# Supplementary material for: Expression genome-wide association study identifies key regulatory variants enriched with metabolic and immune functions in four porcine tissues
Source: BMC Genomics. 2024 Jul 11;25:684. doi: 10.1186/s12864-024-10583-w (PMC11238464; doi:10.1186/s12864-024-10583-w)
Supplement: Supplementary file 10 — Supplementary Material 10 [file 12864_2024_10583_MOESM10_ESM.xlsx]

## Sheet: Sheet1
Additonal file 1. Sample information and RNA-seq results. Number of reads that passed the quality control as well as the percentage of mapped reads per each sample and tissue type.
Pig ID	Family ID (same mother)	Batch	Tissue	Number of reads that passed QC (PE)	% of mapped reads
WUR_23_A	2509	2	Liver	22449867	98.82
WUR_23_B	2509	2	Spleen	23360245	98.26
WUR_23_C	2509	2	Lung	20361093	98.44
WUR_23_D	2509	2	Muscle	22814589	98.61
WUR_100_A	2891	2	Liver	20769606	98.74
WUR_100_B	2891	2	Spleen	23512092	98
WUR_100_C	2891	2	Lung	20068407	98.36
WUR_100_D	2891	2	Muscle	22529687	98.57
WUR_311_A	2779	2	Liver	23091253	98.91
WUR_311_B	2779	2	Spleen	22969834	98.06
WUR_311_C	2779	2	Lung	20236365	98.32
WUR_311_D	2779	2	Muscle	22216322	98.51
WUR_343_A	2670	1	Liver	20168091	98.83
WUR_343_B	2670	1	Spleen	22612995	98.07
WUR_343_C	2670	1	Lung	21189582	98.28
WUR_343_D	2670	1	Muscle	19856936	98.47
WUR_532_A	2918	2	Liver	25345472	98.76
WUR_532_B	2918	2	Spleen	23236529	98.4
WUR_532_C	2918	2	Lung	21321057	98.34
WUR_532_D	2918	2	Muscle	20659018	98.61
WUR_632_A	2920	2	Liver	22788214	98.83
WUR_632_B	2920	2	Spleen	21292837	98.27
WUR_632_C	2920	2	Lung	21323707	98.35
WUR_632_D	2920	2	Muscle	20393308	98.63
WUR_639_A	2404	1	Liver	20490096	98.92
WUR_639_B	2404	1	Spleen	22751218	98.09
WUR_639_C	2404	1	Lung	21318011	98.47
WUR_639_D	2404	1	Muscle	21872031	98.71
WUR_645_A	2881	1	Liver	22107835	98.81
WUR_645_B	2881	1	Spleen	22372166	98.24
WUR_645_C	2881	1	Lung	20842744	98.1
WUR_645_D	2881	1	Muscle	20945989	98.86
WUR_647_A	2407	1	Liver	22513927	98.83
WUR_647_B	2407	1	Spleen	22736937	97.96
WUR_647_C	2407	1	Lung	21619837	98.4
WUR_647_D	2407	1	Muscle	20905143	98.64
WUR_658_A	2920	2	Liver	23274806	98.89
WUR_658_B	2920	2	Spleen	23683904	98.21
WUR_658_C	2920	2	Lung	21310050	98.4
WUR_658_D	2920	2	Muscle	26165703	98.65
WUR_685_A	2509	2	Liver	23368776	98.68
WUR_685_B	2509	2	Spleen	22756511	98.13
WUR_685_C	2509	2	Lung	20290280	98.4
WUR_685_D	2509	2	Muscle	21442690	98.53
WUR_708_A	2422	2	Liver	21651312	98.8
WUR_708_B	2422	2	Spleen	20839708	98.19
WUR_708_C	2422	2	Lung	19984505	98.58
WUR_708_D	2422	2	Muscle	20299708	98.65
WUR_777_A	2549	2	Liver	23202608	98.89
WUR_777_B	2549	2	Spleen	24030440	98.17
WUR_777_C	2549	2	Lung	20946059	98.54
WUR_777_D	2549	2	Muscle	23852818	98.7
WUR_928_A	2920	2	Liver	25710906	98.93
WUR_928_B	2920	2	Spleen	23638601	98.21
WUR_928_C	2920	2	Lung	19954736	98.58
WUR_928_D	2920	2	Muscle	22593529	98.65
WUR_949_A	2827	2	Liver	20821635	98.88
WUR_949_B	2827	2	Spleen	24129039	98.27
WUR_949_C	2827	2	Lung	21681140	98.56
WUR_949_D	2827	2	Muscle	21667090	98.63
WUR_1025_A	2918	2	Liver	22247891	98.77
WUR_1025_B	2918	2	Spleen	23454787	98.29
WUR_1025_C	2918	2	Lung	21740335	98.6
WUR_1025_D	2918	2	Muscle	20851827	98.72
WUR_1032_A	2509	2	Liver	23184951	98.87
WUR_1032_B	2509	2	Spleen	23950401	98.16
WUR_1032_C	2509	2	Lung	20159402	98.21
WUR_1032_D	2509	2	Muscle	22811934	98.52
WUR_1087_A	2881	1	Liver	20003359	98.84
WUR_1087_B	2881	1	Spleen	21078779	98.15
WUR_1087_C	2881	1	Lung	21556249	98.55
WUR_1087_D	2881	1	Muscle	23492834	98.7
WUR_1162_A	2422	2	Liver	21718623	98.71
WUR_1162_B	2422	2	Spleen	20175998	98.28
WUR_1162_C	2422	2	Lung	21776481	97.85
WUR_1162_D	2422	2	Muscle	19906963	98.55
WUR_1175_A	2302	1	Liver	20935981	98.84
WUR_1175_B	2302	1	Spleen	19890258	98.21
WUR_1175_C	2302	1	Lung	20563646	96.47
WUR_1175_D	2302	1	Muscle	20980293	98.52
WUR_1203_A	2827	2	Liver	24133379	98.92
WUR_1203_B	2827	2	Spleen	22798838	98.24
WUR_1203_C	2827	2	Lung	20422311	98.3
WUR_1203_D	2827	2	Muscle	21517953	98.79
WUR_1276_A	2918	2	Liver	21260849	98.84
WUR_1276_B	2918	2	Spleen	21808021	98.18
WUR_1276_C	2918	2	Lung	20392686	98.29
WUR_1276_D	2918	2	Muscle	24379375	98.57
WUR_1390_A	2918	2	Liver	23301051	98.85
WUR_1390_B	2918	2	Spleen	23247947	97.99
WUR_1390_C	2918	2	Lung	20408186	98.55
WUR_1390_D	2918	2	Muscle	26206903	98.72
WUR_1436_A	2509	2	Liver	22226146	98.91
WUR_1436_B	2509	2	Spleen	23007974	98.13
WUR_1436_C	2509	2	Lung	20342718	98.63
WUR_1436_D	2509	2	Muscle	25498676	98.68
WUR_1453_A	2928	1	Liver	21593676	98.97
WUR_1453_B	2928	1	Spleen	23323244	98.16
WUR_1453_C	2928	1	Lung	21661525	98.49
WUR_1453_D	2928	1	Muscle	21758027	98.56
WUR_1467_A	2407	1	Liver	21060063	98.95
WUR_1467_B	2407	1	Spleen	24102577	98.21
WUR_1467_C	2407	1	Lung	20397280	98.54
WUR_1467_D	2407	1	Muscle	22832769	98.66
WUR_1521_A	2521	1	Liver	23699128	98.79
WUR_1521_B	2521	1	Spleen	23908713	97.97
WUR_1521_C	2521	1	Lung	22646209	98.46
WUR_1521_D	2521	1	Muscle	20298145	98.64
WUR_1544_A	2521	1	Liver	24333327	98.9
WUR_1544_B	2521	1	Spleen	20957436	98.01
WUR_1544_C	2521	1	Lung	21540048	98.35
WUR_1544_D	2521	1	Muscle	21318191	98.64
WUR_1553_A	2549	2	Liver	22813778	98.83
WUR_1553_B	2549	2	Spleen	21551126	98.29
WUR_1553_C	2549	2	Lung	20090156	98.44
WUR_1553_D	2549	2	Muscle	20927030	98.63
WUR_1661_A	2407	1	Liver	24041649	98.97
WUR_1661_B	2407	1	Spleen	21438368	97.87
WUR_1661_C	2407	1	Lung	21566049	98.51
WUR_1661_D	2407	1	Muscle	21693424	98.63
WUR_1666_A	2891	2	Liver	23184258	99
WUR_1666_B	2891	2	Spleen	21253799	98.05
WUR_1666_C	2891	2	Lung	21845640	98.42
WUR_1666_D	2891	2	Muscle	19830518	98.72
WUR_1694_A	2422	2	Liver	21537710	98.78
WUR_1694_B	2422	2	Spleen	21067883	98.05
WUR_1694_C	2422	2	Lung	20065860	98.44
WUR_1694_D	2422	2	Muscle	22062400	98.48
WUR_1725_A	2521	1	Liver	22918529	98.75
WUR_1725_B	2521	1	Spleen	23453019	98.07
WUR_1725_C	2521	1	Lung	20071347	98.45
WUR_1725_D	2521	1	Muscle	20929918	98.54
WUR_1787_A	2302	1	Liver	22876725	98.86
WUR_1787_B	2302	1	Spleen	22573492	97.93
WUR_1787_C	2302	1	Lung	20172891	98.64
WUR_1787_D	2302	1	Muscle	21513131	98.61
WUR_1797_A	2891	2	Liver	19951063	98.98
WUR_1797_B	2891	2	Spleen	23556878	98.09
WUR_1797_C	2891	2	Lung	19937575	98.58
WUR_1797_D	2891	2	Muscle	21277735	98.68
WUR_1836_A	2549	2	Liver	21380681	98.9
WUR_1836_B	2549	2	Spleen	22581344	97.97
WUR_1836_C	2549	2	Lung	20219873	98.46
WUR_1836_D	2549	2	Muscle	24598741	98.56
WUR_1927_A	2881	1	Liver	22904631	98.86
WUR_1927_B	2881	1	Spleen	22331206	98.23
WUR_1927_C	2881	1	Lung	20952219	98.62
WUR_1927_D	2881	1	Muscle	20575197	98.73
WUR_2057_A	2521	1	Liver	20456195	98.86
WUR_2057_B	2521	1	Spleen	22221217	98.18
WUR_2057_C	2521	1	Lung	19911302	98.42
WUR_2057_D	2521	1	Muscle	21118388	98.65
WUR_2177_A	2779	2	Liver	23042904	98.81
WUR_2177_B	2779	2	Spleen	20916168	98.09
WUR_2177_C	2779	2	Lung	20049056	98.58
WUR_2177_D	2779	2	Muscle	20407147	98.56
WUR_2222_A	2918	2	Liver	20219984	98.8
WUR_2222_B	2918	2	Spleen	21632005	98.08
WUR_2222_C	2918	2	Lung	21596018	98.29
WUR_2222_D	2918	2	Muscle	20986383	98.51
WUR_2289_A	2779	2	Liver	25155580	98.84
WUR_2289_B	2779	2	Spleen	20836436	98.24
WUR_2289_C	2779	2	Lung	21526592	98.49
WUR_2289_D	2779	2	Muscle	22875676	98.61
WUR_2358_A	2549	2	Liver	21495009	98.8
WUR_2358_B	2549	2	Spleen	23608958	98.21
WUR_2358_C	2549	2	Lung	22906324	98.2
WUR_2358_D	2549	2	Muscle	20841064	98.52
WUR_2377_A	2881	1	Liver	24239210	98.86
WUR_2377_B	2881	1	Spleen	22116478	98.23
WUR_2377_C	2881	1	Lung	20045774	98.44
WUR_2377_D	2881	1	Muscle	22304434	98.59
WUR_2517_A	2827	2	Liver	22445276	98.78
WUR_2517_B	2827	2	Spleen	21845494	98.11
WUR_2517_C	2827	2	Lung	19994550	97.62
WUR_2517_D	2827	2	Muscle	21790360	98.62
WUR_2543_A	2827	2	Liver	24147417	98.73
WUR_2543_B	2827	2	Spleen	21029390	98.12
WUR_2543_C	2827	2	Lung	21219510	98.41
WUR_2543_D	2827	2	Muscle	21237336	98.54
WUR_2626_A	2549	2	Liver	23411894	98.94
WUR_2626_B	2549	2	Spleen	22654204	98.26
WUR_2626_C	2549	2	Lung	20438291	98.52
WUR_2626_D	2549	2	Muscle	25360511	98.69
WUR_2694_A	2549	2	Liver	21606717	98.83
WUR_2694_B	2549	2	Spleen	20088815	98.16
WUR_2694_C	2549	2	Lung	20076872	98.57
WUR_2694_D	2549	2	Muscle	25089481	98.68
WUR_2756_A	1908	1	Liver	21556885	98.93
WUR_2756_B	1908	1	Spleen	23351642	98.11
WUR_2756_C	1908	1	Lung	20174827	98.54
WUR_2756_D	1908	1	Muscle	22925439	98.67
WUR_2904_A	2747	2	Liver	23689045	98.84
WUR_2904_B	2747	2	Spleen	20609400	98.31
WUR_2904_C	2747	2	Lung	21058148	98.26
WUR_2904_D	2747	2	Muscle	21651141	98.84
WUR_2907_A	2747	2	Liver	23698856	98.69
WUR_2907_B	2747	2	Spleen	22416469	98.2
WUR_2907_C	2747	2	Lung	21168892	98.24
WUR_2907_D	2747	2	Muscle	22854733	98.21
WUR_2923_A	2918	2	Liver	21383762	98.81
WUR_2923_B	2918	2	Spleen	23098489	98.11
WUR_2923_C	2918	2	Lung	21307833	98.52
WUR_2923_D	2918	2	Muscle	22250741	98.71
WUR_2986_A	2549	2	Liver	20625768	98.09
WUR_2986_B	2549	2	Spleen	20117780	98.18
WUR_2986_C	2549	2	Lung	23756379	98.52
WUR_2986_D	2549	2	Muscle	22520450	98.66
WUR_3017_A	2407	1	Liver	23369990	98.97
WUR_3017_B	2407	1	Spleen	21360392	98.14
WUR_3017_C	2407	1	Lung	19910449	98.55
WUR_3017_D	2407	1	Muscle	22384417	98.43
WUR_3111_A	2670	1	Liver	22083158	98.83
WUR_3111_B	2670	1	Spleen	22026234	97.98
WUR_3111_C	2670	1	Lung	21522103	98.61
WUR_3111_D	2670	1	Muscle	20141081	98.54
WUR_3148_A	2747	2	Liver	21172432	98.82
WUR_3148_B	2747	2	Spleen	22164637	98.09
WUR_3148_C	2747	2	Lung	20708115	98.27
WUR_3148_D	2747	2	Muscle	20919553	98.58
WUR_3166_A	2302	1	Liver	24367335	98.88
WUR_3166_B	2302	1	Spleen	20957966	98.34
WUR_3166_C	2302	1	Lung	20106014	98.67
WUR_3166_D	2302	1	Muscle	21916599	98.6
WUR_3230_A	1908	1	Liver	21502645	98.86
WUR_3230_B	1908	1	Spleen	22256777	97.95
WUR_3230_C	1908	1	Lung	20684996	98.68
WUR_3230_D	1908	1	Muscle	22253386	98.63
WUR_3289_A	2404	1	Liver	20703917	98.74
WUR_3289_B	2404	1	Spleen	23107656	98.04
WUR_3289_C	2404	1	Lung	20411600	98.67
WUR_3289_D	2404	1	Muscle	26606962	98.72
WUR_3341_A	2670	1	Liver	22719528	98.58
WUR_3341_B	2670	1	Spleen	20641827	97.83
WUR_3341_C	2670	1	Lung	22006960	98.42
WUR_3341_D	2670	1	Muscle	23087473	98.7
WUR_3346_A	2928	1	Liver	23144347	98.9
WUR_3346_B	2928	1	Spleen	21117321	98.07
WUR_3346_C	2928	1	Lung	20227453	98.49
WUR_3346_D	2928	1	Muscle	21847989	98.59
WUR_3395_A	2881	1	Liver	23489103	98.87
WUR_3395_B	2881	1	Spleen	22873170	98.22
WUR_3395_C	2881	1	Lung	20253621	98.43
WUR_3395_D	2881	1	Muscle	22736883	98.75
WUR_3486_A	2404	1	Liver	24549709	98.86
WUR_3486_B	2404	1	Spleen	23304680	98.26
WUR_3486_C	2404	1	Lung	20345848	98.51
WUR_3486_D	2404	1	Muscle	22656099	98.76
WUR_3525_A	2407	1	Liver	23841149	98.84
WUR_3525_B	2407	1	Spleen	21143371	98.08
WUR_3525_C	2407	1	Lung	20498161	98.57
WUR_3525_D	2407	1	Muscle	20213442	98.65
WUR_3535_A	2928	1	Liver	26339065	98.82
WUR_3535_B	2928	1	Spleen	29535595	97.99
WUR_3535_C	2928	1	Lung	21796180	98.53
WUR_3535_D	2928	1	Muscle	26139942	98.62
WUR_3582_A	2422	2	Liver	22610566	98.92
WUR_3582_B	2422	2	Spleen	23299044	98
WUR_3582_C	2422	2	Lung	22472050	98.46
WUR_3582_D	2422	2	Muscle	24255361	98.66
WUR_3612_A	2879	1	Liver	23301895	98.8
WUR_3612_B	2879	1	Spleen	22190939	98.11
WUR_3612_C	2879	1	Lung	20204408	98.45
WUR_3612_D	2879	1	Muscle	20385875	98.72
WUR_3624_A	2406	1	Liver	23955262	98.88
WUR_3624_B	2406	1	Spleen	22718648	97.95
WUR_3624_C	2406	1	Lung	21765363	98.24
WUR_3624_D	2406	1	Muscle	25860057	98.57
WUR_3701_A	2406	1	Liver	24066583	98.84
WUR_3701_B	2406	1	Spleen	21473087	98
WUR_3701_C	2406	1	Lung	20045858	98.42
WUR_3701_D	2406	1	Muscle	23053201	98.69
WUR_3777_A	2407	1	Liver	22202898	98.84
WUR_3777_B	2407	1	Spleen	22642675	98.07
WUR_3777_C	2407	1	Lung	20812848	98.31
WUR_3777_D	2407	1	Muscle	23788999	98.62
WUR_3778_A	2928	1	Liver	21707502	98.85
WUR_3778_B	2928	1	Spleen	22313836	98.06
WUR_3778_C	2928	1	Lung	20925149	98.48
WUR_3778_D	2928	1	Muscle	20951870	98.56
WUR_3881_A	2404	1	Liver	22817918	98.88
WUR_3881_B	2404	1	Spleen	22055765	97.73
WUR_3881_C	2404	1	Lung	19887750	98.28
WUR_3881_D	2404	1	Muscle	22702572	97.91
WUR_4084_A	1908	1	Liver	23998885	98.94
WUR_4084_B	1908	1	Spleen	22093826	97.91
WUR_4084_C	1908	1	Lung	23177764	98.32
WUR_4084_D	1908	1	Muscle	22861761	98.71
WUR_4119_A	1908	1	Liver	23326330	98.8
WUR_4119_B	1908	1	Spleen	23163245	97.83
WUR_4119_C	1908	1	Lung	20431284	98.3
WUR_4119_D	1908	1	Muscle	22406726	98.61
WUR_4148_A	2918	2	Liver	25408933	98.74
WUR_4148_B	2918	2	Spleen	20289936	98.03
WUR_4148_C	2918	2	Lung	21106587	98.13
WUR_4148_D	2918	2	Muscle	21193361	98.66
WUR_4192_A	2879	1	Liver	23154137	98.94
WUR_4192_B	2879	1	Spleen	23098641	98.04
WUR_4192_C	2879	1	Lung	21432201	98.36
WUR_4192_D	2879	1	Muscle	23039992	98.57
WUR_4218_A	1908	1	Liver	20937850	98.8
WUR_4218_B	1908	1	Spleen	20311616	98.43
WUR_4218_C	1908	1	Lung	20501003	98.32
WUR_4218_D	1908	1	Muscle	22786701	98.75
WUR_4347_A	2302	1	Liver	22668131	98.64
WUR_4347_B	2302	1	Spleen	23308897	98.11
WUR_4347_C	2302	1	Lung	22082220	98.32
WUR_4347_D	2302	1	Muscle	21496063	98.68
WUR_4366_A	2928	1	Liver	22191762	98.84
WUR_4366_B	2928	1	Spleen	22627454	98.11
WUR_4366_C	2928	1	Lung	21798916	98.52
WUR_4366_D	2928	1	Muscle	25315175	98.66
WUR_4379_A	2881	1	Liver	20802514	98.84
WUR_4379_B	2881	1	Spleen	20189351	97.79
WUR_4379_C	2881	1	Lung	20863246	98.46
WUR_4379_D	2881	1	Muscle	21566285	98.64
WUR_4383_A	2747	2	Liver	23337191	98.41
WUR_4383_B	2747	2	Spleen	21988222	98.13
WUR_4383_C	2747	2	Lung	21516053	98.28
WUR_4383_D	2747	2	Muscle	23423390	98.52
WUR_4403_A	2779	2	Liver	20143083	98.74
WUR_4403_B	2779	2	Spleen	21113745	98.07
WUR_4403_C	2779	2	Lung	21904232	98.25
WUR_4403_D	2779	2	Muscle	20959203	98.53
WUR_4518_A	2879	1	Liver	21963955	98.77
WUR_4518_B	2879	1	Spleen	21840773	97.86
WUR_4518_C	2879	1	Lung	20947768	98.47
WUR_4518_D	2879	1	Muscle	22819598	98.65
WUR_4534_A	2891	2	Liver	20032020	98.83
WUR_4534_B	2891	2	Spleen	20540404	98.23
WUR_4534_C	2891	2	Lung	21009787	98.26
WUR_4534_D	2891	2	Muscle	19866501	98.6
WUR_4540_A	2422	2	Liver	23305264	98.76
WUR_4540_B	2422	2	Spleen	21887491	98.25
WUR_4540_C	2422	2	Lung	20948474	98.25
WUR_4540_D	2422	2	Muscle	21279955	98.61
WUR_4541_A	2406	1	Liver	21574029	98.97
WUR_4541_B	2406	1	Spleen	20252255	97.97
WUR_4541_C	2406	1	Lung	22115142	98.55
WUR_4541_D	2406	1	Muscle	21174553	98.56
WUR_4645_A	2302	1	Liver	19888212	98.79
WUR_4645_B	2302	1	Spleen	19937795	98.11
WUR_4645_C	2302	1	Lung	21784645	98.38
WUR_4645_D	2302	1	Muscle	22879893	98.57
WUR_4646_A	2670	1	Liver	24300535	98.82
WUR_4646_B	2670	1	Spleen	19937225	97.8
WUR_4646_C	2670	1	Lung	23236267	98.27
WUR_4646_D	2670	1	Muscle	23367536	98.73
WUR_4698_A	1908	1	Liver	23218391	98.86
WUR_4698_B	1908	1	Spleen	20401487	98.15
WUR_4698_C	1908	1	Lung	22092198	98.39
WUR_4698_D	1908	1	Muscle	25291198	98.61
WUR_4717_A	2881	1	Liver	23274902	98.8
WUR_4717_B	2881	1	Spleen	21520952	98.21
WUR_4717_C	2881	1	Lung	22639150	98.3
WUR_4717_D	2881	1	Muscle	25643981	98.83
WUR_4740_A	2827	2	Liver	22909371	98.86
WUR_4740_B	2827	2	Spleen	20702054	98.36
WUR_4740_C	2827	2	Lung	20400512	98.37
WUR_4740_D	2827	2	Muscle	22366725	98.67
WUR_4773_A	2891	2	Liver	23332842	98.85
WUR_4773_B	2891	2	Spleen	23014589	97.97
WUR_4773_C	2891	2	Lung	20293984	98.41
WUR_4773_D	2891	2	Muscle	24011480	98.47
WUR_4778_A	2302	1	Liver	22644056	98.81
WUR_4778_B	2302	1	Spleen	21491492	98.02
WUR_4778_C	2302	1	Lung	19930053	98.39
WUR_4778_D	2302	1	Muscle	26384175	98.65
WUR_4779_A	2928	1	Liver	23137235	98.97
WUR_4779_B	2928	1	Spleen	21445916	98.18
WUR_4779_C	2928	1	Lung	21322200	98.4
WUR_4779_D	2928	1	Muscle	21863982	98.63
WUR_4795_A	2779	2	Liver	19903161	98.86
WUR_4795_B	2779	2	Spleen	21262561	98.1
WUR_4795_C	2779	2	Lung	21012235	98.43
WUR_4795_D	2779	2	Muscle	20761372	98.63
WUR_4798_A	2509	2	Liver	23095674	98.77
WUR_4798_B	2509	2	Spleen	22279061	98.08
WUR_4798_C	2509	2	Lung	22884550	98.13
WUR_4798_D	2509	2	Muscle	21349014	98.64
WUR_4804_A	2928	1	Liver	21984797	98.95
WUR_4804_B	2928	1	Spleen	20039522	98.02
WUR_4804_C	2928	1	Lung	27082912	98.21
WUR_4804_D	2928	1	Muscle	23228745	98.74
WUR_4829_A	2881	1	Liver	23224242	98.96
WUR_4829_B	2881	1	Spleen	20204552	98.2
WUR_4829_C	2881	1	Lung	22290836	98.41
WUR_4829_D	2881	1	Muscle	22762938	98.85
WUR_4883_A	2670	1	Liver	20105376	98.79
WUR_4883_B	2670	1	Spleen	20282197	98.05
WUR_4883_C	2670	1	Lung	24510997	98.2
WUR_4883_D	2670	1	Muscle	22108779	98.75
WUR_4884_A	2879	1	Liver	20864032	98.81
WUR_4884_B	2879	1	Spleen	22049665	98.07
WUR_4884_C	2879	1	Lung	24452789	98.38
WUR_4884_D	2879	1	Muscle	21378718	98.8
WUR_4996_A	2779	2	Liver	23647976	98.86
WUR_4996_B	2779	2	Spleen	21342026	98.12
WUR_4996_C	2779	2	Lung	23778388	98.2
WUR_4996_D	2779	2	Muscle	20154554	98.72
PE: Pair End
