# Supplementary material for: Expression genome-wide association study identifies key regulatory variants enriched with metabolic and immune functions in four porcine tissues
Source: BMC Genomics. 2024 Jul 11;25:684. doi: 10.1186/s12864-024-10583-w (PMC11238464; doi:10.1186/s12864-024-10583-w)
Supplement: Supplementary file 11 — Supplementary Material 11 [file 12864_2024_10583_MOESM11_ESM.xlsx]

## Sheet: Sheet1
Additional file 2. Number of genes detected based on average expression (normalized as CPM) across the 100 RNA-seq samples. Divided by tissue type: liver, lung, spleen and muscle. Figure includes the total number of genes >1, >10, >50 and >100 across tissues.
CPM	Liver	Lung	Spleen	Muscle
CPM < 1	19228	18598	19258	19314
1 ≤ CPM < 10	3998	4382	4172	4301
10 ≤ CPM < 50	5268	6299	5861	5275
50 ≤ CPM < 100	1640	1594	1581	1459
CPM ≥ 100	1774	1035	1036	1559
Total annotated genes	31908	31908	31908	31908
Total genes CPM ≥ 1	12680	13310	12650	12594
Gene annotation based on Ensembl 104.
