# Supplementary material for: Expression genome-wide association study identifies key regulatory variants enriched with metabolic and immune functions in four porcine tissues
Source: BMC Genomics. 2024 Jul 11;25:684. doi: 10.1186/s12864-024-10583-w (PMC11238464; doi:10.1186/s12864-024-10583-w)
Supplement: Supplementary file 12 — Supplementary Material 12 [file 12864_2024_10583_MOESM12_ESM.xlsx]

## Sheet: Sheet1
Additional file 3. Biological process terms were identified based on GO enrichment analysis of tissue specific expressed genes in each tissue. Tissue-specific genes were considered if they had an average expression x 4 times larger than the other tissues.
Tissue	Enrichment FDR	nGenes	Pathway Genes	Fold Enrichment	Biological process	Genes
Liver	9.90032e-18	33	75	6.53074	Sterol metabolic proc.	SOAT2 CYP39A1 APOE ANGPTL3 LIPC CYP7A1 HSD17B7 APOA2 PMVK FMO5 APOB EBPL EPHX2 HNF1A MVK NSDHL LRP5 TM7SF2 CAT HMGCR TSKU PON1 CYP27A1 AKR1D1 DHCR7 SOD1 PCSK9 LEPR APOA1 EBP SULT2A1 FDX1 APOA4
	2.00032e-16	31	72	6.44168	Cholesterol metabolic proc.	SOAT2 CYP39A1 APOE ANGPTL3 LIPC CYP7A1 HSD17B7 APOA2 PMVK FMO5 APOB EPHX2 HNF1A MVK NSDHL LRP5 TM7SF2 CAT HMGCR TSKU PON1 CYP27A1 AKR1D1 DHCR7 SOD1 PCSK9 LEPR APOA1 SULT2A1 FDX1 APOA4
	1.12143e-16	32	76	6.33284	Secondary alcohol metabolic proc.	SOAT2 CYP39A1 APOE ANGPTL3 LIPC CYP7A1 HSD17B7 APOA2 PMVK FMO5 APOB EPHX2 HNF1A MVK NSDHL LRP5 TM7SF2 CAT HMGCR TSKU PON1 CYP27A1 AKR1D1 DHCR7 SOD1 IDH1 PCSK9 LEPR APOA1 SULT2A1 FDX1 APOA4
	7.21156e-27	55	130	5.86092	Organic acid catabolic proc.	PAH HAL AMDHD1 ADTRP ALDH5A1 FAH UROC1 ALDH6A1 TAT PRODH2 MFSD2A FAAH AIG1 SLC27A2 GLDC DECR1 TDO2 DAO MAT1A CYP26A1 HOGA1 ACADSB HACL1 ACAA1 ACOX2 ACAD11 OTC HSD17B10 ILVBL PON1 CROT ABCB11 AGXT AGXT2 ACOX1 PIPOX HGD TDH BDH2 AMT IDO2 LONP2 ALDH4A1 ENOSF1 HAO1 QPRT HSD17B4 ABCD3 PON3 GCAT ALDH1L1 SHMT1 ECHS1 EHHADH DDAH1
	4.07058e-20	43	109	5.64331	Alpha-amino acid metabolic proc.	GLS2 PAH AMDHD1 ALDH5A1 GCLC FAH TAT GPT2 PRODH2 CTH IYD ARG1 GLDC PSAT1 ASS1 PHGDH HNF4A ASL TDO2 DAO MAT1A HOGA1 ACADSB NIT2 OTC HSD17B10 BHMT CPS1 AGXT AGXT2 PIPOX HGD TDH AMT IDO2 NAGS ALDH4A1 GCAT GNMT SHMT1 SHMT2 DDAH1 CBS
	4.65225e-25	56	162	5.37073	Steroid metabolic proc.	SOAT2 LOC100626199 CYP39A1 CYP1A2 CYP1A1 APOE ANGPTL3 LIPC SLC27A2 CYP7A1 HSD17B7 APOA2 PMVK FMO5 HSD3B APOB AFP HSD17B11 EBPL EPHX2 HNF1A MVK AGT CYP2E1 ACAA1 NR0B1 HSD17B10 NSDHL LRP5 TM7SF2 CAT HMGCR TSKU PON1 PROX1 ABCB11 CYP27A1 AKR1D1 DHCR7 SOD1 NR5A2 PCSK9 LEPR GC HSD17B6 HSD17B4 APOA1 SLC27A5 STARD4 HSD3B7 EBP SULT2A1 SDR42E1 FDX1 G6PC APOA4
	8.11863e-34	75	203	5.34333	Small molecule catabolic proc.	PAH HAL AMDHD1 ADTRP ALDH5A1 CYP39A1 FAH UROC1 ALDH6A1 TAT PRODH2 APOE MFSD2A FAAH AIG1 SLC27A2 SORD GLDC DECR1 CYP7A1 DPYD XDH TDO2 LOC100512795 ADH4 URAD DAO UPB1 MAT1A CYP26A1 HOGA1 ACADSB HACL1 ACAA1 ACOX2 ACAD11 OTC HSD17B10 LRP5 ILVBL PON1 CROT ABCB11 CYP27A1 AGXT AKR1D1 AGXT2 ACOX1 GALK1 PIPOX NQO2 HGD TDH UPP2 UOX BDH2 AMT IDO2 LONP2 ALDH4A1 ENOSF1 HAO1 QPRT HSD17B6 HSD17B4 ABCD3 PON3 GCA…
	7.60111e-22	58	182	4.57678	Cellular amino acid metabolic proc.	GLS2 PAH HAL AMDHD1 ALDH5A1 GCLC FAH UROC1 ALDH6A1 GSTZ1 TAT GPT2 PRODH2 CTH IYD ARG1 GLDC PSAT1 ASS1 TARS3 PHGDH HNF4A ASL ABAT TDO2 HPD SDSL DAO UPB1 MAT1A GLUD1 HOGA1 ACADSB NIT2 OTC HSD17B10 BHMT CPS1 AGXT AGXT2 PIPOX HGD TDH DDC AMT IDO2 NAGS ALDH4A1 ENOSF1 DIO1 GCAT GNMT LOC110255953 SAAL1 SHMT1 SHMT2 DDAH1 CBS
	7.7293e-17	48	160	4.33662	Organic acid biosynthetic proc.	CSAD ELOVL2 CYP39A1 CTH LIPC SLC27A2 GATM PSAT1 ASS1 CYP7A1 PHGDH MLXIPL ASL ACSM3 GULO HNF1A UPB1 HOGA1 SCD OTC HSD17B10 PLP1 BHMT PROX1 LPGAT1 ACMSD CYP27A1 AGXT AKR1D1 AGXT2 RGN NAGS ALDH8A1 LTC4S ABCD3 FASN UGDH SLC27A5 STARD4 MGST2 RDH10 SHMT1 ELOVL6 SHMT2 HAAO TRIB3 APOA4 CBS
	6.40358e-18	52	184	4.26529	Alcohol metabolic proc.	SOAT2 CYP39A1 CYP1A2 CYP1A1 RDH11 APOE DHRS3 ANGPTL3 LIPC SORD CYP7A1 HSD17B7 APOA2 PMVK FMO5 PCK1 RETSAT APOB LRAT LOC100512795 ADH4 EPHX2 HNF1A MVK PCBD1 ASAH2 RBP4 NSDHL LRP5 TM7SF2 TKFC CAT HMGCR TSKU PON1 CYP27A1 AKR1D1 GALK1 ALDH3A2 DHCR7 SOD1 PECR IDH1 TTR PCSK9 LEPR HAO1 APOA1 SULT2A1 RDH10 FDX1 APOA4
	4.28376e-51	150	555	4.03924	Organic acid metabolic proc.	CSAD GLS2 PAH HAL AMDHD1 ELOVL2 ADTRP ALDH5A1 SLC17A1 GCLC CYP39A1 FAH UROC1 CYP1A2 CYP1A1 ALDH6A1 GSTZ1 TAT GPT2 PRODH2 MFSD2A CTH ANGPTL3 FAAH IYD AIG1 VNN3 VNN1 ARG1 LIPC SLC27A2 GATM GLDC PSAT1 GRHPR ASS1 TARS3 DECR1 CYP7A1 PHGDH HAO2 HNF4A PCK1 MLXIPL ASL ACSM3 ABAT TDO2 CYP2U1 LOC100512795 ADH4 URAD GULO HPD SDSL HNF1A DAO UPB1 MAT1A GLUD1 CYP26A1 HOGA1 SCD GPAM ACADSB MTARC2 EPHX1 HACL1 AC…
	6.31755e-49	145	536	4.00849	Oxoacid metabolic proc.	CSAD GLS2 PAH HAL AMDHD1 ELOVL2 ADTRP ALDH5A1 GCLC CYP39A1 FAH UROC1 CYP1A2 CYP1A1 ALDH6A1 GSTZ1 TAT GPT2 PRODH2 MFSD2A CTH ANGPTL3 FAAH IYD AIG1 VNN3 VNN1 ARG1 LIPC SLC27A2 GATM GLDC PSAT1 GRHPR ASS1 TARS3 DECR1 CYP7A1 PHGDH HAO2 HNF4A PCK1 MLXIPL ASL ACSM3 ABAT TDO2 CYP2U1 LOC100512795 ADH4 GULO HPD SDSL HNF1A DAO UPB1 MAT1A GLUD1 CYP26A1 HOGA1 SCD GPAM ACADSB MTARC2 EPHX1 HACL1 ACAA1 ACOX2 ACA…
	2.9931e-23	72	289	4.0075	Organic hydroxy compound metabolic proc.	SOAT2 CYP39A1 CYP1A2 CYP1A1 RDH11 APOE DHRS3 ANGPTL3 IYD LIPC SLC27A2 SORD SLC1A1 CYP7A1 HSD17B7 APOA2 PMVK FMO5 PCK1 RETSAT APOB LRAT LOC100512795 ADH4 EBPL EPHX2 HNF1A MVK DAO COMT PCBD1 ASAH2 RBP4 CYP2E1 ACAA1 HSD17B10 RTL4 NSDHL LRP5 TM7SF2 TKFC CAT HMGCR TSKU PON1 PROX1 ABCB11 CYP27A1 AKR1D1 GALK1 ALDH3A2 DHCR7 SOD1 PECR IDH1 TTR NR5A2 PCSK9 LEPR HAO1 GC HSD17B6 APOA1 SLC27A5 STARD4 EBP SULT…
	8.22193e-23	78	315	3.69767	Monocarboxylic acid metabolic proc.	ELOVL2 ADTRP ALDH5A1 CYP39A1 CYP1A2 CYP1A1 MFSD2A ANGPTL3 FAAH AIG1 VNN3 VNN1 LIPC SLC27A2 GATM GRHPR DECR1 CYP7A1 PHGDH HAO2 PCK1 MLXIPL ACSM3 ABAT CYP2U1 LOC100512795 ADH4 HNF1A CYP26A1 HOGA1 SCD GPAM ACADSB EPHX1 HACL1 ACAA1 ACOX2 ACAD11 HSD17B10 PLP1 PC ILVBL CROT PROX1 LPGAT1 ACSL1 ABCB11 CYP27A1 AGXT AKR1D1 MYL7 AGXT2 ACOX1 GALK1 SOX9 PTGR1 BDH2 LONP2 NR5A2 PKLR PNPLA3 HAO1 ALDH8A1 HSD17B4 …
	1.42144e-19	73	310	3.47385	Small molecule biosynthetic proc.	CSAD ELOVL2 CYP39A1 PCK2 APOE CTH LIPC SLC27A2 GATM SORD PSAT1 ASS1 CYP7A1 HSD17B7 PMVK PHGDH PCK1 MLXIPL ASL ACSM3 APOB GULO HNF1A MVK UPB1 PCBD1 ADK ASAH2 RBP4 HOGA1 SCD OTC HSD17B10 PLP1 PC TM7SF2 HMGCR BHMT PROX1 LPGAT1 ACMSD CYP27A1 AGXT AKR1D1 MYL7 NLN AGXT2 DHCR7 SOD1 RGN NAGS LEPR ALDH8A1 LTC4S ABCD3 FASN UGDH APOA1 FBP1 SLC27A5 STARD4 MGST2 GNMT RDH10 SHMT1 ELOVL6 G6PC LOC110260333 SHMT2…
	6.33601e-59	226	1079	3.20559	Small molecule metabolic proc.	CSAD SOAT2 GLS2 PAH CHPT1 HAL AMDHD1 GMDS ELOVL2 ADTRP ALDH5A1 SLC17A1 GCLC CYP39A1 FAH UROC1 CYP1A2 CYP1A1 PCK2 RDH11 ACOT6 ALDH6A1 GSTZ1 TAT GPT2 PRODH2 APOE DHRS3 MFSD2A CTH ANGPTL3 FGGY FAAH IYD AIG1 VNN3 VNN1 ARG1 LIPC ONECUT1 SLC27A2 GATM SORD GNPNAT1 GLDC PSAT1 GRHPR LOC110255172 ASS1 TARS3 DGAT1 DPYS DECR1 CYP7A1 HSD17B7 APOA2 PMVK FMO5 PHGDH HAO2 DPYD HNF4A PCK1 MLXIPL ASL ACSM3 ABAT RET…
	3.39957e-34	156	849	2.93803	Lipid metabolic proc.	SOAT2 LOC100626199 PIK3C2G CHPT1 NR1H4 ELOVL2 ADTRP CYP39A1 CYP1A2 CYP1A1 DHRS4 RDH11 APOC2 APOE DISP3 DHRS3 SMPDL3B MFSD2A ANGPTL3 FAAH AIG1 LIPC SLC27A2 DGAT1 DECR1 CYP7A1 HSD17B7 APOA2 FDPS PMVK CERS2 FMO5 HSD3B HAO2 ACSS2 HNF4A PCK1 MLXIPL ACSM3 TMEM150A RETSAT APOB MSMO1 AFP LRAT CYP2U1 MTTP LOC100512795 ADH4 HSD17B11 EBPL PCCA EPHX2 AACS HNF1A MVK GAL3ST1 AGT PLA2G12B ASAH2 CYP26A1 RBP4 SCD…
	3.88452e-22	112	631	2.804	Cellular lipid metabolic proc.	SOAT2 PIK3C2G CHPT1 NR1H4 ELOVL2 ADTRP CYP1A2 CYP1A1 DHRS4 RDH11 APOE DHRS3 SMPDL3B MFSD2A ANGPTL3 FAAH AIG1 LIPC SLC27A2 DGAT1 DECR1 APOA2 FDPS CERS2 HAO2 PCK1 MLXIPL ACSM3 TMEM150A RETSAT APOB LRAT CYP2U1 MTTP LOC100512795 ADH4 EPHX2 HNF1A MVK GAL3ST1 AGT PLA2G12B ASAH2 CYP26A1 RBP4 SCD GPAM ACADSB CYP2E1 EPHX1 HACL1 ACAA1 ABHD5 ACOX2 ACAD11 HSD17B10 PLP1 CHKA CAT C3 CERS4 ILVBL HMGCR BCO2 ETNK…
Lung	8.8399e-08	12	26	10.4844	Axonemal dynein complex assembly	CCDC65 DNAAF1 TEKT2 LRRC6 DRC1 ARMC4 ZMYND10 CCDC40 DNAI4 DNAI2 DNAH7 DNAH5
	1.35542e-16	25	58	10.0475	Axoneme assembly	CCDC65 DNAAF1 TEKT2 LRRC6 SPEF1 DRC1 PLA2G3 CFAP43 CFAP46 ARMC4 ZMYND10 DNAJB13 HOATZ JHY SPAG16 CFAP65 CCDC40 FOXJ1 CFAP44 DNAI4 RSPH4A DNAI2 DNAH7 DNAH5 RSPH1
	4.53782e-14	27	82	7.43243	Microtubule bundle formation	CCDC65 DNAAF1 TEKT2 LRRC6 SPEF1 DRC1 PLA2G3 CFAP43 CFAP46 ARMC4 ZMYND10 DNAJB13 HOATZ JHY SPAG16 CFAP65 CCDC40 FOXJ1 TTLL6 CFAP44 DNAI4 RSPH4A DNAI2 DNAH7 DNAH5 TPPP3 RSPH1
	5.33417e-17	33	119	7.3682	Cilium movement	CCDC65 TCTE1 DNAAF1 TEKT2 LRRC6 SPEF1 TTLL9 TACR3 CFAP251 PLA2G3 CFAP43 CFAP46 ARMC4 NEK10 TTC21A ZMYND10 HOATZ JHY SPAG16 CFAP65 CCDC40 TTLL6 TEKT3 CFAP44 KIF27 DNAI4 RSPH4A DNAI2 ROPN1 LOC110259951 DNAH7 DNAH5 TTC29
	6.89214e-06	12	38	7.3073	Motile cilium assembly	DNAAF1 LRRC6 PLA2G3 CFAP43 ZMYND10 JHY SPAG16 CFAP65 CCDC40 FOXJ1 CFAP44 MCIDAS
	3.41463e-10	22	96	6.59839	Cilium or flagellum-dependent cell motility	TCTE1 TEKT2 LRRC6 TTLL9 DRC1 TACR3 CFAP251 PLA2G3 CFAP43 CFAP46 TTC21A HOATZ SPAG16 CFAP65 CCDC40 TEKT3 CFAP44 RSPH4A ROPN1 LOC110259951 DNAH5 DNAH6
	3.41463e-10	22	96	6.59839	Cilium-dependent cell motility	TCTE1 TEKT2 LRRC6 TTLL9 DRC1 TACR3 CFAP251 PLA2G3 CFAP43 CFAP46 TTC21A HOATZ SPAG16 CFAP65 CCDC40 TEKT3 CFAP44 RSPH4A ROPN1 LOC110259951 DNAH5 DNAH6
	6.8993e-09	20	90	6.37939	Cilium movement involved in cell motility	TCTE1 TEKT2 LRRC6 TTLL9 TACR3 CFAP251 PLA2G3 CFAP43 CFAP46 TTC21A HOATZ SPAG16 CFAP65 CCDC40 TEKT3 CFAP44 RSPH4A ROPN1 LOC110259951 DNAH5
	1.80731e-07	17	80	6.32623	Flagellated sperm motility	TCTE1 TEKT2 LRRC6 TTLL9 TACR3 CFAP251 PLA2G3 CFAP43 TTC21A HOATZ SPAG16 CFAP65 CCDC40 TEKT3 CFAP44 ROPN1 DNAH5
	1.80731e-07	17	80	6.32623	Sperm motility	TCTE1 TEKT2 LRRC6 TTLL9 TACR3 CFAP251 PLA2G3 CFAP43 TTC21A HOATZ SPAG16 CFAP65 CCDC40 TEKT3 CFAP44 ROPN1 DNAH5
	7.05007e-12	42	263	3.99997	Microtubule-based movement	CCDC65 BICD1 TCTE1 DNAAF1 TEKT2 LRRC6 SPEF1 TTLL9 TACR3 CFAP251 PLA2G3 CFAP43 CFAP46 KIF26B ARMC4 NEK10 TTC21A ZMYND10 HOATZ JHY SPAG16 CFAP65 CCDC40 TTLL6 DNAH2 TEKT3 DNAH12 CFAP44 KIF27 KIF19 DNAI4 RSPH4A DNAI2 ROPN1 DYNLRB2 LOC110259951 DNAH7 DNAH5 TTC29 DNAH6
	1.3463e-07	36	244	3.25866	Cilium organization	CCDC65 DNAAF1 UBXN10 TEKT2 LRRC6 SPEF1 DRC1 PLA2G3 CFAP43 CFAP46 ARMC4 ZMYND10 DNAJB13 CEP126 HOATZ JHY SPAG16 CATIP CFAP65 CCDC40 FOXJ1 TEKT3 CFAP44 KIF27 KIF19 DNAI4 RSPH4A DNAI2 CCNO ROPN1 DNAH7 DNAH5 MAPK15 MCIDAS RSPH1 TTC29
	2.36738e-06	32	226	3.12157	Cilium assembly	CCDC65 DNAAF1 UBXN10 TEKT2 LRRC6 SPEF1 DRC1 PLA2G3 CFAP43 CFAP46 ARMC4 ZMYND10 DNAJB13 CEP126 HOATZ JHY SPAG16 CFAP65 CCDC40 FOXJ1 TEKT3 CFAP44 KIF27 DNAI4 RSPH4A DNAI2 CCNO DNAH7 DNAH5 MAPK15 MCIDAS RSPH1
	5.08517e-05	31	331	2.75641	Pattern specification proc.	NKX2-1 DNAAF1 SMAD6 LRRC6 SOX17 BMP7 GATA5 LOC100521659 DRC1 STC1 TBX5 ARMC4 HOXA2 FGF10 CCDC40 FOXJ1 HOXB5 SOSTDC1 DNAI2 TBX2 WNT7B WNT3A CELSR1 IRX2 DNAH5 GREM1 IRX1 EDN1 OVOL2 FOXF1 WNT7A
	2.62208e-06	41	372	2.64919	Morphogenesis of an epithelium	NTN4 FOXQ1 NKX2-1 DNAAF1 SPINT2 PDPN EPHA7 SPINT1 SERPINB5 KLF4 RSPO2 GRHL2 SOX17 TMEM79 FERMT1 FLRT3 BMP7 SLIT2 TBX5 STOX1 KIF26B JHY SEMA3E FGF10 CCDC40 SOSTDC1 TBX4 TGM2 TBX2 AJUBA WNT3A CELSR1 IRX2 GREM1 IRX1 EDN1 OVOL2 FOXF2 FOXF1 NPNT WNT7A
	1.0129e-06	46	451	2.56771	Tissue morphogenesis	NTN4 FOXQ1 NKX2-1 FOXL1 DNAAF1 SPINT2 PDPN EPHA7 SPINT1 SERPINB5 KLF4 RSPO2 GRHL2 SOX17 TMEM79 FERMT1 FLRT3 BMP7 GATA5 SLIT2 STC1 TBX5 STOX1 KIF26B JHY SEMA3E FGF10 CCDC40 ITGA3 TMEM100 SOSTDC1 TBX4 TGM2 TBX2 AJUBA WNT3A CELSR1 IRX2 GREM1 IRX1 EDN1 OVOL2 FOXF2 FOXF1 NPNT WNT7A
	3.20684e-07	67	778	2.18212	Epithelium development	NTN4 FOXQ1 NKX2-1 ATP2C2 DNAAF1 FA2H SPINT2 PDPN EPHA7 SPINT1 SERPINB5 SMAD6 LGALS3 KLF4 RSPO2 GRHL2 SOX17 TMEM79 FERMT1 FLRT3 BMP7 GATA5 LOC100521659 EPCAM SLIT2 SCEL STC1 TBX5 STOX1 KIF26B EHF F2RL1 SPINK5 JHY SEMA3E WNT16 BMPER FGF10 CCDC40 FOXJ1 EVPL HOXB5 TMEM100 SOSTDC1 TBX4 TGM2 KRT4 COL2A1 CCNO TBX2 SLC4A5 WNT7B AJUBA WNT3A CELSR1 IRX2 GREM1 IRX1 EDN1 OVOL2 FOXF2 FOXF1 NPNT WNT7A RAB25 CL…
	5.08517e-05	55	628	2.05816	Microtubule-based proc.	CCDC65 BICD1 STMND1 TCTE1 EFHC1 SPIRE2 DNAAF1 TEKT2 CCDC170 LRRC6 SPEF1 TTLL9 DRC1 TACR3 CFAP251 PLA2G3 CFAP43 CFAP46 KIF26B ARMC4 NEK10 TTC21A ZMYND10 DNAJB13 CEP126 HOATZ JHY SPAG16 CFAP65 FGF10 CCDC40 FOXJ1 TTLL6 DNAH2 TEKT3 DNAH12 CFAP44 KIF27 KIF19 DNAI4 RSPH4A DNAI2 ROPN1 WNT3A DYNLRB2 LOC110259951 DNAH7 DNAH5 MAPK15 TPPP3 RSPH1 TTC29 DNAH6
	4.23798e-05	68	906	1.90316	Plasma membrane bounded cell projection organization	CCDC65 AGER NKX2-1 DNAAF1 PDPN UBXN10 TEKT2 RIMS1 CNR1 EPHA7 KLF4 NTNG2 LRRC6 IGSF9 FLRT3 SPEF1 BMP7 DRC1 SLIT2 PLA2G3 ZNF365 CDH23 CFAP43 CFAP46 KNDC1 ARMC4 ZMYND10 SEMA3G SLITRK2 BDNF F2RL1 FSTL4 DNAJB13 CEP126 HOATZ JHY KIRREL3 SPAG16 CATIP CFAP65 NYAP2 HOXA2 CCDC40 FOXJ1 ITGA3 ARHGAP44 TEKT3 CFAP44 KIF27 KIF19 DNAI4 CCKAR RSPH4A DNAI2 ATCAY CCNO ROPN1 AJUBA NDNF WNT3A DNAH7 DNAH5 MAPK15 MCIDA…
	3.01615e-07	100	1353	1.84359	Movement of cell or subcellular component	CCDC65 BICD1 AGER TCTE1 NKX2-1 EFHC1 DNAAF1 SPINT2 PDPN TEKT2 CCN2 EPHA7 DUOXA2 LGALS3 KLF4 NTNG2 LRRC6 SOX17 SELP IGSF9 S100A8 GJA5 DNAI3 FERMT1 FLRT3 SPEF1 ANGPT4 TTLL9 BMP7 DRC1 SLIT2 CXCL8 TACR3 GAS6 STC1 CFAP251 TBX5 TRPV4 PLA2G3 CFAP43 CFAP46 KIF26B ARMC4 NEK10 TTC21A ZMYND10 GATA2 VEGFD F2RL1 CXCL14 HOATZ JHY KIRREL3 LAMC2 SPAG16 CFAP65 HTR2B BMPER HOXA2 FGF10 CCDC40 FOXJ1 TTLL6 ITGA3 SPNS…
Spleen	1.30738e-07	17	118	6.63438	Immune response-activating cell surface receptor signaling pathway	TESPA1 BTN2A2 NCR3 CD22 FCRL3 CD19 CD79B CCR7 ADA THEMIS LOC100519314 BLK FFAR2 CD79A CARD11 MNDA
	1.30738e-07	17	118	6.63438	Immune response-activating signal transduction	TESPA1 BTN2A2 NCR3 CD22 FCRL3 CD19 CD79B CCR7 ADA THEMIS LOC100519314 BLK FFAR2 CD79A CARD11 MNDA
	9.22614e-08	18	144	6.38603	Pos. reg. of defense response	LTA NCR3 ZP3 TNFSF11 TLR9 TLR8 VAV1 CRTAM CCR7 SUCNR1 CLNK COCH LOC100519314 TLR10 FFAR2 KLK7 MNDA TAFA3
	8.52406e-06	14	106	6.07067	Antigen receptor-mediated signaling pathway	TESPA1 BTN2A2 CD22 FCRL3 CD19 CD79B CCR7 ADA THEMIS BLK CD79A CARD11 MNDA
	3.24971e-07	19	170	5.43759	Activation of immune response	KRT1 TESPA1 BTN2A2 NCR3 CD22 FCRL3 CD19 TLR9 CD79B CCR7 ADA THEMIS LOC100519314 BLK FFAR2 CD79A CARD11 MNDA
	2.28104e-07	20	180	5.26728	B cell activation	AICDA CD22 FCRL1 FCRL3 CD19 GPR183 NKX2-3 TLR9 POU2AF1 CXCR5 IKZF3 ADA MZB1 CD70 CD79A LAX1 CARD11 IRF8 MNDA
	2.0412e-10	30	311	4.89677	Pos. reg. of immune response	KRT1 TESPA1 BTN2A2 LTA NCR3 CD22 FCRL3 ZP3 ITGAM CD19 TLR9 TLR8 VAV1 IL18 CRTAM CD79B CCR7 ADA CLNK COCH THEMIS LOC100519314 BLK FFAR2 KLK7 CD79A CARD11 MNDA FCER2
	2.0412e-10	32	362	4.56381	Immune effector proc.	KRT1 AICDA LTA NCR3 LY9 FCRL3 ZP3 ITGAM CD19 GPR183 NKX2-3 TLR9 VAV1 POU2AF1 IL18 CRTAM ZPBP2 ADA SUCNR1 CLNK LOC100519314 MZB1 APBB1IP CD70 FFAR2 MILR1 KLK7 IRF4 IRF8 EOMES FCER2
	2.56858e-10	32	1938	4.50395	G protein-coupled receptor signaling pathway	ADGRB3 FRMPD1 NPY2R RXFP2 GPR183 CASR GPR82 P2RY10 AVPR2 CHRM4 VAV1 PTGER1 LOC100516957 CXCR5 CXCR2 ADRA1B CCR7 ADA LOC100516420 GPR174 SUCNR1 CCR6 LOC100522787 XCR1 PIK3CG CNR2 GNG2 GPR18 P2RY13 FFAR2 RGS18 ADGRB1
	2.10593e-06	21	246	4.37619	Pos. reg. of response to external stimulus	LTA NCR3 IL16 ZP3 TNFSF11 TLR9 TLR8 VAV1 CRTAM CCR7 SUCNR1 CLNK COCH LOC100519314 TLR10 FFAR2 KLK7 NTF3 MNDA CCL26 TAFA3
	7.58449e-06	21	243	4.04258	Immune response-regulating signaling pathway	TESPA1 BTN2A2 NCR3 CD22 FCRL3 CD19 TLR9 TLR8 CD79B CCR7 ADA THEMIS LOC100519314 BLK TLR10 FFAR2 IRF4 CD79A CARD11 MNDA
	4.81548e-11	39	469	4.00527	Lymphocyte activation	AICDA BTN2A2 CD22 LY9 SPTA1 FCRL1 FCRL3 VCAM1 ZP3 CD19 NLRC3 TNFSF11 GPR183 NKX2-3 SCART1 TLR9 VAV1 POU2AF1 IL18 CXCR5 CRTAM CCR7 IKZF3 ADA CLNK THEMIS LOC100519314 MZB1 APBB1IP CD70 GPR18 IRF4 CD79A LAX1 CARD11 IRF8 MNDA EOMES
	2.25394e-11	43	560	3.80602	Leukocyte activation	AICDA BTN2A2 CD22 LY9 SPTA1 FCRL1 FCRL3 VCAM1 ZP3 ITGAM CD19 NLRC3 TNFSF11 GPR183 NKX2-3 SCART1 TLR9 VAV1 POU2AF1 IL18 CXCR5 CRTAM CCR7 IKZF3 ADA SUCNR1 CLNK THEMIS LOC100519314 MZB1 APBB1IP CD70 GPR18 MILR1 IRF4 CD79A LAX1 CARD11 IRF8 MNDA EOMES TAFA3
	1.35657e-09	38	534	3.61702	Pos. reg. of immune system proc.	KRT1 TESPA1 BTN2A2 LTA NCR3 CD22 SPTA1 FCRL3 VCAM1 ZP3 ITGAM CD19 TNFSF11 GPR183 TLR9 TLR8 VAV1 IL18 CRTAM CD79B CCR7 ADA CLNK COCH THEMIS LOC100519314 BLK MZB1 FFAR2 KLK7 CD79A CARD11 MNDA MADCAM1 FCER2 TAFA3
	3.99682e-11	45	630	3.57075	Cell activation	SEPTIN3 AICDA BTN2A2 CD22 LY9 SPTA1 FCRL1 FCRL3 VCAM1 ZP3 ITGAM CD19 NLRC3 TNFSF11 GPR183 NKX2-3 SCART1 TLR9 VAV1 POU2AF1 IL18 CXCR5 CRTAM CCR7 IKZF3 ADA SUCNR1 P2RX1 CLNK THEMIS LOC100519314 MZB1 APBB1IP CD70 GPR18 MILR1 IRF4 CD79A LAX1 CARD11 IRF8 MNDA EOMES TAFA3
	1.70345e-14	61	1003	3.37452	Immune response	KRT1 TESPA1 AICDA BTN2A2 LTA NCR3 HLA-DOB CD22 LY9 FCRL3 ZP3 ITGAM CD19 TNFSF11 GPR183 NKX2-3 TLR9 TLR8 VAV1 POU2AF1 IL18 CXCR5 CRTAM CD79B CCR7 EPX ADA SUCNR1 CLNK COCH THEMIS CCR6 LOC100519314 BLK TLR10 APBB1IP CD70 FFAR2 MILR1 KLK7 IRF4 CD79A LAX1 CARD11 IRF8 JCHAIN ADGRB1 CXCL13 MNDA CCL26 EOMES FCER2
	2.9628e-06	32	532	3.03246	Reg. of immune response	KRT1 TESPA1 BTN2A2 LTA NCR3 CD22 FCRL3 ZP3 ITGAM CD19 TLR9 TLR8 VAV1 IL18 CRTAM CD79B CCR7 ADA CLNK COCH THEMIS LOC100519314 BLK TLR10 FFAR2 KLK7 IRF4 CD79A CARD11 MNDA FCER2
	7.37713e-18	88	1644	2.89478	Immune system proc.	KRT1 TESPA1 AICDA BTN2A2 LTA NCR3 HLA-DOB IL16 CD22 EPB42 LY9 SPTA1 FCRL1 FCRL3 VCAM1 ZP3 ITGAM CD19 NLRC3 FLT3 TNFSF11 GPR183 NKX2-3 SCART1 PIP4K2A TLR9 TLR8 VAV1 KLF1 POU2AF1 IL18 CXCR5 CRTAM CD79B SLC4A1 CCR7 ZPBP2 IKZF3 EPX ADD2 ADA GPR174 SUCNR1 CLNK COCH THEMIS CCR6 LOC100519314 BLK CNR2 TLR10 MZB1 APBB1IP CD70 PTPRQ RAB3C GPR18 FFAR2 TNFRSF17 MILR1 KLK7 IRF4 CD79A LAX1 NKX3-2 SP7 CARD11 IR…
	4.5166e-07	46	913	2.56455	Reg. of immune system proc.	KRT1 TESPA1 BTN2A2 LTA NCR3 HLA-DOB CD22 SPTA1 FCRL3 VCAM1 ZP3 ITGAM CD19 TNFSF11 GPR183 TLR9 TLR8 VAV1 IL18 CRTAM CD79B CCR7 ZPBP2 IKZF3 ADA CLNK COCH THEMIS LOC100519314 BLK TLR10 MZB1 GPR18 FFAR2 MILR1 KLK7 IRF4 CD79A LAX1 CARD11 MNDA MADCAM1 FCER2 TAFA3
Muscle	5.45329e-16	18	23	12.7937	Skeletal muscle contraction	SLC8A3 CASQ1 TNNC2 ATP2A1 HOMER1 CHRNA1 SCN4A LOC110255887 MYH3 TNNT1 DMD STAC3 JSRP1 TNNI2 KBTBD13 ACTN3 KCNJ2 CAV3
	8.63803e-13	16	25	11.3722	Sarcomere organization	CFL2 LOC100736765 TPM1 CAPN3 SIX4 CASQ1 ACTN2 MYOZ1 LDB3 KLHL41 LMOD2 TNNT1 FHOD3 MYPN MYOZ2 CAV3
	4.97476e-13	18	31	10.0522	Myofibril assembly	CFL2 LOC100736765 TPM1 CAPN3 ACTC1 SIX4 CASQ1 ACTN2 MYOZ1 LDB3 CSRP3 KLHL41 LMOD2 TNNT1 FHOD3 MYPN MYOZ2 CAV3
	1.08875e-12	18	32	9.70555	Striated muscle cell development	CFL2 LOC100736765 TPM1 CAPN3 ACTC1 SIX4 CASQ1 ACTN2 MYOZ1 LDB3 CSRP3 KLHL41 LMOD2 TNNT1 FHOD3 MYPN MYOZ2 CAV3
	2.29126e-12	18	33	9.38203	Multicellular organismal movement	SLC8A3 CASQ1 TNNC2 ATP2A1 HOMER1 CHRNA1 SCN4A LOC110255887 MYH3 TNNT1 DMD STAC3 JSRP1 TNNI2 KBTBD13 ACTN3 KCNJ2 CAV3
	2.29126e-12	18	33	9.38203	Musculoskeletal movement	SLC8A3 CASQ1 TNNC2 ATP2A1 HOMER1 CHRNA1 SCN4A LOC110255887 MYH3 TNNT1 DMD STAC3 JSRP1 TNNI2 KBTBD13 ACTN3 KCNJ2 CAV3
	2.08733e-17	32	84	7.04754	Muscle cell development	CFL2 LOC100736765 TBX18 BVES TPM1 CAPN3 ACTC1 ALPK2 SIX4 CASQ1 SYPL2 PPP3CA ACTN2 MYOZ1 LDB3 KLHL40 CSRP3 MYOD1 HOMER1 BIN1 KLHL41 LMOD2 TNNT1 FHOD3 DMD MYPN STAC3 MYOZ2 ATP2A2 MYOG ACTN3 CAV3
	9.79845e-18	34	97	6.72973	Striated muscle contraction	LOC100736765 SLC8A3 TPM1 CASQ1 MYLK2 TNNC2 ATP2A1 MYL3 TNNC1 CSRP3 TMEM38A HOMER1 AKAP9 CACNA2D1 BIN1 CHRNA1 PGAM2 SCN4A LOC110255887 MYH3 CALM3 TNNT2 SCN1B TNNT1 DMD STAC3 JSRP1 TNNT3 TNNI2 KBTBD13 CTNNA3 ACTN3 KCNJ2 CAV3
	1.60504e-19	39	113	6.41929	Skeletal muscle organ development	YBX3 MYF5 CFL2 ASB2 VGLL2 BVES SIX1 SIX4 MYLK2 MYLPF RBFOX1 SMYD1 SOX11 PPP3CA MYOZ1 ANKRD1 CNTFR SVIL KLHL40 FXR1 MYOD1 HOMER1 MEF2C KLHL41 CHRNA1 HOXD10 HOXD9 MSTN GPC1 SRPK3 MYF6 DMD STAC3 NR4A1 MYOZ2 MYOG PITX1 SOX8 ACTN3
	3.91584e-18	37	109	6.28868	Skeletal muscle tissue development	YBX3 MYF5 CFL2 ASB2 VGLL2 BVES SIX1 SIX4 MYLK2 MYLPF RBFOX1 SMYD1 SOX11 PPP3CA MYOZ1 ANKRD1 SVIL KLHL40 MYOD1 HOMER1 MEF2C KLHL41 CHRNA1 HOXD10 HOXD9 MSTN GPC1 SRPK3 MYF6 DMD STAC3 NR4A1 MYOZ2 MYOG PITX1 SOX8 ACTN3
	3.96026e-25	55	190	5.81094	Muscle organ development	YBX3 MYF5 CFL2 LOC100736765 ASB2 VGLL2 BVES TPM1 ACTC1 SIX1 SIX4 JPH1 COL11A1 MYLK2 TRIM72 MYLPF RBFOX1 SMYD1 SOX11 PPP3CA EGLN1 MYOZ1 ANKRD1 CNTFR SVIL KLHL40 MYL3 TNNC1 FXR1 FHL1 MYOD1 HOMER1 MEF2C XIRP2 KLHL41 CHRNA1 HOXD10 HOXD9 MSTN GPC1 TNNT2 TNNI1 SRPK3 MYF6 DMD STAC3 NR4A1 MYOZ2 MYOG PITX1 TCF15 CAVIN4 SOX8 ACTN3 MYL2
	1.99379e-22	56	220	5.09103	Muscle system proc.	MYBPC1 LOC100736765 SLC8A3 HRC MYBPC2 MYOM1 TPM1 CASQ1 MYLK2 TNNC2 TRIM72 ATP2A1 SRL PPP3CA ACTN2 MYOZ1 MYL3 TNNC1 GRIP2 P2RY1 CSRP3 MYOD1 TMEM38A HOMER1 DRD2 AKAP9 CACNA2D1 BIN1 CHRNA1 PRKAG3 PGAM2 SCN4A LOC110255887 MYH3 CALM3 MYMK TNNT2 SCN1B TNNI1 CACNA1S TNNT1 DMD STAC3 JSRP1 TNNT3 MYOZ2 TNNI2 ATP2A2 MYOG MYOC KBTBD13 CTNNA3 ACTN3 KCNJ2 LOC100523672 CAV3
	5.45329e-16	41	172	4.96981	Muscle contraction	MYBPC1 LOC100736765 SLC8A3 MYBPC2 MYOM1 TPM1 CASQ1 MYLK2 TNNC2 ATP2A1 ACTN2 MYL3 TNNC1 GRIP2 CSRP3 TMEM38A HOMER1 DRD2 AKAP9 CACNA2D1 BIN1 CHRNA1 PGAM2 SCN4A LOC110255887 MYH3 CALM3 TNNT2 SCN1B CACNA1S TNNT1 DMD STAC3 JSRP1 TNNT3 TNNI2 KBTBD13 CTNNA3 ACTN3 KCNJ2 CAV3
	4.51068e-20	55	229	4.67402	Striated muscle tissue development	YBX3 MYF5 CFL2 LOC100736765 ASB2 VGLL2 TBX18 BVES TPM1 ACTC1 ALPK2 SIX1 SIX4 COL11A1 MYLK2 MYLPF RBFOX1 SMYD1 SOX11 PPP3CA ACTN2 EGLN1 MYOZ1 ANKRD1 SVIL KLHL40 MYL3 TNNC1 CSRP3 MYOD1 HOMER1 MEF2C XIRP2 KLHL41 CHRNA1 HOXD10 HOXD9 MSTN GPC1 TNNT2 TNNI1 SRPK3 MYF6 FHOD3 DMD STAC3 NR4A1 MYOZ2 MYOG PITX1 SOX8 ACTN3 MYL2 CAV3 EYA1
	2.67462e-13	37	152	4.62847	Striated muscle cell differentiation	CFL2 LOC100736765 MAMSTR TBX18 BVES TPM1 CAPN3 ACTC1 ALPK2 SIX4 PLPP7 CASQ1 RBM38 TRIM72 SMYD1 PPP3CA ACTN2 MYOZ1 LDB3 KLHL40 CSRP3 MYOD1 HOMER1 MEF2C KLHL41 LMOD2 MYMK TNNT1 DYRK1B FHOD3 DMD MYPN STAC3 MYOZ2 MYOG ACTN3 CAV3
	1.60504e-19	56	244	4.46764	Muscle tissue development	YBX3 MYF5 CFL2 LOC100736765 ASB2 VGLL2 TBX18 BVES TPM1 ACTC1 ALPK2 SIX1 SIX4 COL11A1 MYLK2 MYLPF RBFOX1 SMYD1 SOX11 PPP3CA ACTN2 EGLN1 MYOZ1 ANKRD1 SVIL KLHL40 MYL3 TNNC1 CSRP3 MYOD1 HOMER1 MEF2C XIRP2 KLHL41 CHRNA1 HOXD10 HOXD9 MSTN GPC1 TNNT2 TNNI1 SRPK3 MYF6 FHOD3 DMD STAC3 ZFAND5 NR4A1 MYOZ2 MYOG PITX1 SOX8 ACTN3 MYL2 CAV3 EYA1
	5.06764e-28	83	369	4.31179	Muscle structure development	YBX3 MYF5 CFL2 CMTM5 LOC100736765 ASB2 MAMSTR VGLL2 TBX18 BVES TPM1 CAPN3 ACTC1 ALPK2 SIX1 SIX4 PLPP7 JPH1 CASQ1 SYPL2 COL11A1 MYLK2 RBM38 TRIM72 MYLPF RBFOX1 SMYD1 SOX11 PPP3CA ACTN2 EGLN1 MYOZ1 DUSP29 LDB3 ANKRD1 CNTFR SVIL KLHL40 MYL3 TNNC1 FXR1 FBXO40 FHL1 CSRP3 MYOD1 HOMER1 MEF2C BIN1 XIRP2 KLHL41 CHRNA1 HOXD10 HOXD9 MSTN GPC1 SMARCD3 LMOD2 MYMK TNNT2 TNNI1 SRPK3 TNNT1 MYF6 DYRK1B FHOD3 DMD …
	2.08485e-13	45	210	3.93102	Muscle cell differentiation	CFL2 LOC100736765 MAMSTR TBX18 BVES TPM1 CAPN3 ACTC1 ALPK2 SIX1 SIX4 PLPP7 CASQ1 SYPL2 RBM38 TRIM72 SMYD1 PPP3CA ACTN2 MYOZ1 DUSP29 LDB3 KLHL40 FBXO40 CSRP3 MYOD1 HOMER1 MEF2C BIN1 KLHL41 SMARCD3 LMOD2 MYMK TNNT1 DYRK1B FHOD3 DMD MYPN STAC3 MYOZ2 ATP2A2 MYOG ACTN3 CAV3
	2.84976e-14	95	1313	2.45535	System proc.	ABCC9 MYBPC1 LUM INSYN1 LOC100736765 SLC8A3 CEACAM16 HRC NTF4 MYBPC2 MYOM1 KCNQ4 TBX18 BVES SOBP TPM1 ACTC1 SIX1 PENK CASQ1 COL11A1 MYLK2 TNNC2 TRIM72 ATP2A1 RBFOX1 SRL PPP3CA NOS1 ACTN2 MYOZ1 RGR AQP7 MYL3 TNNC1 LRIG1 GRIP2 P2RY1 CSRP3 MYOD1 USH1C TMEM38A RAB3A HOMER1 VDAC1 CHRNA10 DRD2 AKAP9 CACNA2D1 EN1 BIN1 CHRNA1 HOXD10 HOXD1 PRKAG3 PGAM2 ADCY1 SCN4A CHRNE LOC110255887 MYH3 ADORA1 OXTR CALM3…
	2.16299e-11	85	1025	2.32364	Ion transport	ATF4 SLC16A8 BEST3 ABCC9 SLC41A3 RHCG SLC8A3 SLC7A10 HRC KCNA7 CACNG8 CACNG6 LRRC38 KCNQ4 SLC22A16 CAPN3 NOX5 CASQ1 LOC100157711 KCNN3 KCNC4 CLCA2 VDAC3 ATP2A1 SRL SLC9A2 EGF PPP3CA P2RX6 ACTN2 KCNIP2 SFXN4 P2RY1 ATP1B4 ATP2B3 PACSIN3 ANO5 KCNC1 TMEM38A KCNN1 HOMER1 SLC12A2 VDAC1 CHRNA10 DRD2 AKAP9 CACNA2D1 BIN1 SLC25A4 SLC25A12 CHRNA1 CACNG1 SCN4A CACNB1 ATP5MC1 TRPV3 P2RX5 CHRNE DHRS7C SLC41A1 …
