# Supplementary material for: Expression genome-wide association study identifies key regulatory variants enriched with metabolic and immune functions in four porcine tissues
Source: BMC Genomics. 2024 Jul 11;25:684. doi: 10.1186/s12864-024-10583-w (PMC11238464; doi:10.1186/s12864-024-10583-w)
Supplement: Supplementary file 13 — Supplementary Material 13 [file 12864_2024_10583_MOESM13_ESM.xlsx]

## Sheet: Sheet1
Additional file 4. Results of genotyped polymorphisms before and after filtering for quality parameters with PLINK. Results are provided per chromosome and total.
Chromosome	Number of SNP markers	Number of SNP markers that passed QC	Genotype call rate
SSC1	72276	59551	0.96
SSC2	41371	34636	0.96
SSC3	35029	29507	0.96
SSC4	38152	31322	0.96
SSC5	27288	22911	0.96
SSC6	43894	37391	0.96
SSC7	33642	28326	0.96
SSC8	39031	31893	0.96
SSC9	38589	32321	0.96
SSC10	21547	18501	0.97
SSC11	22937	18851	0.96
SSC12	17182	14802	0.96
SSC13	55782	46245	0.96
SSC14	41803	35510	0.96
SSC15	36716	29448	0.96
SSC16	23173	19119	0.96
SSC17	18947	16040	0.97
SSC18	14944	12405	0.97
SSC X	21357	17117	0.96
Total	643660	535896	0.96
SSC: Sus scrofa chromosome
