# Supplementary material for: Expression genome-wide association study identifies key regulatory variants enriched with metabolic and immune functions in four porcine tissues
Source: BMC Genomics. 2024 Jul 11;25:684. doi: 10.1186/s12864-024-10583-w (PMC11238464; doi:10.1186/s12864-024-10583-w)
Supplement: Supplementary file 14 — Supplementary Material 14 [file 12864_2024_10583_MOESM14_ESM.xlsx]

## Sheet: Sheet1
Additional file 5. Significant eQTL results across the four tissues. For each eQTL information is provided on its length (chromosome, start, end), SNP ID of the most significant polymorphism, its position and the total number of significant polymorphisms per eQTL. The table also includes information of the associated gene: Ensembl ID, gene symbol, strand and biotype. Information on the distance b…
	eQTL							Associated gene
Tissue	Chr	Start	Stop	SNP_ID_most_significant	SNP_most_significant_position	Number_SNPs_in_eQTL_region	q-value_most_significant_SNP	Associated_Ensembl_gene_ID	Chr	Start	End	Strand_gene	Gene_biotype	Gene_symbol_name	cis_or_trans	Distance_SNP_to_gene	eQTL_length
Liver	13	18089814	18097735	AX-116451267	18089814	3	1e-08	ENSSSCG00000036224	3	57214258	57323512	+	protein_coding	-	trans_eQTLII	-	7921
Liver	13	18089814	18097735	AX-116451267	18089814	3	4e-08	ENSSSCG00000039146	AEMK02000525.1	32398	235591	-	protein_coding	-	trans_eQTLII	-	7921
Liver	2	8455873	8494981	AX-116709271	8466797	12	0.00030589	ENSSSCG00000003047	6	50212928	50343314	-	protein_coding	-	trans_eQTLII	-	39108
Liver	4	117338809	117359680	AX-116248731	117338809	6	7.642e-05	ENSSSCG00000036983	AEMK02000452.1	3695395	3701195	-	protein_coding	-	trans_eQTLII	-	20871
Liver	14	5114400	9697372	AX-116495919	7233810	134	1e-08	ENSSSCG00000045477	14	7360035	7371718	-	lncRNA	-	cis_eQTL	126225	4582972
Liver	3	30000059	34856936	AX-116199203	30011847	830	< 2.2E-16	ENSSSCG00000043494	3	31324842	31332407	-	lncRNA	-	trans_eQTLI	1312995	4856877
Liver	6	20299570	22121618	AX-116277724	20941998	295	2.272e-05	ENSSSCG00000047750	6	21950367	22058236	+	protein_coding	-	trans_eQTLI	1008369	1822048
Liver	16	71362058	71382094	AX-116640008	71382094	3	3.395e-05	ENSSSCG00000033640	AEMK02000155.1	22183	23071	-	protein_coding	-	trans_eQTLII	-	20036
Liver	4	100002369	102125003	AX-116244709	100161071	156	2e-08	ENSSSCG00000006704	4	100446924	100479131	-	protein_coding	-	cis_eQTL	285853	2122634
Liver	1	51792973	59715781	AX-116111707	56272268	274	2e-08	ENSSSCG00000038663	1	56184754	56274865	+	lncRNA	-	cis_eQTL	87514	7922808
Liver	14	60001837	69971566	AX-116509001	60156292	1235	0.00011531	ENSSSCG00000050213	14	61685428	61688661	-	lncRNA	-	trans_eQTLI	1529136	9969729
Liver	6	40258664	49991432	AX-116283175	48533825	1176	6e-08	ENSSSCG00000035226	6	58662583	58666026	-	protein_coding	-	trans_eQTLI	10128758	9732768
Liver	8	60004577	69695252	AX-116367336	66853406	693	4e-08	ENSSSCG00000047476	8	66234428	66236111	-	protein_coding	-	cis_eQTL	618978	9690675
Liver	14	42718872	49991038	AX-116505527	47249974	844	5.06e-06	ENSSSCG00000040740	14	51106984	51112359	-	lncRNA	-	trans_eQTLI	3857010	7272166
Liver	3	30011847	34037880	AX-116199342	30954932	125	6e-08	ENSSSCG00000039405	3	31137986	31140766	+	protein_coding	-	cis_eQTL	183054	4026033
Liver	2	40564219	49138659	AX-116168619	40989691	168	6e-08	ENSSSCG00000046269	2	40987252	41007266	+	protein_coding	-	cis_eQTL	2439	8574440
Liver	6	50001374	59092308	AX-116284300	53651713	981	2e-08	ENSSSCG00000035226	6	58662583	58666026	-	protein_coding	-	trans_eQTLI	5010870	9090934
Liver	14	70006052	73695398	AX-116512026	70521914	395	0.00017414	ENSSSCG00000050213	14	61685428	61688661	-	lncRNA	-	trans_eQTLI	8836486	3689346
Liver	8	57302920	59981845	AX-116348338	57672948	285	2e-08	ENSSSCG00000036118	8	66282703	66289121	+	pseudogene	-	trans_eQTLI	8609755	2678925
Liver	13	30068506	37404075	AX-116454420	31387019	777	8.148e-05	ENSSSCG00000049278	13	34022726	34024162	+	protein_coding	-	trans_eQTLI	2635707	7335569
Liver	7	111539746	115188701	AX-116752424	115046837	17	7e-08	ENSSSCG00000002464	7	115038628	115101022	-	protein_coding	-	cis_eQTL	8209	3648955
Liver	3	94283141	94323060	AX-116722620	94312599	4	7.29e-06	ENSSSCG00000046452	AEMK02000156.1	63672	99478	+	protein_coding	-	trans_eQTLII	-	39919
Liver	3	20706722	29998112	AX-116198957	29168318	902	< 2.2E-16	ENSSSCG00000043494	3	31324842	31332407	-	lncRNA	-	trans_eQTLI	2156524	9291390
Liver	4	100002369	102195943	AX-116244687	100089531	211	< 2.2E-16	ENSSSCG00000049417	AEMK02000282.1	2043	25031	-	lncRNA	-	trans_eQTLII	-	2193574
Liver	7	20005123	26426357	AX-116313533	23029609	120	1e-07	ENSSSCG00000044574	7	22824433	22853736	-	protein_coding	-	cis_eQTL	205176	6421234
Liver	6	60020460	65960720	AX-116285587	60300448	555	< 2.2E-16	ENSSSCG00000003278	6	59167707	59175492	+	protein_coding	-	trans_eQTLI	1132741	5940260
Liver	12	50001815	59223519	AX-116444668	50063323	259	1.1e-07	ENSSSCG00000017868	12	49778797	49796107	-	protein_coding	-	cis_eQTL	284526	9221704
Liver	7	100303125	106008255	AX-116330981	103329045	96	1.1e-07	ENSSSCG00000045310	7	104009504	104013462	+	lncRNA	-	cis_eQTL	680459	5705130
Liver	1	213932814	219976872	AX-116145347	218682712	541	1.2e-07	ENSSSCG00000005307	1	236196872	236256103	+	protein_coding	-	trans_eQTLI	17514160	6044058
Liver	15	131681160	134249298	AX-116557637	132324513	146	2.2e-07	ENSSSCG00000050388	15	132340179	132353078	+	lncRNA	-	cis_eQTL	15666	2568138
Liver	1	240263383	248757250	AX-116151177	242957939	225	2.5e-07	ENSSSCG00000038171	1	242978615	242995722	-	protein_coding	-	cis_eQTL	20676	8493867
Liver	3	87260668	87349011	AX-116210716	87260668	7	0.00020079	ENSSSCG00000035037	13	206454718	206465807	-	protein_coding	-	trans_eQTLII	-	88343
Liver	8	57302920	59981845	AX-116348341	57683628	211	3.59e-06	ENSSSCG00000047476	8	66234428	66236111	-	protein_coding	-	trans_eQTLI	8550800	2678925
Liver	2	60002225	69982688	AX-116171635	60438014	785	< 2.2E-16	ENSSSCG00000032765	2	61743537	61759915	-	protein_coding	-	trans_eQTLI	1305523	9980463
Liver	17	19263571	19328171	AX-116582030	19263571	5	3.721e-05	ENSSSCG00000041364	7	22889011	22959398	-	protein_coding	-	trans_eQTLII	-	64600
Liver	17	19263571	19328171	AX-116582030	19263571	5	8.381e-05	ENSSSCG00000036618	4	88947557	88956511	+	protein_coding	-	trans_eQTLII	-	64600
Liver	3	27381645	27564209	AX-116719558	27471375	13	1.9e-07	ENSSSCG00000036428	3	28895113	28908582	-	lncRNA	-	trans_eQTLI	1423738	182564
Liver	17	10037953	15885046	AX-116580152	10817500	230	3.7e-07	ENSSSCG00000031608	17	10751646	10783412	-	protein_coding	-	cis_eQTL	65854	5847093
Liver	12	20045254	20767619	AX-116438070	20656836	21	4.1e-07	ENSSSCG00000037487	12	20013618	20024890	-	protein_coding	-	cis_eQTL	643218	722365
Liver	9	131810126	139306154	AX-116850942	134871485	257	4.3e-07	ENSSSCG00000048806	9	135079024	135096249	+	lncRNA	-	cis_eQTL	207539	7496028
Liver	6	40258664	49991432	AX-116283166	48502355	661	3.69e-05	ENSSSCG00000003047	6	50212928	50343314	-	protein_coding	-	trans_eQTLI	1710573	9732768
Liver	10	13676127	16678968	AX-116402136	14087709	48	4.5e-07	ENSSSCG00000010855	10	13831228	13845894	-	protein_coding	-	cis_eQTL	256481	3002841
Liver	1	80011865	89516377	AX-116118347	82226304	403	5.8e-07	ENSSSCG00000025656	1	82215855	82251016	+	protein_coding	-	cis_eQTL	10449	9504512
Liver	13	22892794	29732631	AX-116452678	24652136	437	2.14e-06	ENSSSCG00000029003	1	56689068	56689709	+	protein_coding	-	trans_eQTLII	-	6839837
Liver	2	100029230	105651104	AX-116179955	101461832	347	7.69e-06	ENSSSCG00000032765	2	61743537	61759915	-	protein_coding	-	trans_eQTLI	39718295	5621874
Liver	15	19823657	19970977	AX-116534068	19938758	9	3.086e-05	ENSSSCG00000036983	AEMK02000452.1	3695395	3701195	-	protein_coding	-	trans_eQTLII	-	147320
Liver	10	6027020	6108945	AX-116850989	6028970	5	4.31e-06	ENSSSCG00000010099	14	50593932	50600291	-	protein_coding	-	trans_eQTLII	-	81925
Liver	6	18727560	19570830	AX-116279374	18727560	5	1.27e-06	ENSSSCG00000043485	6	18655971	18657555	+	protein_coding	-	cis_eQTL	71589	843270
Liver	1	267262286	267904686	AX-116156586	267262286	38	8.76e-06	ENSSSCG00000029414	1	274125666	274132944	-	protein_coding	-	trans_eQTLI	6863380	642400
Liver	7	22260006	25867340	AX-116313665	23591056	36	1.36e-06	ENSSSCG00000001395	7	23616984	23621159	-	protein_coding	-	cis_eQTL	25928	3607334
Liver	2	40564219	49997171	AX-116712216	49731171	542	< 2.2E-16	ENSSSCG00000032765	2	61743537	61759915	-	protein_coding	-	trans_eQTLI	12012366	9432952
Liver	16	76846066	79856272	AX-116651037	79533039	22	2.07e-06	ENSSSCG00000037791	16	79399139	79420317	-	protein_coding	-	cis_eQTL	133900	3010206
Liver	3	30011847	33493895	AX-116199342	30954932	114	2.13e-06	ENSSSCG00000050997	3	31133621	31136809	+	lncRNA	-	cis_eQTL	178689	3482048
Liver	9	120001416	127800880	AX-116394581	120028488	71	2.26e-06	ENSSSCG00000035617	9	119858969	119893341	-	protein_coding	-	cis_eQTL	169519	7799464
Liver	3	20634108	22197772	AX-116197208	21604913	88	6e-08	ENSSSCG00000046452	AEMK02000156.1	63672	99478	+	protein_coding	-	trans_eQTLII	-	1563664
Liver	3	6966678	7647788	AX-116681339	7647788	37	1e-08	ENSSSCG00000043494	3	31324842	31332407	-	lncRNA	-	trans_eQTLI	23677054	681110
Liver	5	10740127	19997547	AX-116254226	12301038	500	2.4e-07	ENSSSCG00000038046	AEMK02000361.1	90641	97154	+	protein_coding	-	trans_eQTLII	-	9257420
Liver	2	91194216	99999077	AX-116178190	94329894	474	0.00022028	ENSSSCG00000032765	2	61743537	61759915	-	protein_coding	-	trans_eQTLI	32586357	8804861
Liver	11	12207049	12659995	AX-116418059	12334331	63	3.01e-06	ENSSSCG00000026564	11	12203104	12309699	-	protein_coding	-	cis_eQTL	131227	452946
Liver	14	50012277	59972325	AX-116506476	50678086	436	3.35e-06	ENSSSCG00000040740	14	51106984	51112359	-	lncRNA	-	cis_eQTL	428898	9960048
Liver	7	27073393	29987113	AX-116315313	29723228	34	3.51e-06	ENSSSCG00000047035	7	30063073	30068892	+	lncRNA	-	cis_eQTL	339845	2913720
Liver	7	30025810	36712981	AX-116315373	30030234	8	3.51e-06	ENSSSCG00000047035	7	30063073	30068892	+	lncRNA	-	cis_eQTL	32839	6687171
Liver	3	22371841	29765056	AX-116197929	24835888	800	3.98e-06	ENSSSCG00000007858	3	25357824	25387817	-	protein_coding	-	cis_eQTL	521936	7393215
Liver	3	47232849	47719276	AX-116202243	47232849	24	3.7e-07	ENSSSCG00000035037	13	206454718	206465807	-	protein_coding	-	trans_eQTLII	-	486427
Liver	1	220003048	229981795	AX-116705372	220027386	484	1.2e-07	ENSSSCG00000005307	1	236196872	236256103	+	protein_coding	-	trans_eQTLI	16169486	9978747
Liver	10	60003552	63383491	AX-116758665	60047667	130	5.1e-06	ENSSSCG00000042633	10	60090296	60100368	-	lncRNA	-	cis_eQTL	42629	3379939
Liver	2	60438014	69698367	AX-116171702	60834056	432	0.00010529	ENSSSCG00000033388	2	66449010	66499957	-	protein_coding	-	trans_eQTLI	5614954	9260353
Liver	9	11184398	14714628	AX-116785560	12049555	201	6.43e-06	ENSSSCG00000031979	9	12442750	12451617	-	protein_coding	-	cis_eQTL	393195	3530230
Liver	6	71107418	76927856	AX-116288275	73048799	262	0.00034711	ENSSSCG00000035226	6	58662583	58666026	-	protein_coding	-	trans_eQTLI	14386216	5820438
Liver	14	90001876	99997194	AX-116519485	99313865	444	0.00025634	ENSSSCG00000044941	14	101095140	101121609	+	lncRNA	-	trans_eQTLI	1781275	9995318
Liver	12	20946424	21170246	AX-116758894	21086853	12	7.3e-06	ENSSSCG00000017446	12	21087527	21088906	+	protein_coding	-	cis_eQTL	674	223822
Liver	1	72534652	79998526	AX-116117476	78728580	324	9.743e-05	ENSSSCG00000025656	1	82215855	82251016	+	protein_coding	-	trans_eQTLI	3487275	7463874
Liver	4	60229883	67162641	AX-116728586	63010677	297	2.803e-05	ENSSSCG00000010992	10	33099169	33116155	+	protein_coding	-	trans_eQTLII	-	6932758
Liver	3	3338556	9994211	AX-116718031	7836062	68	8.94e-06	ENSSSCG00000007642	3	7861014	7876641	+	protein_coding	-	cis_eQTL	24952	6655655
Liver	15	19735171	19970977	AX-116534068	19938758	10	3.26e-06	ENSSSCG00000039102	AEMK02000525.1	7261	175232	-	protein_coding	-	trans_eQTLII	-	235806
Liver	4	90813223	94561678	AX-116684074	92671411	74	9.44e-06	ENSSSCG00000043115	4	92808163	92821271	-	protein_coding	-	cis_eQTL	136752	3748455
Liver	9	125026730	129971416	AX-116693950	129675437	255	9.8e-06	ENSSSCG00000050221	9	129605449	129771910	+	lncRNA	-	cis_eQTL	69988	4944686
Liver	4	60229883	67162641	AX-116728586	63010677	282	1.254e-05	ENSSSCG00000017507	12	22975070	22987044	-	protein_coding	-	trans_eQTLII	-	6932758
Liver	6	80013070	89860078	AX-116291771	88302745	638	1.186e-05	ENSSSCG00000037566	6	88704560	88712853	-	protein_coding	-	cis_eQTL	401815	9847008
Liver	1	200004805	206295889	AX-116141266	200814232	246	0.00017955	ENSSSCG00000005307	1	236196872	236256103	+	protein_coding	-	trans_eQTLI	35382640	6291084
Liver	13	181054669	189479749	AX-116852464	189069506	19	1.368e-05	ENSSSCG00000041454	13	189052269	189071315	-	lncRNA	-	cis_eQTL	17237	8425080
Liver	8	43679538	45017624	AX-116346151	44464904	49	0.00021289	ENSSSCG00000039341	8	66811549	66838137	-	protein_coding	-	trans_eQTLI	22346645	1338086
Liver	15	110022662	119985271	AX-116554782	119824723	356	1.682e-05	ENSSSCG00000016215	15	121151561	121311865	+	protein_coding	-	trans_eQTLI	1326838	9962609
Liver	10	60004732	64578860	AX-116412979	60143049	163	5.1e-07	ENSSSCG00000031855	AEMK02000574.1	21402	39516	+	protein_coding	-	trans_eQTLII	-	4574128
Liver	8	43679538	45017624	AX-116346174	44632439	47	5.203e-05	ENSSSCG00000031595	7	115828282	115836430	+	protein_coding	-	trans_eQTLII	-	1338086
Liver	6	11909189	13951966	AX-116751393	13366248	281	1.804e-05	ENSSSCG00000002720	6	13266060	13282567	+	protein_coding	-	cis_eQTL	100188	2042777
Liver	6	26411557	29999972	AX-116757614	29050462	123	5.909e-05	ENSSSCG00000034220	AEMK02000576.1	592	14339	+	protein_coding	-	trans_eQTLII	-	3588415
Liver	1	193843577	199998859	AX-116140998	199562768	208	5.946e-05	ENSSSCG00000005307	1	236196872	236256103	+	protein_coding	-	trans_eQTLI	36634104	6155282
Liver	14	48102896	49516738	AX-116506084	49237458	42	1.868e-05	ENSSSCG00000010056	14	49615395	49662998	+	protein_coding	-	cis_eQTL	377937	1413842
Liver	11	5755190	8598080	AX-116416907	7206155	34	2.689e-05	ENSSSCG00000044001	11	7175069	7186033	-	lncRNA	-	cis_eQTL	31086	2842890
Liver	3	25744519	29998112	AX-116719669	29390371	132	4.636e-05	ENSSSCG00000039405	3	31137986	31140766	+	protein_coding	-	trans_eQTLI	1747615	4253593
Liver	6	50001374	59086532	AX-116283514	50038699	1251	3.69e-05	ENSSSCG00000003047	6	50212928	50343314	-	protein_coding	-	cis_eQTL	174229	9085158
Liver	14	100000585	109620956	AX-116520025	101102899	411	3.913e-05	ENSSSCG00000044941	14	101095140	101121609	+	lncRNA	-	cis_eQTL	7759	9620371
Liver	2	52250209	55837191	AX-116171064	52451435	106	8e-08	ENSSSCG00000013369	2	40961348	40962500	-	protein_coding	-	trans_eQTLI	11490087	3586982
Liver	1	240607113	244335433	AX-116151163	242915678	172	4.362e-05	ENSSSCG00000042524	1	242907321	243027837	-	protein_coding	-	cis_eQTL	8357	3728320
Liver	3	113832010	115575984	AX-116682336	115082777	50	4.99e-06	ENSSSCG00000037913	AEMK02000188.1	51076	51585	-	protein_coding	-	trans_eQTLII	-	1743974
Liver	2	60002225	69845838	AX-116712574	63899342	282	3.98e-06	ENSSSCG00000022738	2	68378917	68409775	+	protein_coding	-	trans_eQTLI	4479575	9843613
Liver	2	70015403	79902638	AX-116173817	72457218	277	1.18e-06	ENSSSCG00000032765	2	61743537	61759915	-	protein_coding	-	trans_eQTLI	10713681	9887235
Liver	2	2420098	7350636	AX-116160189	6487721	138	9.907e-05	ENSSSCG00000028501	2	4868563	4887529	-	protein_coding	-	trans_eQTLI	1619158	4930538
Liver	9	12264364	12373075	AX-116370220	12346351	3	4.245e-05	ENSSSCG00000013369	2	40961348	40962500	-	protein_coding	-	trans_eQTLII	-	108711
Liver	2	80109789	89652421	AX-116175932	85877596	259	3.728e-05	ENSSSCG00000032765	2	61743537	61759915	-	protein_coding	-	trans_eQTLI	24134059	9542632
Liver	8	5988226	6435591	AX-116634570	6240203	12	4.245e-05	ENSSSCG00000013369	2	40961348	40962500	-	protein_coding	-	trans_eQTLII	-	447365
Liver	14	92553875	99248462	AX-116794640	99038151	225	5.503e-05	ENSSSCG00000010432	14	99025005	99129100	-	protein_coding	-	cis_eQTL	13146	6694587
Liver	2	50022484	59986505	AX-116717370	52797130	246	3.516e-05	ENSSSCG00000022738	2	68378917	68409775	+	protein_coding	-	trans_eQTLI	15581787	9964021
Liver	9	7809206	7814195	AX-116369112	7814195	4	6.284e-05	ENSSSCG00000014822	9	7799801	7826513	+	protein_coding	-	cis_eQTL	14394	4989
Liver	9	10091350	14744069	AX-116779100	10128830	114	< 2.2E-16	ENSSSCG00000038322	AEMK02000203.1	42136	60476	+	protein_coding	-	trans_eQTLII	-	4652719
Liver	4	115552567	116371338	AX-116248438	115943238	20	5.203e-05	ENSSSCG00000031595	7	115828282	115836430	+	protein_coding	-	trans_eQTLII	-	818771
Liver	1	240002385	249942642	AX-116150549	240002385	239	1.332e-05	ENSSSCG00000005307	1	236196872	236256103	+	protein_coding	-	trans_eQTLI	3805513	9940257
Liver	4	57599416	59963705	AX-116234619	58465909	55	0.00013558	ENSSSCG00000010992	10	33099169	33116155	+	protein_coding	-	trans_eQTLII	-	2364289
Liver	3	110262843	110524702	AX-116216090	110284655	47	6.475e-05	ENSSSCG00000048711	3	110475023	110543723	+	lncRNA	-	cis_eQTL	190368	261859
Liver	6	77164264	79959515	AX-116654088	77164264	63	0.00011454	ENSSSCG00000037566	6	88704560	88712853	-	protein_coding	-	trans_eQTLI	11540296	2795251
Liver	2	60438014	69698367	AX-116712734	68261260	206	< 2.2E-16	ENSSSCG00000017507	12	22975070	22987044	-	protein_coding	-	trans_eQTLII	-	9260353
Liver	8	30264449	32117065	AX-116343189	30918878	41	5.666e-05	ENSSSCG00000036224	3	57214258	57323512	+	protein_coding	-	trans_eQTLII	-	1852616
Liver	2	50022484	59986505	AX-116170946	50771508	216	< 2.2E-16	ENSSSCG00000032765	2	61743537	61759915	-	protein_coding	-	trans_eQTLI	10972029	9964021
Liver	6	90062616	99612606	AX-116292276	90353531	203	0.00011425	ENSSSCG00000037566	6	88704560	88712853	-	protein_coding	-	trans_eQTLI	1648971	9549990
Liver	2	100042137	108323720	AX-116180249	102546059	56	9.887e-05	ENSSSCG00000046723	2	103414409	103448260	+	lncRNA	-	cis_eQTL	868350	8281583
Liver	18	45503620	48197260	AX-116602146	46235356	56	3.34e-06	ENSSSCG00000034253	7	80570597	80570975	-	pseudogene	-	trans_eQTLII	-	2693640
Liver	8	30264449	32117065	AX-116343189	30918878	38	1.806e-05	ENSSSCG00000036983	AEMK02000452.1	3695395	3701195	-	protein_coding	-	trans_eQTLII	-	1852616
Liver	10	50784824	59994848	AX-116738052	59687009	187	5.083e-05	ENSSSCG00000031855	AEMK02000574.1	21402	39516	+	protein_coding	-	trans_eQTLII	-	9210024
Liver	1	250054487	259981111	AX-116153775	254674067	197	5.326e-05	ENSSSCG00000005307	1	236196872	236256103	+	protein_coding	-	trans_eQTLI	18477195	9926624
Liver	11	8826	5596659	AX-116775919	5324394	6	0.00012063	ENSSSCG00000033434	11	5317557	5333839	-	lncRNA	-	cis_eQTL	6837	5587833
Liver	9	7523603	9938802	AX-116369572	9795594	47	< 2.2E-16	ENSSSCG00000038322	AEMK02000203.1	42136	60476	+	protein_coding	-	trans_eQTLII	-	2415199
Liver	5	84869344	86533992	AX-116269731	85251093	32	< 2.2E-16	ENSSSCG00000000887	AEMK02000183.1	10252	41541	+	protein_coding	-	trans_eQTLII	-	1664648
Liver	5	6170148	6644356	AX-116252659	6558688	9	0.00034891	ENSSSCG00000033701	7	2487599	2569284	-	lncRNA	-	trans_eQTLII	-	474208
Liver	4	100002369	108400925	AX-116244687	100089531	159	< 2.2E-16	ENSSSCG00000039339	AEMK02000518.1	37194	50203	-	protein_coding	-	trans_eQTLII	-	8398556
Liver	7	114517322	118656365	AX-116333836	115912797	25	0.00013014	ENSSSCG00000002483	7	115921370	115930421	+	protein_coding	-	cis_eQTL	8573	4139043
Liver	3	7004153	7647788	AX-116681339	7647788	12	5.275e-05	ENSSSCG00000039405	3	31137986	31140766	+	protein_coding	-	trans_eQTLI	23490198	643635
Liver	3	60651927	69599104	AX-116205874	62390001	162	0.0001436	ENSSSCG00000043494	3	31324842	31332407	-	lncRNA	-	trans_eQTLI	31065159	8947177
Liver	3	40015767	49349898	AX-116201197	40238863	165	< 2.2E-16	ENSSSCG00000026248	3	39184388	39213292	-	protein_coding	-	trans_eQTLI	1054475	9334131
Liver	18	50256928	50912120	AX-116678781	50622837	19	0.00014421	ENSSSCG00000045735	18	50450274	50463847	+	lncRNA	-	cis_eQTL	172563	655192
Liver	8	24701823	24873415	AX-116341593	24868789	3	0.00013558	ENSSSCG00000010992	10	33099169	33116155	+	protein_coding	-	trans_eQTLII	-	171592
Liver	5	10335152	11929746	AX-116253677	11430472	76	0.00015034	ENSSSCG00000039706	5	11544004	11565568	+	protein_coding	-	cis_eQTL	113532	1594594
Liver	14	100003237	105395775	AX-116519710	100045035	82	2.22e-06	ENSSSCG00000045025	14	96513815	96524023	+	lncRNA	-	trans_eQTLI	3531220	5392538
Liver	8	70009084	74164050	AX-116791423	71098890	63	0.00016635	ENSSSCG00000047476	8	66234428	66236111	-	protein_coding	-	trans_eQTLI	4864462	4154966
Liver	14	139599947	139947258	AX-116776462	139599947	43	0.0002195	ENSSSCG00000041295	14	139610576	139616283	-	lncRNA	-	cis_eQTL	10629	347311
Liver	14	140026321	141691743	AX-116635817	140026321	122	0.0002195	ENSSSCG00000041295	14	139610576	139616283	-	lncRNA	-	cis_eQTL	415745	1665422
Liver	12	1655518	6520864	AX-116433892	1712757	67	8.7e-07	ENSSSCG00000010992	10	33099169	33116155	+	protein_coding	-	trans_eQTLII	-	4865346
Liver	6	163202459	168682425	AX-116307293	164710139	10	0.00023142	ENSSSCG00000003889	6	164646254	164666451	+	protein_coding	-	cis_eQTL	63885	5479966
Liver	9	20059128	20501771	AX-116372095	20059128	6	3.721e-05	ENSSSCG00000041364	7	22889011	22959398	-	protein_coding	-	trans_eQTLII	-	442643
Liver	9	20059128	20501771	AX-116372095	20059128	6	8.381e-05	ENSSSCG00000036618	4	88947557	88956511	+	protein_coding	-	trans_eQTLII	-	442643
Liver	3	44946948	49795973	AX-116202197	47042824	64	0.00015279	ENSSSCG00000043494	3	31324842	31332407	-	lncRNA	-	trans_eQTLI	15717982	4849025
Liver	14	120451672	120834538	AX-116524544	120451672	5	6.59e-06	ENSSSCG00000026043	17	33191908	33236609	-	protein_coding	-	trans_eQTLII	-	382866
Liver	12	43495342	44502978	AX-116443362	44418405	13	6e-07	ENSSSCG00000041454	13	189052269	189071315	-	lncRNA	-	trans_eQTLII	-	1007636
Liver	4	97348387	99599934	AX-116244400	99059050	29	1.7e-07	ENSSSCG00000048603	9	67786473	67812244	+	protein_coding	-	trans_eQTLII	-	2251547
Liver	4	129004128	129997909	AX-116251522	129197360	239	0.00025399	ENSSSCG00000022032	4	129104596	129258379	-	protein_coding	-	cis_eQTL	92764	993781
Liver	10	51661340	59994848	AX-116771515	59720567	117	0.00027887	ENSSSCG00000042633	10	60090296	60100368	-	lncRNA	-	cis_eQTL	369729	8333508
Liver	5	66133729	67138407	AX-116748374	66992396	12	4.177e-05	ENSSSCG00000033640	AEMK02000155.1	22183	23071	-	protein_coding	-	trans_eQTLII	-	1004678
Liver	3	20262441	22021380	AX-116197144	21292849	21	4.069e-05	ENSSSCG00000041163	AEMK02000699.1	10776	44843	-	lncRNA	-	trans_eQTLII	-	1758939
Liver	17	1469097	2481617	AX-116578176	2430207	12	0.00031315	ENSSSCG00000045448	15	118728577	118732452	-	lncRNA	-	trans_eQTLII	-	1012520
Liver	16	75168852	75843847	AX-116576713	75254249	14	0.00028334	ENSSSCG00000049835	16	75587713	75619792	+	lncRNA	-	cis_eQTL	333464	674995
Liver	18	45326417	49890354	AX-116660363	45326417	53	5.203e-05	ENSSSCG00000031595	7	115828282	115836430	+	protein_coding	-	trans_eQTLII	-	4563937
Liver	3	113986113	115594704	AX-116682336	115082777	18	1.016e-05	ENSSSCG00000036983	AEMK02000452.1	3695395	3701195	-	protein_coding	-	trans_eQTLII	-	1608591
Liver	14	120001249	129254719	AX-116755761	124798161	103	7.122e-05	ENSSSCG00000051054	14	106694623	106736151	-	protein_coding	-	trans_eQTLI	18103538	9253470
Liver	3	10005244	18947728	AX-116196416	17187989	99	0.0001188	ENSSSCG00000007642	3	7861014	7876641	+	protein_coding	-	trans_eQTLI	9326975	8942484
Liver	14	87365306	89996469	AX-116516819	89772295	29	0.00022446	ENSSSCG00000044941	14	101095140	101121609	+	lncRNA	-	trans_eQTLI	11322845	2631163
Liver	1	268404729	268677563	AX-116156820	268404729	3	4.245e-05	ENSSSCG00000013369	2	40961348	40962500	-	protein_coding	-	trans_eQTLII	-	272834
Liver	5	66133729	67138407	AX-116748374	66992396	11	9.571e-05	ENSSSCG00000039146	AEMK02000525.1	32398	235591	-	protein_coding	-	trans_eQTLII	-	1004678
Liver	3	32582446	39922443	AX-116200718	37141369	80	< 2.2E-16	ENSSSCG00000026248	3	39184388	39213292	-	protein_coding	-	trans_eQTLI	2043019	7339997
Liver	15	24545405	24828435	AX-116810474	24804525	3	0.00025538	ENSSSCG00000036618	4	88947557	88956511	+	protein_coding	-	trans_eQTLII	-	283030
Liver	3	20073175	29882950	AX-116719669	29390371	96	0.00013753	ENSSSCG00000050997	3	31133621	31136809	+	lncRNA	-	trans_eQTLI	1743250	9809775
Liver	10	56891302	58034886	AX-116851304	56891302	11	0.00034265	ENSSSCG00000029414	1	274125666	274132944	-	protein_coding	-	trans_eQTLII	-	1143584
Liver	6	40403556	49922508	AX-116281821	43289426	91	3.73e-06	ENSSSCG00000003278	6	59167707	59175492	+	protein_coding	-	trans_eQTLI	15878281	9518952
Liver	17	60038116	62672693	AX-116592182	61860912	25	< 2.2E-16	ENSSSCG00000002529	AEMK02000452.1	1163943	1170242	-	pseudogene	-	trans_eQTLII	-	2634577
Liver	8	70009084	75966519	AX-116351023	70041827	55	0.00012339	ENSSSCG00000036118	8	66282703	66289121	+	pseudogene	-	trans_eQTLI	3759124	5957435
Liver	4	61445792	62543963	AX-116235593	62001106	10	0.0002887	ENSSSCG00000036618	4	88947557	88956511	+	protein_coding	-	trans_eQTLI	26946451	1098171
Liver	5	66133729	67138407	AX-116265462	66974097	9	0.00030617	ENSSSCG00000036983	AEMK02000452.1	3695395	3701195	-	protein_coding	-	trans_eQTLII	-	1004678
Liver	5	66133729	67138407	AX-116748374	66992396	9	0.00037398	ENSSSCG00000039102	AEMK02000525.1	7261	175232	-	protein_coding	-	trans_eQTLII	-	1004678
Liver	3	113986113	115575984	AX-116682336	115082777	14	2.91e-06	ENSSSCG00000039102	AEMK02000525.1	7261	175232	-	protein_coding	-	trans_eQTLII	-	1589871
Liver	4	6264875	8869168	AX-116726021	8800352	22	4.019e-05	ENSSSCG00000036983	AEMK02000452.1	3695395	3701195	-	protein_coding	-	trans_eQTLII	-	2604293
Liver	2	26160503	29974293	AX-116165875	29720823	31	0.00029049	ENSSSCG00000033388	2	66449010	66499957	-	protein_coding	-	trans_eQTLI	36728187	3813790
Liver	13	32268328	37069436	AX-116455684	36599627	38	9.592e-05	ENSSSCG00000003889	6	164646254	164666451	+	protein_coding	-	trans_eQTLII	-	4801108
Liver	7	115601850	115613641	AX-116333762	115601850	3	0.00056986	ENSSSCG00000038515	7	115583033	115614645	-	protein_coding	-	cis_eQTL	18817	11791
Liver	8	124542062	128949989	AX-116363940	124708457	33	9.907e-05	ENSSSCG00000028501	2	4868563	4887529	-	protein_coding	-	trans_eQTLII	-	4407927
Liver	6	29071440	29851994	AX-116279548	29822031	12	0.00057422	ENSSSCG00000002825	6	29884248	29912902	-	protein_coding	-	cis_eQTL	62217	780554
Liver	14	5346356	6174755	AX-116498163	5500666	6	4.245e-05	ENSSSCG00000013369	2	40961348	40962500	-	protein_coding	-	trans_eQTLII	-	828399
Liver	16	37985007	38817863	AX-116569008	38616344	6	0.00018716	ENSSSCG00000022331	X	113460191	113932715	-	protein_coding	-	trans_eQTLII	-	832856
Liver	2	41413044	49997171	AX-116170795	49997171	61	0.00016018	ENSSSCG00000022738	2	68378917	68409775	+	protein_coding	-	trans_eQTLI	18381746	8584127
Liver	2	40524569	48467535	AX-116638729	43714750	56	4.245e-05	ENSSSCG00000013369	2	40961348	40962500	-	protein_coding	-	trans_eQTLI	2753402	7942966
Liver	10	56891302	58034886	AX-116851304	56891302	8	3.721e-05	ENSSSCG00000041364	7	22889011	22959398	-	protein_coding	-	trans_eQTLII	-	1143584
Liver	10	56891302	58034886	AX-116851304	56891302	8	8.381e-05	ENSSSCG00000036618	4	88947557	88956511	+	protein_coding	-	trans_eQTLII	-	1143584
Liver	14	117793520	119832583	AX-116523919	117921962	14	6.59e-06	ENSSSCG00000026043	17	33191908	33236609	-	protein_coding	-	trans_eQTLII	-	2039063
Liver	5	20010294	24385661	AX-116256139	20168656	30	0.00029757	ENSSSCG00000038046	AEMK02000361.1	90641	97154	+	protein_coding	-	trans_eQTLII	-	4375367
Liver	13	17507718	18097735	AX-116451267	18089814	4	< 2.2E-16	ENSSSCG00000037913	AEMK02000188.1	51076	51585	-	protein_coding	-	trans_eQTLII	-	590017
Liver	8	30441245	32117065	AX-116343189	30918878	11	0.00020635	ENSSSCG00000039146	AEMK02000525.1	32398	235591	-	protein_coding	-	trans_eQTLII	-	1675820
Liver	2	104875375	105336080	AX-116713898	105324178	3	0.00031013	ENSSSCG00000026248	3	39184388	39213292	-	protein_coding	-	trans_eQTLII	-	460705
Liver	4	10248914	12568387	AX-116726134	10248914	14	2.6e-07	ENSSSCG00000039146	AEMK02000525.1	32398	235591	-	protein_coding	-	trans_eQTLII	-	2319473
Liver	4	10248914	12568387	AX-116726134	10248914	14	9.8e-07	ENSSSCG00000039102	AEMK02000525.1	7261	175232	-	protein_coding	-	trans_eQTLII	-	2319473
Liver	4	10248914	12568387	AX-116726134	10248914	14	3.395e-05	ENSSSCG00000033640	AEMK02000155.1	22183	23071	-	protein_coding	-	trans_eQTLII	-	2319473
Liver	6	91452771	97523065	AX-116687415	93902259	36	6.87e-06	ENSSSCG00000039146	AEMK02000525.1	32398	235591	-	protein_coding	-	trans_eQTLII	-	6070294
Liver	17	62616368	62909744	AX-116653242	62616368	21	0.00064388	ENSSSCG00000040118	17	62537575	62543122	+	protein_coding	-	cis_eQTL	78793	293376
Liver	18	9071490	9749176	AX-116594172	9071490	4	1.035e-05	ENSSSCG00000013369	2	40961348	40962500	-	protein_coding	-	trans_eQTLII	-	677686
Liver	6	91452771	97523065	AX-116687415	93902259	35	0.00010124	ENSSSCG00000036224	3	57214258	57323512	+	protein_coding	-	trans_eQTLII	-	6070294
Liver	5	21236282	24968161	AX-116256404	21236282	8	0.0007025	ENSSSCG00000000367	5	21274511	21279338	+	protein_coding	-	cis_eQTL	38229	3731879
Liver	1	50053204	53196484	AX-116662869	50739400	18	8.76e-06	ENSSSCG00000029414	1	274125666	274132944	-	protein_coding	-	trans_eQTLI	223386266	3143280
Liver	15	20278497	24830838	AX-116674188	24545405	26	0.00018471	ENSSSCG00000036224	3	57214258	57323512	+	protein_coding	-	trans_eQTLII	-	4552341
Liver	15	20034456	24825570	AX-116770488	21152509	26	8.67e-06	ENSSSCG00000039102	AEMK02000525.1	7261	175232	-	protein_coding	-	trans_eQTLII	-	4791114
Liver	4	92798303	99999571	AX-116244654	99984109	39	3.57e-06	ENSSSCG00000039339	AEMK02000518.1	37194	50203	-	protein_coding	-	trans_eQTLII	-	7201268
Liver	1	241410902	243271873	AX-116150867	241410902	10	8.76e-06	ENSSSCG00000029414	1	274125666	274132944	-	protein_coding	-	trans_eQTLI	32714764	1860971
Liver	8	30441245	32117065	AX-116343189	30918878	9	5.953e-05	ENSSSCG00000039102	AEMK02000525.1	7261	175232	-	protein_coding	-	trans_eQTLII	-	1675820
Liver	18	11234964	15552786	AX-116594613	11263208	23	6e-07	ENSSSCG00000041454	13	189052269	189071315	-	lncRNA	-	trans_eQTLII	-	4317822
Liver	9	20059128	21186164	AX-116372095	20059128	6	0.00034265	ENSSSCG00000029414	1	274125666	274132944	-	protein_coding	-	trans_eQTLII	-	1127036
Liver	6	18215210	19446073	AX-116788149	18658253	16	0.00071797	ENSSSCG00000023305	6	18666566	18673673	+	protein_coding	-	cis_eQTL	8313	1230863
Liver	5	91419019	98312993	AX-116777849	93499756	36	0.00016425	ENSSSCG00000029414	1	274125666	274132944	-	protein_coding	-	trans_eQTLII	-	6893974
Liver	7	38559118	39715911	AX-116317644	38559118	6	8.381e-05	ENSSSCG00000036618	4	88947557	88956511	+	protein_coding	-	trans_eQTLII	-	1156793
Liver	4	117338809	118738427	AX-116248731	117338809	7	2.91e-06	ENSSSCG00000039102	AEMK02000525.1	7261	175232	-	protein_coding	-	trans_eQTLII	-	1399618
Liver	8	41302665	44311653	AX-116345690	41516930	15	3.721e-05	ENSSSCG00000041364	7	22889011	22959398	-	protein_coding	-	trans_eQTLII	-	3008988
Liver	3	127732816	128152287	AX-116724771	127787661	60	0.00075398	ENSSSCG00000031948	3	127890401	127939870	+	lncRNA	-	cis_eQTL	102740	419471
Liver	8	30488090	32114871	AX-116343189	30918878	8	6.239e-05	ENSSSCG00000037913	AEMK02000188.1	51076	51585	-	protein_coding	-	trans_eQTLII	-	1626781
Liver	9	128600017	129222621	AX-116396569	129222621	3	2.91e-06	ENSSSCG00000039102	AEMK02000525.1	7261	175232	-	protein_coding	-	trans_eQTLII	-	622604
Liver	7	58071317	59747856	AX-116774219	59582235	8	0.00034265	ENSSSCG00000029414	1	274125666	274132944	-	protein_coding	-	trans_eQTLII	-	1676539
Liver	6	91452771	99973020	AX-116687415	93902259	39	3.27e-06	ENSSSCG00000039102	AEMK02000525.1	7261	175232	-	protein_coding	-	trans_eQTLII	-	8520249
Liver	5	66133729	69449751	AX-116265462	66974097	15	9.041e-05	ENSSSCG00000036224	3	57214258	57323512	+	protein_coding	-	trans_eQTLII	-	3316022
Liver	4	30617666	32417811	AX-116227912	30617666	8	6.71e-05	ENSSSCG00000048603	9	67786473	67812244	+	protein_coding	-	trans_eQTLII	-	1800145
Liver	6	91452771	99973020	AX-116687415	93902259	37	3.124e-05	ENSSSCG00000036983	AEMK02000452.1	3695395	3701195	-	protein_coding	-	trans_eQTLII	-	8520249
Liver	4	10248914	12568387	AX-116726134	10248914	10	4.019e-05	ENSSSCG00000036983	AEMK02000452.1	3695395	3701195	-	protein_coding	-	trans_eQTLII	-	2319473
Liver	4	10248914	12568387	AX-116223177	10253617	10	6.386e-05	ENSSSCG00000036224	3	57214258	57323512	+	protein_coding	-	trans_eQTLII	-	2319473
Liver	8	41516930	44311653	AX-116345690	41516930	12	8.381e-05	ENSSSCG00000036618	4	88947557	88956511	+	protein_coding	-	trans_eQTLII	-	2794723
Liver	15	20034456	24804525	AX-116627494	22659520	20	4.019e-05	ENSSSCG00000036983	AEMK02000452.1	3695395	3701195	-	protein_coding	-	trans_eQTLII	-	4770069
Liver	3	1766571	3777128	AX-116680913	3404014	8	< 2.2E-16	ENSSSCG00000037913	AEMK02000188.1	51076	51585	-	protein_coding	-	trans_eQTLII	-	2010557
Liver	5	70013238	73601659	AX-116777739	70013238	14	0.00024361	ENSSSCG00000036224	3	57214258	57323512	+	protein_coding	-	trans_eQTLII	-	3588421
Liver	16	63254469	64051498	AX-116574249	63254469	3	4.245e-05	ENSSSCG00000013369	2	40961348	40962500	-	protein_coding	-	trans_eQTLII	-	797029
Liver	3	32330457	37219225	AX-116199647	32330457	18	2e-08	ENSSSCG00000046744	2	150800869	150803435	-	lncRNA	-	trans_eQTLII	-	4888768
Liver	17	40403157	43402380	AX-116677625	43316551	11	0.0002887	ENSSSCG00000036618	4	88947557	88956511	+	protein_coding	-	trans_eQTLII	-	2999223
Liver	3	21118922	28162691	AX-116197723	24183276	25	2.77e-06	ENSSSCG00000026248	3	39184388	39213292	-	protein_coding	-	trans_eQTLI	15001112	7043769
Liver	6	30013603	33431992	AX-116279618	30033647	12	5.909e-05	ENSSSCG00000034220	AEMK02000576.1	592	14339	+	protein_coding	-	trans_eQTLII	-	3418389
Liver	13	17507718	19242590	AX-116451267	18089814	6	< 2.2E-16	ENSSSCG00000036983	AEMK02000452.1	3695395	3701195	-	protein_coding	-	trans_eQTLII	-	1734872
Liver	15	20162832	24830838	AX-116534947	24828435	16	8.805e-05	ENSSSCG00000029414	1	274125666	274132944	-	protein_coding	-	trans_eQTLII	-	4668006
Liver	3	125967544	129526570	AX-116682580	129526570	12	3.721e-05	ENSSSCG00000041364	7	22889011	22959398	-	protein_coding	-	trans_eQTLII	-	3559026
Liver	18	24061470	24976468	AX-116597318	24061470	3	0.0002162	ENSSSCG00000018067	MT	4943	5015	-	Mt_tRNA	-	trans_eQTLII	-	914998
Liver	1	10049858	13522547	AX-116100044	10361407	11	7.642e-05	ENSSSCG00000036983	AEMK02000452.1	3695395	3701195	-	protein_coding	-	trans_eQTLII	-	3472689
Liver	4	30617666	32202878	AX-116227912	30617666	5	2.623e-05	ENSSSCG00000036237	5	21126565	21148776	-	protein_coding	-	trans_eQTLII	-	1585212
Liver	3	15607494	19481836	AX-116196675	18761168	12	2.77e-06	ENSSSCG00000026248	3	39184388	39213292	-	protein_coding	-	trans_eQTLI	20423220	3874342
Liver	5	5041253	6347442	AX-116653928	5041253	4	4.99e-06	ENSSSCG00000037913	AEMK02000188.1	51076	51585	-	protein_coding	-	trans_eQTLII	-	1306189
Liver	3	1766571	3769713	AX-116680913	3404014	6	1e-08	ENSSSCG00000036224	3	57214258	57323512	+	protein_coding	-	trans_eQTLI	53810244	2003142
Liver	3	1083824	3777128	AX-116680913	3404014	8	< 2.2E-16	ENSSSCG00000036983	AEMK02000452.1	3695395	3701195	-	protein_coding	-	trans_eQTLII	-	2693304
Liver	18	13919588	14932540	AX-116678234	14812272	3	0.00010096	ENSSSCG00000033701	7	2487599	2569284	-	lncRNA	-	trans_eQTLII	-	1012952
Liver	16	22205715	26652249	AX-116564895	22966513	13	8.4e-07	ENSSSCG00000033701	7	2487599	2569284	-	lncRNA	-	trans_eQTLII	-	4446534
Liver	5	46120156	47495367	AX-116261549	46850803	4	1.7e-07	ENSSSCG00000048603	9	67786473	67812244	+	protein_coding	-	trans_eQTLII	-	1375211
Liver	13	17507718	19242590	AX-116451267	18089814	5	< 2.2E-16	ENSSSCG00000039102	AEMK02000525.1	7261	175232	-	protein_coding	-	trans_eQTLII	-	1734872
Liver	1	10049858	13522547	AX-116100044	10361407	10	5.666e-05	ENSSSCG00000036224	3	57214258	57323512	+	protein_coding	-	trans_eQTLII	-	3472689
Liver	2	12264664	19961175	AX-116161501	12264664	22	6e-07	ENSSSCG00000041454	13	189052269	189071315	-	lncRNA	-	trans_eQTLII	-	7696511
Liver	5	5041253	6127479	AX-116653928	5041253	3	6.386e-05	ENSSSCG00000036224	3	57214258	57323512	+	protein_coding	-	trans_eQTLII	-	1086226
Liver	4	6287965	8869168	AX-116726021	8800352	7	9.8e-07	ENSSSCG00000039102	AEMK02000525.1	7261	175232	-	protein_coding	-	trans_eQTLII	-	2581203
Liver	10	40481583	44566582	AX-116408379	40481583	11	4.245e-05	ENSSSCG00000013369	2	40961348	40962500	-	protein_coding	-	trans_eQTLII	-	4084999
Liver	15	20278497	24819864	AX-116627494	22659520	12	7.09e-05	ENSSSCG00000039146	AEMK02000525.1	32398	235591	-	protein_coding	-	trans_eQTLII	-	4541367
Liver	3	43555025	48972989	AX-116201532	43555025	14	0.00027754	ENSSSCG00000046744	2	150800869	150803435	-	lncRNA	-	trans_eQTLII	-	5417964
Liver	3	113986113	115594704	AX-116682336	115082777	4	0.00033858	ENSSSCG00000036224	3	57214258	57323512	+	protein_coding	-	trans_eQTLI	57868519	1608591
Liver	2	31347909	32564798	AX-116166513	32564798	3	0.00024361	ENSSSCG00000036224	3	57214258	57323512	+	protein_coding	-	trans_eQTLII	-	1216889
Liver	2	63363682	67021098	AX-116172854	67020335	9	8e-08	ENSSSCG00000013369	2	40961348	40962500	-	protein_coding	-	trans_eQTLI	26058987	3657416
Liver	2	21657539	25316538	AX-116679200	21657539	9	8.76e-06	ENSSSCG00000029414	1	274125666	274132944	-	protein_coding	-	trans_eQTLII	-	3658999
Liver	5	26763116	29267301	AX-116258158	29267301	6	0.00031013	ENSSSCG00000026248	3	39184388	39213292	-	protein_coding	-	trans_eQTLII	-	2504185
Liver	3	123938356	129526570	AX-116682580	129526570	13	0.00034265	ENSSSCG00000029414	1	274125666	274132944	-	protein_coding	-	trans_eQTLII	-	5588214
Liver	4	6287965	8869168	AX-116726021	8800352	6	6.386e-05	ENSSSCG00000036224	3	57214258	57323512	+	protein_coding	-	trans_eQTLII	-	2581203
Liver	4	61079590	63662106	AX-116683639	63598183	6	0.00020816	ENSSSCG00000029414	1	274125666	274132944	-	protein_coding	-	trans_eQTLII	-	2582516
Liver	5	5041253	6343994	AX-116653928	5041253	3	4.019e-05	ENSSSCG00000036983	AEMK02000452.1	3695395	3701195	-	protein_coding	-	trans_eQTLII	-	1302741
Liver	10	4127484	9356756	AX-116803902	9190446	12	9.907e-05	ENSSSCG00000028501	2	4868563	4887529	-	protein_coding	-	trans_eQTLII	-	5229272
Liver	1	125704191	129662075	AX-116126938	125704191	9	8.76e-06	ENSSSCG00000029414	1	274125666	274132944	-	protein_coding	-	trans_eQTLI	148421475	3957884
Liver	10	15295638	17544339	AX-116402617	15295638	5	0.00013558	ENSSSCG00000010992	10	33099169	33116155	+	protein_coding	-	trans_eQTLI	17803531	2248701
Liver	1	230369900	239928119	AX-116148482	231494241	21	8.76e-06	ENSSSCG00000029414	1	274125666	274132944	-	protein_coding	-	trans_eQTLI	42631425	9558219
Liver	3	71143862	75721991	AX-116681836	71143862	10	0.00013668	ENSSSCG00000010992	10	33099169	33116155	+	protein_coding	-	trans_eQTLII	-	4578129
Liver	16	5258475	9891940	AX-116750600	9891940	10	8e-08	ENSSSCG00000037913	AEMK02000188.1	51076	51585	-	protein_coding	-	trans_eQTLII	-	4633465
Liver	8	40789180	49511086	AX-116345683	41490613	18	8.76e-06	ENSSSCG00000029414	1	274125666	274132944	-	protein_coding	-	trans_eQTLII	-	8721906
Liver	3	1766571	3769713	AX-116680913	3404014	4	2.15e-06	ENSSSCG00000033640	AEMK02000155.1	22183	23071	-	protein_coding	-	trans_eQTLII	-	2003142
Liver	3	113492564	117507761	AX-116216997	114129684	8	8.76e-06	ENSSSCG00000029414	1	274125666	274132944	-	protein_coding	-	trans_eQTLII	-	4015197
Liver	3	113492564	117507761	AX-116723687	113492564	8	8.381e-05	ENSSSCG00000036618	4	88947557	88956511	+	protein_coding	-	trans_eQTLII	-	4015197
Liver	6	163867180	166438663	AX-116307626	166362851	5	1.368e-05	ENSSSCG00000041454	13	189052269	189071315	-	lncRNA	-	trans_eQTLII	-	2571483
Liver	4	6287965	8869168	AX-116726021	8800352	5	2.6e-07	ENSSSCG00000039146	AEMK02000525.1	32398	235591	-	protein_coding	-	trans_eQTLII	-	2581203
Liver	11	61510682	69810711	AX-116431388	69701910	16	1.572e-05	ENSSSCG00000022331	X	113460191	113932715	-	protein_coding	-	trans_eQTLII	-	8300029
Liver	9	102529478	107413373	AX-116850803	103403736	9	6e-07	ENSSSCG00000041454	13	189052269	189071315	-	lncRNA	-	trans_eQTLII	-	4883895
Liver	3	1766571	6126734	AX-116680913	3404014	8	< 2.2E-16	ENSSSCG00000039102	AEMK02000525.1	7261	175232	-	protein_coding	-	trans_eQTLII	-	4360163
Liver	7	21162830	23105438	AX-116849469	21182604	20	0.0009517	ENSSSCG00000041434	7	21559164	21566473	+	lncRNA	-	cis_eQTL	376560	1942608
Liver	10	18167423	19461082	AX-116403356	18648775	80	0.0009816	ENSSSCG00000051637	10	19353123	19359474	-	pseudogene	-	cis_eQTL	704348	1293659
Liver	11	23639439	25347569	AX-116420290	23835554	3	4.019e-05	ENSSSCG00000036983	AEMK02000452.1	3695395	3701195	-	protein_coding	-	trans_eQTLII	-	1708130
Liver	1	45646542	49632560	AX-116108803	45646542	7	8.76e-06	ENSSSCG00000029414	1	274125666	274132944	-	protein_coding	-	trans_eQTLI	228479124	3986018
Liver	3	113492564	117507761	AX-116723687	113492564	7	3.721e-05	ENSSSCG00000041364	7	22889011	22959398	-	protein_coding	-	trans_eQTLII	-	4015197
Liver	18	41674233	45192257	AX-116776962	45192257	6	9.8e-07	ENSSSCG00000039102	AEMK02000525.1	7261	175232	-	protein_coding	-	trans_eQTLII	-	3518024
Liver	15	42554613	48425452	AX-116540260	48425452	10	6e-07	ENSSSCG00000041454	13	189052269	189071315	-	lncRNA	-	trans_eQTLII	-	5870839
Liver	2	11435858	16761828	AX-116709543	11435858	9	0.00027146	ENSSSCG00000010992	10	33099169	33116155	+	protein_coding	-	trans_eQTLII	-	5325970
Liver	3	54452578	59243054	AX-116203933	54452578	8	0.00027754	ENSSSCG00000046744	2	150800869	150803435	-	lncRNA	-	trans_eQTLII	-	4790476
Liver	17	46680605	49139754	AX-116854065	48027423	4	0.00011152	ENSSSCG00000039102	AEMK02000525.1	7261	175232	-	protein_coding	-	trans_eQTLII	-	2459149
Liver	16	5258475	9891940	AX-116750600	9891940	7	3.9e-07	ENSSSCG00000039146	AEMK02000525.1	32398	235591	-	protein_coding	-	trans_eQTLII	-	4633465
Liver	16	5258475	9891940	AX-116750600	9891940	7	1.24e-06	ENSSSCG00000039102	AEMK02000525.1	7261	175232	-	protein_coding	-	trans_eQTLII	-	4633465
Liver	16	5258475	9891940	AX-116750600	9891940	7	5.75e-06	ENSSSCG00000036983	AEMK02000452.1	3695395	3701195	-	protein_coding	-	trans_eQTLII	-	4633465
Liver	16	5258475	9891940	AX-116750600	9891940	7	1.728e-05	ENSSSCG00000033640	AEMK02000155.1	22183	23071	-	protein_coding	-	trans_eQTLII	-	4633465
Liver	16	5258475	9891940	AX-116750600	9891940	7	2.854e-05	ENSSSCG00000036224	3	57214258	57323512	+	protein_coding	-	trans_eQTLII	-	4633465
Liver	2	71104000	79891233	AX-116173627	71104000	13	8e-08	ENSSSCG00000013369	2	40961348	40962500	-	protein_coding	-	trans_eQTLI	30142652	8787233
Liver	17	36616591	38651338	AX-116810929	36616591	3	2.803e-05	ENSSSCG00000010992	10	33099169	33116155	+	protein_coding	-	trans_eQTLII	-	2034747
Liver	17	15254076	19328171	AX-116582030	19263571	6	0.00034265	ENSSSCG00000029414	1	274125666	274132944	-	protein_coding	-	trans_eQTLII	-	4074095
Liver	1	200420320	203877649	AX-116141759	203160214	5	8.76e-06	ENSSSCG00000029414	1	274125666	274132944	-	protein_coding	-	trans_eQTLI	70965452	3457329
Liver	9	121119078	129649082	AX-116693827	124804303	12	0.00022401	ENSSSCG00000002529	AEMK02000452.1	1163943	1170242	-	pseudogene	-	trans_eQTLII	-	8530004
Liver	3	1766571	6126734	AX-116680913	3404014	6	4e-08	ENSSSCG00000039146	AEMK02000525.1	32398	235591	-	protein_coding	-	trans_eQTLII	-	4360163
Liver	3	103521588	108132371	AX-116682144	103599003	6	0.00034265	ENSSSCG00000029414	1	274125666	274132944	-	protein_coding	-	trans_eQTLII	-	4610783
Liver	11	75567297	77908970	AX-116433092	77461931	3	8.76e-06	ENSSSCG00000029414	1	274125666	274132944	-	protein_coding	-	trans_eQTLII	-	2341673
Liver	3	126202754	129526570	AX-116682580	129526570	4	8.381e-05	ENSSSCG00000036618	4	88947557	88956511	+	protein_coding	-	trans_eQTLII	-	3323816
Liver	1	1531500	9991223	AX-116099938	9819501	125	0.0010826	ENSSSCG00000050351	1	9746166	9749559	-	lncRNA	-	cis_eQTL	73335	8459723
Liver	4	6287965	8869168	AX-116726021	8800352	3	3.395e-05	ENSSSCG00000033640	AEMK02000155.1	22183	23071	-	protein_coding	-	trans_eQTLII	-	2581203
Liver	4	17222789	19812919	AX-116726850	19812919	3	9.895e-05	ENSSSCG00000002529	AEMK02000452.1	1163943	1170242	-	pseudogene	-	trans_eQTLII	-	2590130
Liver	4	123462463	126063056	AX-116684684	123462463	3	0.00013425	ENSSSCG00000039102	AEMK02000525.1	7261	175232	-	protein_coding	-	trans_eQTLII	-	2600593
Liver	1	252330478	258841675	AX-116665266	252330478	7	8.76e-06	ENSSSCG00000029414	1	274125666	274132944	-	protein_coding	-	trans_eQTLI	21795188	6511197
Liver	1	10008047	11780423	AX-116099960	10031155	272	0.0010826	ENSSSCG00000050351	1	9746166	9749559	-	lncRNA	-	cis_eQTL	284989	1772376
Liver	12	26027897	28928957	AX-116761749	26027897	3	0.00034265	ENSSSCG00000029414	1	274125666	274132944	-	protein_coding	-	trans_eQTLII	-	2901060
Liver	4	110351771	117359680	AX-116248731	117338809	7	0.00012467	ENSSSCG00000042861	9	123462839	123479138	+	lncRNA	-	trans_eQTLII	-	7007909
Liver	9	15938201	19988190	AX-116371036	15938201	4	3.721e-05	ENSSSCG00000041364	7	22889011	22959398	-	protein_coding	-	trans_eQTLII	-	4049989
Liver	9	15938201	19988190	AX-116371036	15938201	4	0.00034265	ENSSSCG00000029414	1	274125666	274132944	-	protein_coding	-	trans_eQTLII	-	4049989
Liver	1	151074222	158224373	AX-116703267	151074222	7	8.76e-06	ENSSSCG00000029414	1	274125666	274132944	-	protein_coding	-	trans_eQTLI	123051444	7150151
Liver	1	143261624	146384107	AX-116129703	143261624	3	4.47e-06	ENSSSCG00000039102	AEMK02000525.1	7261	175232	-	protein_coding	-	trans_eQTLII	-	3122483
Liver	13	133414518	136543543	AX-116478865	136543543	3	3.766e-05	ENSSSCG00000041364	7	22889011	22959398	-	protein_coding	-	trans_eQTLII	-	3129025
Liver	2	60834056	68261260	AX-116712734	68261260	7	< 2.2E-16	ENSSSCG00000010992	10	33099169	33116155	+	protein_coding	-	trans_eQTLII	-	7427204
Liver	2	60834056	68261260	AX-116712734	68261260	7	1.376e-05	ENSSSCG00000002965	6	47493882	47569609	+	protein_coding	-	trans_eQTLII	-	7427204
Liver	1	2216203	9995902	AX-116661979	2216203	7	1e-08	ENSSSCG00000036224	3	57214258	57323512	+	protein_coding	-	trans_eQTLII	-	7779699
Liver	1	2216203	9995902	AX-116661979	2216203	7	9e-08	ENSSSCG00000036983	AEMK02000452.1	3695395	3701195	-	protein_coding	-	trans_eQTLII	-	7779699
Liver	1	2216203	9995902	AX-116661979	2216203	7	4.99e-06	ENSSSCG00000037913	AEMK02000188.1	51076	51585	-	protein_coding	-	trans_eQTLII	-	7779699
Liver	1	2216203	9995902	AX-116098183	2255201	7	5.34e-06	ENSSSCG00000039102	AEMK02000525.1	7261	175232	-	protein_coding	-	trans_eQTLII	-	7779699
Liver	15	54089151	57428172	AX-116541633	54089151	3	0.00010075	ENSSSCG00000002529	AEMK02000452.1	1163943	1170242	-	pseudogene	-	trans_eQTLII	-	3339021
Liver	2	82030612	87629215	AX-116174994	82030612	5	4.245e-05	ENSSSCG00000013369	2	40961348	40962500	-	protein_coding	-	trans_eQTLI	41069264	5598603
Liver	1	131537203	139579572	AX-116127930	131537203	7	8.76e-06	ENSSSCG00000029414	1	274125666	274132944	-	protein_coding	-	trans_eQTLI	142588463	8042369
Liver	18	41674233	45192257	AX-116776962	45192257	3	2.6e-07	ENSSSCG00000039146	AEMK02000525.1	32398	235591	-	protein_coding	-	trans_eQTLII	-	3518024
Liver	9	53021753	57780393	AX-116379769	53021753	4	7.243e-05	ENSSSCG00000045448	15	118728577	118732452	-	lncRNA	-	trans_eQTLII	-	4758640
Liver	11	31003648	36965954	AX-116667539	31074035	5	0.00034265	ENSSSCG00000029414	1	274125666	274132944	-	protein_coding	-	trans_eQTLII	-	5962306
Liver	2	60834056	68261260	AX-116712734	68261260	6	1.5e-07	ENSSSCG00000016330	15	137283276	137439385	+	protein_coding	-	trans_eQTLII	-	7427204
Liver	1	100040956	105049303	AX-116663499	100040956	4	8.76e-06	ENSSSCG00000029414	1	274125666	274132944	-	protein_coding	-	trans_eQTLI	174084710	5008347
Liver	8	131559485	136621512	AX-116691969	131559485	4	6.353e-05	ENSSSCG00000039146	AEMK02000525.1	32398	235591	-	protein_coding	-	trans_eQTLII	-	5062027
Liver	17	22212061	29856753	AX-116582938	23064466	6	0.0002887	ENSSSCG00000036618	4	88947557	88956511	+	protein_coding	-	trans_eQTLII	-	7644692
Liver	1	2216203	9995902	AX-116661979	2216203	6	6.87e-06	ENSSSCG00000039146	AEMK02000525.1	32398	235591	-	protein_coding	-	trans_eQTLII	-	7779699
Liver	1	2216203	9995902	AX-116661979	2216203	6	3.395e-05	ENSSSCG00000033640	AEMK02000155.1	22183	23071	-	protein_coding	-	trans_eQTLII	-	7779699
Liver	5	64101898	69473204	AX-116265949	68796510	4	8.76e-06	ENSSSCG00000029414	1	274125666	274132944	-	protein_coding	-	trans_eQTLII	-	5371306
Liver	9	10576787	19988190	AX-116371036	15938201	7	8.381e-05	ENSSSCG00000036618	4	88947557	88956511	+	protein_coding	-	trans_eQTLII	-	9411403
Liver	15	72574202	76777382	AX-116545339	75835321	3	8.76e-06	ENSSSCG00000029414	1	274125666	274132944	-	protein_coding	-	trans_eQTLII	-	4203180
Liver	2	60834056	68261260	AX-116712734	68261260	5	5.73e-05	ENSSSCG00000040690	18	55889688	55903421	+	protein_coding	-	trans_eQTLII	-	7427204
Liver	11	60902293	68980624	AX-116431190	68776120	5	0.00020067	ENSSSCG00000029414	1	274125666	274132944	-	protein_coding	-	trans_eQTLII	-	8078331
Liver	15	40087377	48359600	AX-116656056	40087377	5	0.00020754	ENSSSCG00000029414	1	274125666	274132944	-	protein_coding	-	trans_eQTLII	-	8272223
Liver	1	260352111	268708095	AX-116634490	268708095	5	9.895e-05	ENSSSCG00000002529	AEMK02000452.1	1163943	1170242	-	pseudogene	-	trans_eQTLII	-	8355984
Liver	4	30063687	35254780	AX-116227791	30063687	3	4.697e-05	ENSSSCG00000029414	1	274125666	274132944	-	protein_coding	-	trans_eQTLII	-	5191093
Liver	3	20803614	29508198	AX-116198881	28896755	5	0.00027754	ENSSSCG00000046744	2	150800869	150803435	-	lncRNA	-	trans_eQTLII	-	8704584
Liver	8	30489617	39341631	AX-116343461	31643389	5	0.00014503	ENSSSCG00000029414	1	274125666	274132944	-	protein_coding	-	trans_eQTLII	-	8852014
Liver	1	30104787	39019790	AX-116662698	38470403	5	8.76e-06	ENSSSCG00000029414	1	274125666	274132944	-	protein_coding	-	trans_eQTLI	235655263	8915003
Liver	2	31532573	39139827	AX-116679463	37426664	4	4.245e-05	ENSSSCG00000013369	2	40961348	40962500	-	protein_coding	-	trans_eQTLI	3534684	7607254
Liver	9	90675320	98309919	AX-116774359	90675320	4	6e-07	ENSSSCG00000041454	13	189052269	189071315	-	lncRNA	-	trans_eQTLII	-	7634599
Liver	1	220645669	226952229	AX-116145815	220645669	3	8.76e-06	ENSSSCG00000029414	1	274125666	274132944	-	protein_coding	-	trans_eQTLI	53479997	6306560
Liver	13	130105594	136543543	AX-116478865	136543543	3	0.00036554	ENSSSCG00000029414	1	274125666	274132944	-	protein_coding	-	trans_eQTLII	-	6437949
Liver	6	160172187	169432215	AX-116306413	160172187	4	5.666e-05	ENSSSCG00000036224	3	57214258	57323512	+	protein_coding	-	trans_eQTLII	-	9260028
Liver	7	30427157	39692338	AX-116317644	38559118	4	0.00034265	ENSSSCG00000029414	1	274125666	274132944	-	protein_coding	-	trans_eQTLII	-	9265181
Liver	5	10542449	19879099	AX-116733595	14334833	4	8.4e-07	ENSSSCG00000033701	7	2487599	2569284	-	lncRNA	-	trans_eQTLII	-	9336650
Liver	1	160287179	167495057	AX-116133976	163771580	3	8.76e-06	ENSSSCG00000029414	1	274125666	274132944	-	protein_coding	-	trans_eQTLI	110354086	7207878
Liver	2	60834056	68261260	AX-116171702	60834056	3	9.27e-06	ENSSSCG00000010734	14	133808191	133830499	-	protein_coding	-	trans_eQTLII	-	7427204
Liver	2	60834056	68261260	AX-116712734	68261260	3	0.00025846	ENSSSCG00000033653	13	206244772	206258222	-	protein_coding	-	trans_eQTLII	-	7427204
Liver	13	80998155	89232982	AX-116670502	83041742	3	0.00021906	ENSSSCG00000029414	1	274125666	274132944	-	protein_coding	-	trans_eQTLII	-	8234827
Liver	6	160172187	169170865	AX-116306413	160172187	3	9.8e-07	ENSSSCG00000039102	AEMK02000525.1	7261	175232	-	protein_coding	-	trans_eQTLII	-	8998678
Liver	6	160172187	169170865	AX-116306413	160172187	3	4.019e-05	ENSSSCG00000036983	AEMK02000452.1	3695395	3701195	-	protein_coding	-	trans_eQTLII	-	8998678
Liver	5	80639809	81532814	AX-116268741	81050230	3	0.00038456	ENSSSCG00000029414	1	274125666	274132944	-	protein_coding	-	trans_eQTLII	-	893005
Liver	7	112736220	119308109	AX-116690145	112736220	7	0.00038975	ENSSSCG00000041820	10	69304865	69319921	+	lncRNA	-	trans_eQTLII	-	6571889
Liver	7	42228922	46757014	AX-116797102	46757014	5	0.00039216	ENSSSCG00000029414	1	274125666	274132944	-	protein_coding	-	trans_eQTLII	-	4528092
Liver	11	26499386	29045962	AX-116421533	29045962	3	0.00039493	ENSSSCG00000010992	10	33099169	33116155	+	protein_coding	-	trans_eQTLII	-	2546576
Liver	11	1132422	5709771	AX-116415660	1132422	22	0.00039784	ENSSSCG00000032436	2	127137	135912	-	protein_coding	-	trans_eQTLII	-	4577349
Liver	9	81108056	88102287	AX-116387160	84094966	10	0.00040677	ENSSSCG00000002529	AEMK02000452.1	1163943	1170242	-	pseudogene	-	trans_eQTLII	-	6994231
Liver	6	91452771	97523065	AX-116687415	93902259	31	0.00042149	ENSSSCG00000037913	AEMK02000188.1	51076	51585	-	protein_coding	-	trans_eQTLII	-	6070294
Liver	5	66133729	67138407	AX-116748374	66992396	7	0.00042962	ENSSSCG00000037913	AEMK02000188.1	51076	51585	-	protein_coding	-	trans_eQTLII	-	1004678
Liver	11	41496626	49571755	AX-116426653	49243818	5	0.00043039	ENSSSCG00000029414	1	274125666	274132944	-	protein_coding	-	trans_eQTLII	-	8075129
Liver	14	111194293	119949447	AX-116524410	119922217	48	0.00043076	ENSSSCG00000045025	14	96513815	96524023	+	lncRNA	-	trans_eQTLI	23408402	8755154
Liver	10	35405111	38540650	AX-116407392	35405111	9	0.00044956	ENSSSCG00000048603	9	67786473	67812244	+	protein_coding	-	trans_eQTLII	-	3135539
Liver	2	11435858	17084331	AX-116709543	11435858	12	0.00045255	ENSSSCG00000017507	12	22975070	22987044	-	protein_coding	-	trans_eQTLII	-	5648473
Liver	4	57599416	59963705	AX-116234797	59085589	52	0.00045255	ENSSSCG00000017507	12	22975070	22987044	-	protein_coding	-	trans_eQTLII	-	2364289
Liver	4	93899296	99999571	AX-116244654	99984109	17	0.00045343	ENSSSCG00000049417	AEMK02000282.1	2043	25031	-	lncRNA	-	trans_eQTLII	-	6100275
Liver	14	1061226	8901722	AX-116494837	1061226	6	0.00045358	ENSSSCG00000029414	1	274125666	274132944	-	protein_coding	-	trans_eQTLII	-	7840496
Liver	4	10248914	12568387	AX-116223177	10253617	8	0.00045983	ENSSSCG00000037913	AEMK02000188.1	51076	51585	-	protein_coding	-	trans_eQTLII	-	2319473
Liver	13	130635628	134479077	AX-116798340	131108139	92	0.00117538	ENSSSCG00000034990	13	131127735	131134919	-	lncRNA	-	cis_eQTL	19596	3843449
Liver	11	73524650	73589995	AX-116630363	73524650	5	0.00046668	ENSSSCG00000032436	2	127137	135912	-	protein_coding	-	trans_eQTLII	-	65345
Liver	4	78037281	78215318	AX-116638449	78201497	3	0.00047058	ENSSSCG00000036618	4	88947557	88956511	+	protein_coding	-	trans_eQTLI	10746060	178037
Liver	4	56843082	57582232	AX-116234131	56843082	5	0.00047058	ENSSSCG00000036618	4	88947557	88956511	+	protein_coding	-	trans_eQTLI	32104475	739150
Liver	4	12528353	12572977	AX-116726325	12528353	3	0.00047058	ENSSSCG00000036618	4	88947557	88956511	+	protein_coding	-	trans_eQTLI	76419204	44624
Liver	10	23013751	23050116	AX-116404596	23013751	3	0.00047058	ENSSSCG00000036618	4	88947557	88956511	+	protein_coding	-	trans_eQTLII	-	36365
Liver	10	30609546	37091451	AX-116406185	30609546	5	0.00047058	ENSSSCG00000036618	4	88947557	88956511	+	protein_coding	-	trans_eQTLII	-	6481905
Liver	17	39005690	39972973	AX-116586826	39005690	5	0.00047058	ENSSSCG00000036618	4	88947557	88956511	+	protein_coding	-	trans_eQTLII	-	967283
Liver	12	4587759	6682927	AX-116668359	4587759	7	0.00047058	ENSSSCG00000036618	4	88947557	88956511	+	protein_coding	-	trans_eQTLII	-	2095168
Liver	12	10316683	18682382	AX-116668487	10316683	8	0.00047058	ENSSSCG00000036618	4	88947557	88956511	+	protein_coding	-	trans_eQTLII	-	8365699
Liver	10	46857565	47231527	AX-116409854	46857565	10	0.00047058	ENSSSCG00000036618	4	88947557	88956511	+	protein_coding	-	trans_eQTLII	-	373962
Liver	2	11009671	13628061	AX-116709670	12629146	43	0.00047096	ENSSSCG00000013150	AEMK02000622.1	26439	39644	-	protein_coding	-	trans_eQTLII	-	2618390
Liver	3	50724306	52711171	AX-116203534	52711171	3	0.00047344	ENSSSCG00000029414	1	274125666	274132944	-	protein_coding	-	trans_eQTLII	-	1986865
Liver	8	110772823	113291507	AX-116360991	111140047	4	0.00047344	ENSSSCG00000029414	1	274125666	274132944	-	protein_coding	-	trans_eQTLII	-	2518684
Liver	4	50357685	57582232	AX-116232561	50357685	5	0.00047344	ENSSSCG00000029414	1	274125666	274132944	-	protein_coding	-	trans_eQTLII	-	7224547
Liver	17	42088366	49474014	AX-116677625	43316551	5	0.00047344	ENSSSCG00000029414	1	274125666	274132944	-	protein_coding	-	trans_eQTLII	-	7385648
Liver	17	22966224	25561998	AX-116582938	23064466	6	0.00047344	ENSSSCG00000029414	1	274125666	274132944	-	protein_coding	-	trans_eQTLII	-	2595774
Liver	14	110167856	119983231	AX-116650592	114328184	111	0.00047682	ENSSSCG00000051054	14	106694623	106736151	-	protein_coding	-	trans_eQTLI	7633561	9815375
Liver	15	54701600	56567275	AX-116770537	54723292	4	0.00048291	ENSSSCG00000029414	1	274125666	274132944	-	protein_coding	-	trans_eQTLII	-	1865675
Liver	7	114731705	119666009	AX-116775420	119666009	4	0.00048686	ENSSSCG00000029414	1	274125666	274132944	-	protein_coding	-	trans_eQTLII	-	4934304
Liver	18	51486505	51739309	AX-116603187	51486505	5	0.00049144	ENSSSCG00000010084	14	50234156	50251642	-	protein_coding	-	trans_eQTLII	-	252804
Liver	17	58675609	59683665	AX-116591565	59237011	8	0.00049144	ENSSSCG00000010084	14	50234156	50251642	-	protein_coding	-	trans_eQTLII	-	1008056
Liver	3	50134500	57687345	AX-116720598	51721987	80	0.00049875	ENSSSCG00000043494	3	31324842	31332407	-	lncRNA	-	trans_eQTLI	20397145	7552845
Liver	13	74304110	77772155	AX-116465870	75485582	3	0.00050009	ENSSSCG00000029414	1	274125666	274132944	-	protein_coding	-	trans_eQTLII	-	3468045
Liver	4	92798303	99999571	AX-116242861	92798303	11	0.000503	ENSSSCG00000006704	4	100446924	100479131	-	protein_coding	-	trans_eQTLI	7648621	7201268
Liver	9	82524455	88132340	AX-116386785	82524455	3	0.00050864	ENSSSCG00000041454	13	189052269	189071315	-	lncRNA	-	trans_eQTLII	-	5607885
Liver	7	30572315	33128155	AX-116688934	33128155	4	0.00051174	ENSSSCG00000036556	13	196801998	196852637	+	protein_coding	-	trans_eQTLII	-	2555840
Liver	3	13061245	13070808	AX-116633143	13070681	3	0.00051461	ENSSSCG00000028501	2	4868563	4887529	-	protein_coding	-	trans_eQTLII	-	9563
Liver	17	14213846	19228638	AX-116580720	14213846	4	0.00051461	ENSSSCG00000028501	2	4868563	4887529	-	protein_coding	-	trans_eQTLII	-	5014792
Liver	4	101508110	102118655	AX-116244982	101508110	8	0.00051461	ENSSSCG00000028501	2	4868563	4887529	-	protein_coding	-	trans_eQTLII	-	610545
Liver	15	138988089	139835036	AX-116771323	139520506	5	0.00051741	ENSSSCG00000013369	2	40961348	40962500	-	protein_coding	-	trans_eQTLII	-	846947
Liver	17	9748195	9985215	AX-116853897	9985215	10	0.00121433	ENSSSCG00000031608	17	10751646	10783412	-	protein_coding	-	cis_eQTL	766431	237020
Liver	11	25834428	29045962	AX-116421533	29045962	4	0.00051991	ENSSSCG00000016330	15	137283276	137439385	+	protein_coding	-	trans_eQTLII	-	3211534
Liver	7	30572315	36342110	AX-116688934	33128155	7	0.00051991	ENSSSCG00000016330	15	137283276	137439385	+	protein_coding	-	trans_eQTLII	-	5769795
Liver	4	60229883	67162641	AX-116728586	63010677	270	0.00051991	ENSSSCG00000016330	15	137283276	137439385	+	protein_coding	-	trans_eQTLII	-	6932758
Liver	8	60046899	69583426	AX-116349179	61915049	456	0.00052192	ENSSSCG00000039341	8	66811549	66838137	-	protein_coding	-	trans_eQTLI	4896500	9536527
Liver	1	86145098	86558704	AX-116119385	86290848	4	0.00052192	ENSSSCG00000039341	8	66811549	66838137	-	protein_coding	-	trans_eQTLII	-	413606
Liver	15	74140676	79151044	AX-116853256	74140676	4	0.00052192	ENSSSCG00000039341	8	66811549	66838137	-	protein_coding	-	trans_eQTLII	-	5010368
Liver	10	3975594	6726303	AX-116283495	4170750	7	0.00052902	ENSSSCG00000033701	7	2487599	2569284	-	lncRNA	-	trans_eQTLII	-	2750709
Liver	4	129023635	129883561	AX-116684806	129023635	8	0.00054512	ENSSSCG00000048603	9	67786473	67812244	+	protein_coding	-	trans_eQTLII	-	859926
Liver	17	50037367	58722231	AX-116591417	58722231	3	0.00055298	ENSSSCG00000039102	AEMK02000525.1	7261	175232	-	protein_coding	-	trans_eQTLII	-	8684864
Liver	12	1712757	6520864	AX-116433892	1712757	3	0.00057828	ENSSSCG00000017507	12	22975070	22987044	-	protein_coding	-	trans_eQTLI	21262313	4808107
Liver	6	12251766	13951966	AX-116276213	12384359	175	0.00132998	ENSSSCG00000031462	6	12555664	12668998	-	protein_coding	-	cis_eQTL	171305	1700200
Liver	8	24701823	24873415	AX-116690805	24701823	3	0.00059177	ENSSSCG00000017507	12	22975070	22987044	-	protein_coding	-	trans_eQTLII	-	171592
Liver	7	32995069	36342110	AX-116688934	33128155	5	0.00059177	ENSSSCG00000017507	12	22975070	22987044	-	protein_coding	-	trans_eQTLII	-	3347041
Liver	10	15295638	17544339	AX-116402617	15295638	5	0.00059177	ENSSSCG00000017507	12	22975070	22987044	-	protein_coding	-	trans_eQTLII	-	2248701
Liver	14	57079240	59998949	AX-116508375	58073129	251	0.0005942	ENSSSCG00000050213	14	61685428	61688661	-	lncRNA	-	trans_eQTLI	3612299	2919709
Liver	1	80362038	82880189	AX-116118099	81170799	126	0.00145103	ENSSSCG00000047800	1	81888950	81892959	-	lncRNA	-	cis_eQTL	718151	2518151
Liver	4	130003831	130841726	AX-116251891	130619127	14	0.00061401	ENSSSCG00000022032	4	129104596	129258379	-	protein_coding	-	trans_eQTLI	1514531	837895
Liver	2	70066473	79832211	AX-116174048	74937281	114	0.00061943	ENSSSCG00000022738	2	68378917	68409775	+	protein_coding	-	trans_eQTLI	6558364	9765738
Liver	4	44171411	47771295	AX-116231811	47771295	3	0.00062856	ENSSSCG00000002529	AEMK02000452.1	1163943	1170242	-	pseudogene	-	trans_eQTLII	-	3599884
Liver	15	44495583	46955929	AX-116539577	45880664	34	0.00063174	ENSSSCG00000050685	9	40049995	40053137	+	lncRNA	-	trans_eQTLII	-	2460346
Liver	1	10011218	10893664	AX-116100125	10693053	86	0.00063436	ENSSSCG00000049134	1	1758060	1771028	+	lncRNA	-	trans_eQTLI	8934993	882446
Liver	2	80265630	89202735	AX-116174769	80290447	126	0.00064234	ENSSSCG00000022738	2	68378917	68409775	+	protein_coding	-	trans_eQTLI	11911530	8937105
Liver	6	20642482	26977587	AX-116278178	22709328	8	0.00066672	ENSSSCG00000039146	AEMK02000525.1	32398	235591	-	protein_coding	-	trans_eQTLII	-	6335105
Liver	7	12491777	14170693	AX-116310779	12724100	22	0.00168654	ENSSSCG00000049507	7	12721423	12727996	+	lncRNA	-	cis_eQTL	2677	1678916
Liver	8	131559485	136621512	AX-116691969	131559485	4	0.00069319	ENSSSCG00000037913	AEMK02000188.1	51076	51585	-	protein_coding	-	trans_eQTLII	-	5062027
Liver	1	30402065	37654201	AX-116106316	37050160	48	0.00071618	ENSSSCG00000038663	1	56184754	56274865	+	lncRNA	-	trans_eQTLI	19134594	7252136
Liver	3	61506004	68203432	AX-116206223	63800659	27	0.00072033	ENSSSCG00000036428	3	28895113	28908582	-	lncRNA	-	trans_eQTLI	34905546	6697428
Liver	18	43120672	46339521	AX-116774899	46262324	3	0.00072033	ENSSSCG00000036428	3	28895113	28908582	-	lncRNA	-	trans_eQTLII	-	3218849
Liver	18	51486505	51739309	AX-116603187	51486505	5	0.00072033	ENSSSCG00000036428	3	28895113	28908582	-	lncRNA	-	trans_eQTLII	-	252804
Liver	17	59237011	59683665	AX-116591565	59237011	6	0.00072033	ENSSSCG00000036428	3	28895113	28908582	-	lncRNA	-	trans_eQTLII	-	446654
Liver	12	41380221	44946318	AX-116634498	41380221	31	0.00072033	ENSSSCG00000036428	3	28895113	28908582	-	lncRNA	-	trans_eQTLII	-	3566097
Liver	11	74658325	75214229	AX-116788953	75079595	36	0.00072033	ENSSSCG00000036428	3	28895113	28908582	-	lncRNA	-	trans_eQTLII	-	555904
Liver	2	111688205	117507586	AX-116184077	116424997	18	0.00072172	ENSSSCG00000022738	2	68378917	68409775	+	protein_coding	-	trans_eQTLI	48046080	5819381
Liver	7	16987158	19943283	AX-116785327	19372127	9	0.00074316	ENSSSCG00000044574	7	22824433	22853736	-	protein_coding	-	trans_eQTLI	3452306	2956125
Liver	4	107029791	107164952	AX-116730667	107151714	4	0.00075136	ENSSSCG00000033701	7	2487599	2569284	-	lncRNA	-	trans_eQTLII	-	135161
Liver	14	53980065	59704514	AX-116507414	54403454	214	0.00181328	ENSSSCG00000050523	14	55227037	55231566	-	lncRNA	-	cis_eQTL	823583	5724449
Liver	3	71143862	75721991	AX-116681876	75721991	9	0.00075574	ENSSSCG00000017507	12	22975070	22987044	-	protein_coding	-	trans_eQTLII	-	4578129
Liver	3	20900218	25833975	AX-116197099	21068403	4	0.00078393	ENSSSCG00000013369	2	40961348	40962500	-	protein_coding	-	trans_eQTLII	-	4933757
Liver	2	26160503	29974293	AX-116165655	28866782	20	0.0008136	ENSSSCG00000017507	12	22975070	22987044	-	protein_coding	-	trans_eQTLII	-	3813790
Liver	13	192853578	197238752	AX-116491791	192853578	3	0.00081564	ENSSSCG00000041454	13	189052269	189071315	-	lncRNA	-	trans_eQTLI	3801309	4385174
Liver	13	54522213	59608434	AX-116780343	54522213	15	0.00081564	ENSSSCG00000041454	13	189052269	189071315	-	lncRNA	-	trans_eQTLI	134530056	5086221
Liver	3	20923848	25967198	AX-116681207	20923848	4	0.00081564	ENSSSCG00000041454	13	189052269	189071315	-	lncRNA	-	trans_eQTLII	-	5043350
Liver	10	63879310	64747578	AX-116413841	63917584	5	0.00081564	ENSSSCG00000041454	13	189052269	189071315	-	lncRNA	-	trans_eQTLII	-	868268
Liver	3	92168575	93124335	AX-116212053	92168575	7	0.00081564	ENSSSCG00000041454	13	189052269	189071315	-	lncRNA	-	trans_eQTLII	-	955760
Liver	15	33284380	38921419	AX-116538147	38784495	12	0.00081564	ENSSSCG00000041454	13	189052269	189071315	-	lncRNA	-	trans_eQTLII	-	5637039
Liver	3	52330550	57307064	AX-116203460	52330550	13	0.00081564	ENSSSCG00000041454	13	189052269	189071315	-	lncRNA	-	trans_eQTLII	-	4976514
Liver	2	110677508	119838023	AX-116183338	113812960	243	0.00082644	ENSSSCG00000046269	2	40987252	41007266	+	protein_coding	-	trans_eQTLI	72825708	9160515
Liver	8	131559485	132337014	AX-116691969	131559485	3	0.0008323	ENSSSCG00000039102	AEMK02000525.1	7261	175232	-	protein_coding	-	trans_eQTLII	-	777529
Liver	4	77943218	78892567	AX-116729145	78037281	5	0.00084896	ENSSSCG00000029414	1	274125666	274132944	-	protein_coding	-	trans_eQTLII	-	949349
Liver	2	52403629	53450873	AX-116171051	52403629	6	0.00085244	ENSSSCG00000033874	6	43583372	43605089	-	lncRNA	-	trans_eQTLII	-	1047244
Liver	16	18160609	18733981	AX-116795441	18160609	5	0.00199746	ENSSSCG00000032650	16	18758962	18779419	+	protein_coding	-	cis_eQTL	598353	573372
Liver	14	120451672	120834538	AX-116524544	120451672	5	0.00086076	ENSSSCG00000038506	9	135025439	135078913	-	protein_coding	-	trans_eQTLII	-	382866
Liver	14	117793520	119832583	AX-116523905	117793520	14	0.00086076	ENSSSCG00000038506	9	135025439	135078913	-	protein_coding	-	trans_eQTLII	-	2039063
Liver	14	87918377	89997874	AX-116516860	89968646	35	0.0008926	ENSSSCG00000045025	14	96513815	96524023	+	lncRNA	-	trans_eQTLI	6545169	2079497
Liver	1	110196881	119847783	AX-116125790	119791678	5	0.000893	ENSSSCG00000050685	9	40049995	40053137	+	lncRNA	-	trans_eQTLII	-	9650902
Liver	4	123462463	126063056	AX-116684684	123462463	3	0.00092121	ENSSSCG00000036983	AEMK02000452.1	3695395	3701195	-	protein_coding	-	trans_eQTLII	-	2600593
Liver	8	131559485	136621512	AX-116691969	131559485	4	0.00092121	ENSSSCG00000036983	AEMK02000452.1	3695395	3701195	-	protein_coding	-	trans_eQTLII	-	5062027
Liver	4	118738427	119041205	AX-116249060	118738427	6	0.00092573	ENSSSCG00000041454	13	189052269	189071315	-	lncRNA	-	trans_eQTLII	-	302778
Liver	3	27390877	29998112	AX-116198781	28655536	160	0.00206595	ENSSSCG00000049172	3	28578584	28581349	+	protein_coding	-	cis_eQTL	76952	2607235
Liver	15	127135607	128292020	AX-116801909	127135607	6	0.00093159	ENSSSCG00000048603	9	67786473	67812244	+	protein_coding	-	trans_eQTLII	-	1156413
Liver	3	113492564	117507761	AX-116723687	113492564	8	0.00095311	ENSSSCG00000035256	3	17978746	17982865	+	protein_coding	-	trans_eQTLI	95513818	4015197
Liver	3	122462602	129526570	AX-116682580	129526570	6	0.00095311	ENSSSCG00000035256	3	17978746	17982865	+	protein_coding	-	trans_eQTLI	111547824	7063968
Liver	9	15938201	19988190	AX-116371036	15938201	4	0.00095311	ENSSSCG00000035256	3	17978746	17982865	+	protein_coding	-	trans_eQTLII	-	4049989
Liver	9	20059128	24464907	AX-116372095	20059128	7	0.00095311	ENSSSCG00000035256	3	17978746	17982865	+	protein_coding	-	trans_eQTLII	-	4405779
Liver	17	19263571	19402351	AX-116582030	19263571	7	0.00095311	ENSSSCG00000035256	3	17978746	17982865	+	protein_coding	-	trans_eQTLII	-	138780
Liver	10	56891302	58034886	AX-116851304	56891302	8	0.00095311	ENSSSCG00000035256	3	17978746	17982865	+	protein_coding	-	trans_eQTLII	-	1143584
Liver	8	41490613	44311653	AX-116345690	41516930	13	0.00095311	ENSSSCG00000035256	3	17978746	17982865	+	protein_coding	-	trans_eQTLII	-	2821040
Liver	13	20150848	29991280	AX-116454044	29643194	204	0.00097295	ENSSSCG00000049278	13	34022726	34024162	+	protein_coding	-	trans_eQTLI	4379532	9840432
Liver	3	7004153	7647788	AX-116681339	7647788	12	0.00098089	ENSSSCG00000050997	3	31133621	31136809	+	lncRNA	-	trans_eQTLI	23485833	643635
Liver	2	8805647	9578502	AX-116709335	9185669	16	0.0023168	ENSSSCG00000024917	2	9066240	9066940	+	pseudogene	-	cis_eQTL	119429	772855
Liver	10	35405111	38540650	AX-116407453	35722456	7	0.00102533	ENSSSCG00000002720	6	13266060	13282567	+	protein_coding	-	trans_eQTLII	-	3135539
Liver	2	6129028	6193216	AX-116160117	6129028	4	0.00102875	ENSSSCG00000004170	1	29104586	29109020	-	protein_coding	-	trans_eQTLII	-	64188
Liver	16	4364690	4932355	AX-116560569	4700791	11	0.00102875	ENSSSCG00000004170	1	29104586	29109020	-	protein_coding	-	trans_eQTLII	-	567665
Liver	1	270118134	270367607	AX-116157192	270308540	3	0.0024602	ENSSSCG00000005683	1	269967008	269973696	+	pseudogene	-	cis_eQTL	341532	249473
Liver	16	13256935	19586169	AX-116795441	18160609	28	0.00108664	ENSSSCG00000040294	15	17576863	17580246	+	protein_coding	-	trans_eQTLII	-	6329234
Liver	11	31249421	37481032	AX-116422826	34146003	28	0.00108732	ENSSSCG00000044941	14	101095140	101121609	+	lncRNA	-	trans_eQTLII	-	6231611
Liver	4	81341230	89733461	AX-116729680	89100263	13	0.00111289	ENSSSCG00000043115	4	92808163	92821271	-	protein_coding	-	trans_eQTLI	3707900	8392231
Liver	3	115082777	115575984	AX-116682336	115082777	13	0.00115923	ENSSSCG00000039146	AEMK02000525.1	32398	235591	-	protein_coding	-	trans_eQTLII	-	493207
Liver	18	4755672	6187118	AX-116678070	5028012	145	0.0024981	ENSSSCG00000046607	18	5437276	5474869	-	lncRNA	-	cis_eQTL	409264	1431446
Liver	6	83278572	83902813	AX-116290616	83278572	4	0.00116342	ENSSSCG00000039706	5	11544004	11565568	+	protein_coding	-	trans_eQTLII	-	624241
Liver	15	33598982	35281273	AX-116536962	33604499	4	0.00116907	ENSSSCG00000050685	9	40049995	40053137	+	lncRNA	-	trans_eQTLII	-	1682291
Liver	3	126151903	128082576	AX-116637558	126196206	19	0.00273725	ENSSSCG00000040267	3	126397537	126412625	+	lncRNA	-	cis_eQTL	201331	1930673
Liver	14	117834489	117892582	AX-116523909	117834489	3	0.00120578	ENSSSCG00000028501	2	4868563	4887529	-	protein_coding	-	trans_eQTLII	-	58093
Liver	3	17545770	17790480	AX-116196465	17545770	6	0.00120837	ENSSSCG00000013369	2	40961348	40962500	-	protein_coding	-	trans_eQTLII	-	244710
Liver	2	120613027	128178161	AX-116186430	125639787	23	0.00121414	ENSSSCG00000032765	2	61743537	61759915	-	protein_coding	-	trans_eQTLI	63896250	7565134
Liver	5	55663582	58660622	AX-116263120	55663582	3	0.00121762	ENSSSCG00000045448	15	118728577	118732452	-	lncRNA	-	trans_eQTLII	-	2997040
Liver	14	7644426	8163742	AX-116496083	7996776	7	0.00123988	ENSSSCG00000050685	9	40049995	40053137	+	lncRNA	-	trans_eQTLII	-	519316
Liver	9	74484247	77626486	AX-116384747	74484247	3	0.00124097	ENSSSCG00000041231	AEMK02000425.1	2055	113069	-	lncRNA	-	trans_eQTLII	-	3142239
Liver	14	120451672	120834538	AX-116524544	120451672	5	0.0012425	ENSSSCG00000036556	13	196801998	196852637	+	protein_coding	-	trans_eQTLII	-	382866
Liver	14	117793520	119832583	AX-116523905	117793520	13	0.0012425	ENSSSCG00000036556	13	196801998	196852637	+	protein_coding	-	trans_eQTLII	-	2039063
Liver	6	117356580	119226530	AX-116297910	118367514	68	0.00124293	ENSSSCG00000037566	6	88704560	88712853	-	protein_coding	-	trans_eQTLI	29662954	1869950
Liver	5	4826872	9698050	AX-116253201	9240676	22	0.00127751	ENSSSCG00000038046	AEMK02000361.1	90641	97154	+	protein_coding	-	trans_eQTLII	-	4871178
Liver	7	20070205	26324478	AX-116312647	20473607	57	0.00128958	ENSSSCG00000041364	7	22889011	22959398	-	protein_coding	-	trans_eQTLI	2415404	6254273
Liver	18	45326417	46492167	AX-116660363	45326417	45	0.00134346	ENSSSCG00000002486	7	115871451	115928198	+	protein_coding	-	trans_eQTLII	-	1165750
Liver	1	10049858	10524998	AX-116100044	10361407	8	0.00134728	ENSSSCG00000039102	AEMK02000525.1	7261	175232	-	protein_coding	-	trans_eQTLII	-	475140
Liver	7	111780619	119693318	AX-116334593	119607345	38	0.00139727	ENSSSCG00000045310	7	104009504	104013462	+	lncRNA	-	trans_eQTLI	15597841	7912699
Liver	9	15938201	19988190	AX-116371036	15938201	4	0.00139979	ENSSSCG00000001229	7	22823841	22962547	+	protein_coding	-	trans_eQTLII	-	4049989
Liver	9	20059128	20491137	AX-116372095	20059128	4	0.00139979	ENSSSCG00000001229	7	22823841	22962547	+	protein_coding	-	trans_eQTLII	-	432009
Liver	17	19263571	19328171	AX-116582030	19263571	5	0.00139979	ENSSSCG00000001229	7	22823841	22962547	+	protein_coding	-	trans_eQTLII	-	64600
Liver	3	126202754	129526570	AX-116637556	126202754	6	0.00139979	ENSSSCG00000001229	7	22823841	22962547	+	protein_coding	-	trans_eQTLII	-	3323816
Liver	3	113492564	117507761	AX-116723687	113492564	7	0.00139979	ENSSSCG00000001229	7	22823841	22962547	+	protein_coding	-	trans_eQTLII	-	4015197
Liver	10	56891302	58034886	AX-116851304	56891302	8	0.00139979	ENSSSCG00000001229	7	22823841	22962547	+	protein_coding	-	trans_eQTLII	-	1143584
Liver	8	41516930	44311653	AX-116345690	41516930	12	0.00139979	ENSSSCG00000001229	7	22823841	22962547	+	protein_coding	-	trans_eQTLII	-	2794723
Liver	8	126676759	129459086	AX-116364635	127567527	69	0.00140707	ENSSSCG00000041454	13	189052269	189071315	-	lncRNA	-	trans_eQTLII	-	2782327
Liver	13	42162125	49991164	AX-116754878	49110694	65	0.00142647	ENSSSCG00000049278	13	34022726	34024162	+	protein_coding	-	trans_eQTLI	15087968	7829039
Liver	4	129023635	129326668	AX-116251524	129202198	3	0.0014311	ENSSSCG00000040164	AEMK02000682.1	907233	910529	-	protein_coding	-	trans_eQTLII	-	303033
Liver	18	44024865	46492167	AX-116660363	45326417	46	0.0014311	ENSSSCG00000040164	AEMK02000682.1	907233	910529	-	protein_coding	-	trans_eQTLII	-	2467302
Liver	7	18938070	19615665	AX-116312437	19615665	8	0.00146734	ENSSSCG00000001395	7	23616984	23621159	-	protein_coding	-	trans_eQTLI	4001319	677595
Liver	3	20258023	21292849	AX-116197144	21292849	9	0.00149448	ENSSSCG00000041231	AEMK02000425.1	2055	113069	-	lncRNA	-	trans_eQTLII	-	1034826
Liver	1	15420	9958453	AX-116651362	93956	161	0.00150016	ENSSSCG00000004017	1	1509504	1521669	+	protein_coding	-	trans_eQTLI	1415548	9943033
Liver	6	32217766	39980341	AX-116280068	33225129	3	0.00151911	ENSSSCG00000003047	6	50212928	50343314	-	protein_coding	-	trans_eQTLI	16987799	7762575
Liver	2	61751242	68261260	AX-116712734	68261260	3	0.001528	ENSSSCG00000038429	10	66433252	66436882	-	lncRNA	-	trans_eQTLII	-	6510018
Liver	18	50272588	50461257	AX-116782334	50272588	3	0.001528	ENSSSCG00000038429	10	66433252	66436882	-	lncRNA	-	trans_eQTLII	-	188669
Liver	12	1614707	5623822	AX-116433892	1712757	100	0.001528	ENSSSCG00000038429	10	66433252	66436882	-	lncRNA	-	trans_eQTLII	-	4009115
Liver	3	70039218	70389089	AX-116681818	70226073	6	0.00153103	ENSSSCG00000039146	AEMK02000525.1	32398	235591	-	protein_coding	-	trans_eQTLII	-	349871
Liver	6	43022561	49988120	AX-116282109	44962828	831	0.00298094	ENSSSCG00000002913	6	45213714	45240442	-	protein_coding	-	cis_eQTL	250886	6965559
Liver	17	46680605	49486278	AX-116854065	48027423	12	0.00154188	ENSSSCG00000048603	9	67786473	67812244	+	protein_coding	-	trans_eQTLII	-	2805673
Liver	8	11891209	13965502	AX-116338462	11891209	5	0.00155377	ENSSSCG00000041454	13	189052269	189071315	-	lncRNA	-	trans_eQTLII	-	2074293
Liver	8	30556931	31692023	AX-116343189	30918878	6	0.00155822	ENSSSCG00000033640	AEMK02000155.1	22183	23071	-	protein_coding	-	trans_eQTLII	-	1135092
Liver	2	113748047	116277077	AX-116183925	115967956	53	0.00159317	ENSSSCG00000032765	2	61743537	61759915	-	protein_coding	-	trans_eQTLI	54224419	2529030
Liver	4	23976158	24382407	AX-116226407	24228284	15	0.0016215	ENSSSCG00000048603	9	67786473	67812244	+	protein_coding	-	trans_eQTLII	-	406249
Liver	4	100106382	101807631	AX-116244691	100106382	20	0.0016215	ENSSSCG00000048603	9	67786473	67812244	+	protein_coding	-	trans_eQTLII	-	1701249
Liver	9	130084271	130509008	AX-116396750	130084271	4	0.00162984	ENSSSCG00000035617	9	119858969	119893341	-	protein_coding	-	trans_eQTLI	10225302	424737
Liver	12	52733437	52985659	AX-116445251	52783181	42	0.00306597	ENSSSCG00000021258	12	52775879	52779565	+	protein_coding	-	cis_eQTL	7302	252222
Liver	1	239335714	239350149	AX-116150369	239348106	3	0.00168472	ENSSSCG00000038171	1	242978615	242995722	-	protein_coding	-	trans_eQTLI	3630509	14435
Liver	16	60640824	68928267	AX-116774792	67855614	3	0.00169221	ENSSSCG00000029414	1	274125666	274132944	-	protein_coding	-	trans_eQTLII	-	8287443
Liver	2	50771508	59969045	AX-116170908	51055727	81	0.00174754	ENSSSCG00000033388	2	66449010	66499957	-	protein_coding	-	trans_eQTLI	15393283	9197537
Liver	1	79356395	79646979	AX-116117679	79430623	20	0.0017599	ENSSSCG00000047800	1	81888950	81892959	-	lncRNA	-	trans_eQTLI	2458327	290584
Liver	9	130163142	130707536	AX-116396875	130530647	9	0.00176375	ENSSSCG00000002529	AEMK02000452.1	1163943	1170242	-	pseudogene	-	trans_eQTLII	-	544394
Liver	8	106733070	109664050	AX-116360651	109522466	5	0.0017647	ENSSSCG00000033701	7	2487599	2569284	-	lncRNA	-	trans_eQTLII	-	2930980
Liver	1	2216203	9995902	AX-116661979	2216203	6	0.00183235	ENSSSCG00000031595	7	115828282	115836430	+	protein_coding	-	trans_eQTLII	-	7779699
Liver	16	44946383	49606355	AX-116745164	45002854	21	0.00186073	ENSSSCG00000005307	1	236196872	236256103	+	protein_coding	-	trans_eQTLII	-	4659972
Liver	1	10049858	10522197	AX-116100044	10361407	7	0.00188262	ENSSSCG00000039146	AEMK02000525.1	32398	235591	-	protein_coding	-	trans_eQTLII	-	472339
Liver	14	137866455	137930861	AX-116528558	137866455	5	0.00191412	ENSSSCG00000032436	2	127137	135912	-	protein_coding	-	trans_eQTLII	-	64406
Liver	2	120791772	128898244	AX-116714988	125322955	36	0.00194225	ENSSSCG00000022738	2	68378917	68409775	+	protein_coding	-	trans_eQTLI	56944038	8106472
Liver	5	70013238	72100030	AX-116777739	70013238	4	0.001949	ENSSSCG00000036983	AEMK02000452.1	3695395	3701195	-	protein_coding	-	trans_eQTLII	-	2086792
Liver	14	100927804	109559244	AX-116519975	100927804	6	0.00195135	ENSSSCG00000022331	X	113460191	113932715	-	protein_coding	-	trans_eQTLII	-	8631440
Liver	14	121252509	124860688	AX-116524686	121252509	7	0.00195135	ENSSSCG00000022331	X	113460191	113932715	-	protein_coding	-	trans_eQTLII	-	3608179
Liver	3	71143862	75721991	AX-116681836	71143862	10	0.00195209	ENSSSCG00000042225	8	120796497	120810970	+	lncRNA	-	trans_eQTLII	-	4578129
Liver	4	92507405	93899296	AX-116729897	92507405	31	0.00379538	ENSSSCG00000049811	4	92766484	92773617	-	lncRNA	-	cis_eQTL	259079	1391891
Liver	11	6928566	7494390	AX-116416907	7206155	35	0.00395281	ENSSSCG00000049043	11	7168506	7187824	+	lncRNA	-	cis_eQTL	37649	565824
Liver	6	110595903	119241556	AX-116297021	113750904	3	0.00208464	ENSSSCG00000029414	1	274125666	274132944	-	protein_coding	-	trans_eQTLII	-	8645653
Liver	9	1471387	7242443	AX-116368943	7242443	3	0.00209042	ENSSSCG00000041454	13	189052269	189071315	-	lncRNA	-	trans_eQTLII	-	5771056
Liver	7	17259269	17502283	AX-116311866	17262779	7	0.00209088	ENSSSCG00000050685	9	40049995	40053137	+	lncRNA	-	trans_eQTLII	-	243014
Liver	9	43635466	43703098	AX-116377984	43646883	3	0.0021259	ENSSSCG00000040986	AEMK02000207.1	15300	60664	+	protein_coding	-	trans_eQTLII	-	67632
Liver	6	100507319	104339413	AX-116849126	104339413	6	0.00213098	ENSSSCG00000039102	AEMK02000525.1	7261	175232	-	protein_coding	-	trans_eQTLII	-	3832094
Liver	4	129023635	129883561	AX-116251623	129599928	4	0.00214964	ENSSSCG00000002486	7	115871451	115928198	+	protein_coding	-	trans_eQTLII	-	859926
Liver	8	57316562	59752984	AX-116348264	57323551	38	0.00220955	ENSSSCG00000039341	8	66811549	66838137	-	protein_coding	-	trans_eQTLI	9487998	2436422
Liver	8	70777587	77921930	AX-116352721	77161775	14	0.00220955	ENSSSCG00000039341	8	66811549	66838137	-	protein_coding	-	trans_eQTLI	10350226	7144343
Liver	8	107826202	109119795	AX-116360349	108375839	4	0.00220955	ENSSSCG00000039341	8	66811549	66838137	-	protein_coding	-	trans_eQTLI	41564290	1293593
Liver	13	1021937	2226698	AX-116635360	1557494	3	0.0022514	ENSSSCG00000029414	1	274125666	274132944	-	protein_coding	-	trans_eQTLII	-	1204761
Liver	10	50773597	57954547	AX-116411236	52061734	33	0.00225662	ENSSSCG00000036428	3	28895113	28908582	-	lncRNA	-	trans_eQTLII	-	7180950
Liver	13	70858005	79820780	AX-116466303	77389809	215	0.00227426	ENSSSCG00000049278	13	34022726	34024162	+	protein_coding	-	trans_eQTLI	43367083	8962775
Liver	2	49225306	49731171	AX-116170613	49225306	9	0.00228535	ENSSSCG00000033388	2	66449010	66499957	-	protein_coding	-	trans_eQTLI	17223704	505865
Liver	5	70013238	72100030	AX-116777739	70013238	7	0.0023647	ENSSSCG00000033640	AEMK02000155.1	22183	23071	-	protein_coding	-	trans_eQTLII	-	2086792
Liver	6	70981749	72915193	AX-116287799	71159096	8	0.00241349	ENSSSCG00000003278	6	59167707	59175492	+	protein_coding	-	trans_eQTLI	11991389	1933444
Liver	6	91530102	94624219	AX-116687415	93902259	28	0.00242809	ENSSSCG00000033640	AEMK02000155.1	22183	23071	-	protein_coding	-	trans_eQTLII	-	3094117
Liver	1	259249334	259396857	AX-116154937	259396857	3	0.0024352	ENSSSCG00000045448	15	118728577	118732452	-	lncRNA	-	trans_eQTLII	-	147523
Liver	2	85859056	89081167	AX-116176432	88001262	3	0.0024352	ENSSSCG00000045448	15	118728577	118732452	-	lncRNA	-	trans_eQTLII	-	3222111
Liver	3	30552357	39956342	AX-116201241	39956342	3	0.0024352	ENSSSCG00000045448	15	118728577	118732452	-	lncRNA	-	trans_eQTLII	-	9403985
Liver	4	25339517	28944005	AX-116727268	27737454	3	0.0024352	ENSSSCG00000045448	15	118728577	118732452	-	lncRNA	-	trans_eQTLII	-	3604488
Liver	7	117483583	119144555	AX-116334548	119144555	3	0.0024352	ENSSSCG00000045448	15	118728577	118732452	-	lncRNA	-	trans_eQTLII	-	1660972
Liver	8	45202797	49984920	AX-116778813	49984920	3	0.0024352	ENSSSCG00000045448	15	118728577	118732452	-	lncRNA	-	trans_eQTLII	-	4782123
Liver	13	133423392	137933176	AX-116479138	137933176	3	0.0024352	ENSSSCG00000045448	15	118728577	118732452	-	lncRNA	-	trans_eQTLII	-	4509784
Liver	4	101683469	109297618	AX-116245032	101683469	4	0.0024352	ENSSSCG00000045448	15	118728577	118732452	-	lncRNA	-	trans_eQTLII	-	7614149
Liver	3	103595844	107310131	AX-116214644	104014388	5	0.0024352	ENSSSCG00000045448	15	118728577	118732452	-	lncRNA	-	trans_eQTLII	-	3714287
Liver	8	50068065	55974535	AX-116347208	50590438	5	0.0024352	ENSSSCG00000045448	15	118728577	118732452	-	lncRNA	-	trans_eQTLII	-	5906470
Liver	13	43190792	46216072	AX-116852075	43190792	5	0.0024352	ENSSSCG00000045448	15	118728577	118732452	-	lncRNA	-	trans_eQTLII	-	3025280
Liver	4	51201630	59471402	AX-116232787	51201630	10	0.0024352	ENSSSCG00000045448	15	118728577	118732452	-	lncRNA	-	trans_eQTLII	-	8269772
Liver	4	60756727	69330683	AX-116235554	61879044	24	0.0024352	ENSSSCG00000045448	15	118728577	118732452	-	lncRNA	-	trans_eQTLII	-	8573956
Liver	15	20278497	24819864	AX-116810474	24804525	8	0.00245157	ENSSSCG00000033640	AEMK02000155.1	22183	23071	-	protein_coding	-	trans_eQTLII	-	4541367
Liver	6	70400474	78823461	AX-116287609	70557989	143	0.00245687	ENSSSCG00000003047	6	50212928	50343314	-	protein_coding	-	trans_eQTLI	20345061	8422987
Liver	12	55699967	59841644	AX-116669232	57849757	89	0.00427773	ENSSSCG00000047466	12	57976930	58011781	-	lncRNA	-	cis_eQTL	127173	4141677
Liver	1	10361407	10522197	AX-116100044	10361407	6	0.00248285	ENSSSCG00000037913	AEMK02000188.1	51076	51585	-	protein_coding	-	trans_eQTLII	-	160790
Liver	8	130924033	132337014	AX-116691969	131559485	4	0.00249901	ENSSSCG00000033640	AEMK02000155.1	22183	23071	-	protein_coding	-	trans_eQTLII	-	1412981
Liver	3	70039218	70389089	AX-116681818	70226073	6	0.00251907	ENSSSCG00000037913	AEMK02000188.1	51076	51585	-	protein_coding	-	trans_eQTLII	-	349871
Liver	9	20186598	21456459	AX-116372110	20186598	7	0.00252772	ENSSSCG00000002720	6	13266060	13282567	+	protein_coding	-	trans_eQTLII	-	1269861
Liver	7	73555060	76469028	AX-116324344	73555060	3	0.00255189	ENSSSCG00000029414	1	274125666	274132944	-	protein_coding	-	trans_eQTLII	-	2913968
Liver	4	117338809	117359680	AX-116248731	117338809	6	0.00263885	ENSSSCG00000036224	3	57214258	57323512	+	protein_coding	-	trans_eQTLII	-	20871
Liver	2	120216319	127987247	AX-116185622	122436897	348	0.00267584	ENSSSCG00000046269	2	40987252	41007266	+	protein_coding	-	trans_eQTLI	81449645	7770928
Liver	14	30007051	37458353	AX-116501230	30791289	333	0.00271079	ENSSSCG00000050213	14	61685428	61688661	-	lncRNA	-	trans_eQTLI	30894139	7451302
Liver	1	94759974	99441689	AX-116122067	98641559	11	0.00274131	ENSSSCG00000025656	1	82215855	82251016	+	protein_coding	-	trans_eQTLI	16425704	4681715
Liver	1	129246159	129474984	AX-116127502	129267069	12	0.00275501	ENSSSCG00000042524	1	242907321	243027837	-	protein_coding	-	trans_eQTLI	113640252	228825
Liver	14	5334966	8394014	AX-116495513	5334966	3	0.00275533	ENSSSCG00000026248	3	39184388	39213292	-	protein_coding	-	trans_eQTLII	-	3059048
Liver	2	48086533	48342673	AX-116712136	48086533	4	0.00275533	ENSSSCG00000026248	3	39184388	39213292	-	protein_coding	-	trans_eQTLII	-	256140
Liver	10	60579539	60648068	AX-116413083	60579539	5	0.00275533	ENSSSCG00000026248	3	39184388	39213292	-	protein_coding	-	trans_eQTLII	-	68529
Liver	2	135901171	137061484	AX-116715849	135901171	6	0.00275533	ENSSSCG00000026248	3	39184388	39213292	-	protein_coding	-	trans_eQTLII	-	1160313
Liver	13	44613094	49428889	AX-116457447	44613094	17	0.00275533	ENSSSCG00000026248	3	39184388	39213292	-	protein_coding	-	trans_eQTLII	-	4815795
Liver	8	60004577	68374127	AX-116350197	66304705	345	0.00482161	ENSSSCG00000040980	8	66191817	66297845	-	protein_coding	-	cis_eQTL	112888	8369550
Liver	4	10613662	13191120	AX-116223852	13163580	16	0.00278981	ENSSSCG00000026248	3	39184388	39213292	-	protein_coding	-	trans_eQTLII	-	2577458
Liver	8	24701823	24873415	AX-116690805	24701823	3	0.00279588	ENSSSCG00000016330	15	137283276	137439385	+	protein_coding	-	trans_eQTLII	-	171592
Liver	10	15295638	17544339	AX-116403048	17203462	5	0.00279588	ENSSSCG00000016330	15	137283276	137439385	+	protein_coding	-	trans_eQTLII	-	2248701
Liver	3	71143862	75721991	AX-116681836	71143862	9	0.00279588	ENSSSCG00000016330	15	137283276	137439385	+	protein_coding	-	trans_eQTLII	-	4578129
Liver	4	58465909	59963705	AX-116234619	58465909	40	0.00279588	ENSSSCG00000016330	15	137283276	137439385	+	protein_coding	-	trans_eQTLII	-	1497796
Liver	6	91530102	94624219	AX-116292678	93458121	28	0.00280904	ENSSSCG00000013369	2	40961348	40962500	-	protein_coding	-	trans_eQTLII	-	3094117
Liver	13	194778133	197636750	AX-116492482	197227627	4	0.00281449	ENSSSCG00000033701	7	2487599	2569284	-	lncRNA	-	trans_eQTLII	-	2858617
Liver	13	204830611	207394166	AX-116780770	204836769	9	0.00281449	ENSSSCG00000033701	7	2487599	2569284	-	lncRNA	-	trans_eQTLII	-	2563555
Liver	6	159880392	159921717	AX-116306375	159915110	8	0.00287006	ENSSSCG00000039102	AEMK02000525.1	7261	175232	-	protein_coding	-	trans_eQTLII	-	41325
Liver	16	78342076	79606286	AX-116633842	79606286	4	0.00290125	ENSSSCG00000035617	9	119858969	119893341	-	protein_coding	-	trans_eQTLII	-	1264210
Liver	4	117338809	117359680	AX-116248731	117338809	6	0.00290424	ENSSSCG00000039146	AEMK02000525.1	32398	235591	-	protein_coding	-	trans_eQTLII	-	20871
Liver	3	20560620	25050017	AX-116681203	20660131	15	0.00294015	ENSSSCG00000036224	3	57214258	57323512	+	protein_coding	-	trans_eQTLI	36554127	4489397
Liver	8	131559485	132337014	AX-116691969	131559485	3	0.00294015	ENSSSCG00000036224	3	57214258	57323512	+	protein_coding	-	trans_eQTLII	-	777529
Liver	2	23159834	29873444	AX-116165588	28636608	9	0.00294095	ENSSSCG00000022738	2	68378917	68409775	+	protein_coding	-	trans_eQTLI	39742309	6713610
Liver	17	11773171	11782888	AX-116805687	11773171	3	0.00295928	ENSSSCG00000036428	3	28895113	28908582	-	lncRNA	-	trans_eQTLII	-	9717
Liver	6	50003545	59088828	AX-116283514	50038699	863	0.00298094	ENSSSCG00000002913	6	45213714	45240442	-	protein_coding	-	trans_eQTLI	4824985	9085283
Liver	9	125628612	126101932	AX-116693848	125628612	6	0.00302508	ENSSSCG00000050685	9	40049995	40053137	+	lncRNA	-	trans_eQTLI	85578617	473320
Liver	2	98517941	99985628	AX-116179522	99910549	8	0.00302947	ENSSSCG00000046723	2	103414409	103448260	+	lncRNA	-	trans_eQTLI	3503860	1467687
Liver	2	11435858	16761828	AX-116162671	16464518	7	0.00303363	ENSSSCG00000026996	11	64089153	64309836	-	protein_coding	-	trans_eQTLII	-	5325970
Liver	6	100507319	104339413	AX-116849126	104339413	5	0.00307741	ENSSSCG00000036983	AEMK02000452.1	3695395	3701195	-	protein_coding	-	trans_eQTLII	-	3832094
Liver	3	52516822	59875537	AX-116204302	56283523	211	0.00308485	ENSSSCG00000040986	AEMK02000207.1	15300	60664	+	protein_coding	-	trans_eQTLII	-	7358715
Liver	12	31007012	32409050	AX-116440335	31428610	53	0.00612636	ENSSSCG00000017608	12	32043861	32156018	+	protein_coding	-	cis_eQTL	615251	1402038
Liver	11	52393754	55406685	AX-116428087	55240382	15	0.00313918	ENSSSCG00000048806	9	135079024	135096249	+	lncRNA	-	trans_eQTLII	-	3012931
Liver	2	91521423	99999077	AX-116179467	99704145	158	0.00313949	ENSSSCG00000022738	2	68378917	68409775	+	protein_coding	-	trans_eQTLI	31325228	8477654
Liver	3	70039218	70389089	AX-116681818	70226073	5	0.00314977	ENSSSCG00000039102	AEMK02000525.1	7261	175232	-	protein_coding	-	trans_eQTLII	-	349871
Liver	12	27101500	29509575	AX-116668749	27101500	49	0.00320509	ENSSSCG00000017608	12	32043861	32156018	+	protein_coding	-	trans_eQTLI	4942361	2408075
Liver	4	129023635	129883561	AX-116684806	129023635	8	0.00324466	ENSSSCG00000031595	7	115828282	115836430	+	protein_coding	-	trans_eQTLII	-	859926
Liver	18	40140234	41067282	AX-116600976	41010278	16	0.00330651	ENSSSCG00000005307	1	236196872	236256103	+	protein_coding	-	trans_eQTLII	-	927048
Liver	6	159880392	159921717	AX-116306375	159915110	8	0.00331145	ENSSSCG00000036983	AEMK02000452.1	3695395	3701195	-	protein_coding	-	trans_eQTLII	-	41325
Liver	7	41750302	41950844	AX-116689107	41750302	3	0.00333063	ENSSSCG00000016330	15	137283276	137439385	+	protein_coding	-	trans_eQTLII	-	200542
Liver	2	30193261	38454710	AX-116166427	32222312	8	0.00341251	ENSSSCG00000017507	12	22975070	22987044	-	protein_coding	-	trans_eQTLII	-	8261449
Liver	6	159880392	159915110	AX-116306375	159915110	7	0.00355341	ENSSSCG00000039146	AEMK02000525.1	32398	235591	-	protein_coding	-	trans_eQTLII	-	34718
Liver	2	100018022	109422916	AX-116179919	101341465	238	0.00356283	ENSSSCG00000022738	2	68378917	68409775	+	protein_coding	-	trans_eQTLI	32962548	9404894
Liver	15	55105042	58234914	AX-116542294	56632495	17	0.00372909	ENSSSCG00000050685	9	40049995	40053137	+	lncRNA	-	trans_eQTLII	-	3129872
Liver	1	60834934	69777954	AX-116113558	63258638	25	0.00376644	ENSSSCG00000025656	1	82215855	82251016	+	protein_coding	-	trans_eQTLI	18957217	8943020
Liver	15	84625743	87426567	AX-116547776	84625743	5	0.00379363	ENSSSCG00000007520	17	58998981	59053021	+	protein_coding	-	trans_eQTLII	-	2800824
Liver	14	134038948	137693619	AX-116528446	137410871	13	0.00382113	ENSSSCG00000007858	3	25357824	25387817	-	protein_coding	-	trans_eQTLII	-	3654671
Liver	6	50001374	59008180	AX-116283514	50038699	892	0.00382992	ENSSSCG00000026407	6	47926785	47929954	+	protein_coding	-	trans_eQTLI	2111914	9006806
Liver	6	40619014	49991432	AX-116282109	44962828	459	0.00382992	ENSSSCG00000026407	6	47926785	47929954	+	protein_coding	-	trans_eQTLI	2963957	9372418
Liver	13	123915899	129739670	AX-116750039	128826439	13	0.00383827	ENSSSCG00000038322	AEMK02000203.1	42136	60476	+	protein_coding	-	trans_eQTLII	-	5823771
Liver	18	12429018	16463091	AX-116594953	12429018	3	0.00383837	ENSSSCG00000038322	AEMK02000203.1	42136	60476	+	protein_coding	-	trans_eQTLII	-	4034073
Liver	2	68633458	69688937	AX-116712755	68638834	28	0.00798571	ENSSSCG00000049610	2	68654512	68657904	+	lncRNA	-	cis_eQTL	15678	1055479
Liver	3	42996671	44908301	AX-116696318	43903369	10	0.0080375	ENSSSCG00000050566	3	43916131	43945286	+	lncRNA	-	cis_eQTL	12762	1911630
Liver	15	122998178	123301497	AX-116555644	123301497	3	0.0040204	ENSSSCG00000036428	3	28895113	28908582	-	lncRNA	-	trans_eQTLII	-	303319
Liver	5	90939538	91873204	AX-116271014	91460623	42	0.00402081	ENSSSCG00000003889	6	164646254	164666451	+	protein_coding	-	trans_eQTLII	-	933666
Liver	1	203160214	203877649	AX-116141759	203160214	3	0.00404636	ENSSSCG00000029668	5	10610298	10650314	+	protein_coding	-	trans_eQTLII	-	717435
Liver	16	56590408	57206246	AX-116572747	57201484	3	0.00404636	ENSSSCG00000029668	5	10610298	10650314	+	protein_coding	-	trans_eQTLII	-	615838
Liver	1	131537203	131676156	AX-116127930	131537203	5	0.00404636	ENSSSCG00000029668	5	10610298	10650314	+	protein_coding	-	trans_eQTLII	-	138953
Liver	1	151074222	155411838	AX-116703267	151074222	5	0.00404636	ENSSSCG00000029668	5	10610298	10650314	+	protein_coding	-	trans_eQTLII	-	4337616
Liver	3	113492564	117507761	AX-116216997	114129684	7	0.00404636	ENSSSCG00000029668	5	10610298	10650314	+	protein_coding	-	trans_eQTLII	-	4015197
Liver	1	125704191	129662075	AX-116126938	125704191	8	0.00404636	ENSSSCG00000029668	5	10610298	10650314	+	protein_coding	-	trans_eQTLII	-	3957884
Liver	1	241410902	242509360	AX-116150867	241410902	9	0.00404636	ENSSSCG00000029668	5	10610298	10650314	+	protein_coding	-	trans_eQTLII	-	1098458
Liver	1	50739400	53196484	AX-116662869	50739400	13	0.00404636	ENSSSCG00000029668	5	10610298	10650314	+	protein_coding	-	trans_eQTLII	-	2457084
Liver	8	41490613	44311653	AX-116345683	41490613	13	0.00404636	ENSSSCG00000029668	5	10610298	10650314	+	protein_coding	-	trans_eQTLII	-	2821040
Liver	1	231494241	238357476	AX-116148482	231494241	16	0.00404636	ENSSSCG00000029668	5	10610298	10650314	+	protein_coding	-	trans_eQTLII	-	6863235
Liver	1	267262286	267904686	AX-116156586	267262286	35	0.00404636	ENSSSCG00000029668	5	10610298	10650314	+	protein_coding	-	trans_eQTLII	-	642400
Liver	9	42760229	47331726	AX-116749245	42760229	4	0.00407611	ENSSSCG00000033701	7	2487599	2569284	-	lncRNA	-	trans_eQTLII	-	4571497
Liver	5	16289399	17260535	AX-116255398	16965869	7	0.00820693	ENSSSCG00000000231	5	17248664	17250958	+	protein_coding	-	cis_eQTL	282795	971136
Liver	10	17203462	17544339	AX-116403048	17203462	4	0.00409562	ENSSSCG00000036556	13	196801998	196852637	+	protein_coding	-	trans_eQTLII	-	340877
Liver	4	40624649	40941462	AX-116230080	40624649	48	0.00823633	ENSSSCG00000045543	4	40659266	40675664	-	lncRNA	-	cis_eQTL	34617	316813
Liver	1	82919705	89839980	AX-116119880	88215230	4	0.00423057	ENSSSCG00000029414	1	274125666	274132944	-	protein_coding	-	trans_eQTLI	185910436	6920275
Liver	10	20059215	20165667	AX-116403983	20066796	4	0.008332	ENSSSCG00000051637	10	19353123	19359474	-	pseudogene	-	cis_eQTL	713673	106452
Liver	5	70013238	72100030	AX-116777739	70013238	4	0.00428237	ENSSSCG00000039146	AEMK02000525.1	32398	235591	-	protein_coding	-	trans_eQTLII	-	2086792
Liver	14	26032541	29994152	AX-116500315	26132401	48	0.0043124	ENSSSCG00000050213	14	61685428	61688661	-	lncRNA	-	trans_eQTLI	35553027	3961611
Liver	7	112736220	113885257	AX-116690145	112736220	3	0.00437613	ENSSSCG00000036096	3	39261903	39265455	-	lncRNA	-	trans_eQTLII	-	1149037
Liver	6	43681047	44913540	AX-116282040	44560382	11	0.00863058	ENSSSCG00000025499	6	44682153	44697293	+	protein_coding	-	cis_eQTL	121771	1232493
Liver	6	5210610	7126613	AX-116696680	6990287	11	0.00442678	ENSSSCG00000045025	14	96513815	96524023	+	lncRNA	-	trans_eQTLII	-	1916003
Liver	15	54203601	58187992	AX-116559272	57844773	6	0.00444352	ENSSSCG00000045448	15	118728577	118732452	-	lncRNA	-	trans_eQTLI	60883804	3984391
Liver	5	71995347	79737687	AX-116266772	71995347	3	0.00444352	ENSSSCG00000045448	15	118728577	118732452	-	lncRNA	-	trans_eQTLII	-	7742340
Liver	11	666776	9555194	AX-116667174	9555194	7	0.00445328	ENSSSCG00000029414	1	274125666	274132944	-	protein_coding	-	trans_eQTLII	-	8888418
Liver	8	70052019	71011550	AX-116850146	70052019	18	0.0044887	ENSSSCG00000050540	8	73970666	74009492	+	lncRNA	-	trans_eQTLI	3918647	959531
Liver	8	69571589	69978296	AX-116778893	69571589	30	0.0044887	ENSSSCG00000050540	8	73970666	74009492	+	lncRNA	-	trans_eQTLI	4399077	406707
Liver	15	43328189	49915551	AX-116540576	49915551	5	0.00451023	ENSSSCG00000045448	15	118728577	118732452	-	lncRNA	-	trans_eQTLI	68813026	6587362
Liver	3	25741790	29529956	AX-116198960	29180502	42	0.00458022	ENSSSCG00000021236	3	33857068	33893396	-	protein_coding	-	trans_eQTLI	4676566	3788166
Liver	13	14037822	19814153	AX-116646624	18901611	9	0.00460785	ENSSSCG00000049278	13	34022726	34024162	+	protein_coding	-	trans_eQTLI	15121115	5776331
Liver	2	11435858	16761828	AX-116162671	16464518	7	0.00471653	ENSSSCG00000049683	X	70658625	70667003	-	lncRNA	-	trans_eQTLII	-	5325970
Liver	18	40231792	47196003	AX-116600844	40246244	4	0.0047867	ENSSSCG00000029414	1	274125666	274132944	-	protein_coding	-	trans_eQTLII	-	6964211
Liver	2	90389507	92375366	AX-116679878	90389507	3	0.0048286	ENSSSCG00000036428	3	28895113	28908582	-	lncRNA	-	trans_eQTLII	-	1985859
Liver	2	87450054	89689276	AX-116176265	87450054	10	0.0048286	ENSSSCG00000036428	3	28895113	28908582	-	lncRNA	-	trans_eQTLII	-	2239222
Liver	2	100520401	107376344	AX-116179707	100520401	10	0.0048286	ENSSSCG00000036428	3	28895113	28908582	-	lncRNA	-	trans_eQTLII	-	6855943
Liver	3	6466081	8202267	AX-116652013	6765016	3	0.00494689	ENSSSCG00000036428	3	28895113	28908582	-	lncRNA	-	trans_eQTLI	22130097	1736186
Liver	7	120068302	120459588	AX-116334688	120068302	6	0.00494689	ENSSSCG00000036428	3	28895113	28908582	-	lncRNA	-	trans_eQTLII	-	391286
Liver	9	66773251	68717424	AX-116383115	67845140	10	0.00932663	ENSSSCG00000022701	9	67845201	67855108	+	protein_coding	-	cis_eQTL	61	1944173
Liver	1	203160214	203877649	AX-116141759	203160214	3	0.00498771	ENSSSCG00000031610	9	2874248	2881512	+	pseudogene	-	trans_eQTLII	-	717435
Liver	17	52195669	53452024	AX-116589865	52816307	4	0.00498771	ENSSSCG00000031610	9	2874248	2881512	+	pseudogene	-	trans_eQTLII	-	1256355
Liver	1	131537203	131676156	AX-116127930	131537203	5	0.00498771	ENSSSCG00000031610	9	2874248	2881512	+	pseudogene	-	trans_eQTLII	-	138953
Liver	1	151074222	155411838	AX-116703267	151074222	5	0.00498771	ENSSSCG00000031610	9	2874248	2881512	+	pseudogene	-	trans_eQTLII	-	4337616
Liver	2	145204675	145924906	AX-116190916	145224154	6	0.00498771	ENSSSCG00000031610	9	2874248	2881512	+	pseudogene	-	trans_eQTLII	-	720231
Liver	1	120163606	129662075	AX-116126938	125704191	9	0.00498771	ENSSSCG00000031610	9	2874248	2881512	+	pseudogene	-	trans_eQTLII	-	9498469
Liver	1	241410902	242509360	AX-116150867	241410902	9	0.00498771	ENSSSCG00000031610	9	2874248	2881512	+	pseudogene	-	trans_eQTLII	-	1098458
Liver	1	50739400	53196484	AX-116662869	50739400	13	0.00498771	ENSSSCG00000031610	9	2874248	2881512	+	pseudogene	-	trans_eQTLII	-	2457084
Liver	1	231494241	238357476	AX-116148482	231494241	16	0.00498771	ENSSSCG00000031610	9	2874248	2881512	+	pseudogene	-	trans_eQTLII	-	6863235
Liver	1	267262286	267904686	AX-116156586	267262286	35	0.00498771	ENSSSCG00000031610	9	2874248	2881512	+	pseudogene	-	trans_eQTLII	-	642400
Liver	6	51359554	59982298	AX-116284438	54334063	402	0.00501984	ENSSSCG00000022906	6	58463248	58475197	+	protein_coding	-	trans_eQTLI	4129185	8622744
Liver	2	88374809	88991280	AX-116176552	88467094	32	0.00504341	ENSSSCG00000046269	2	40987252	41007266	+	protein_coding	-	trans_eQTLI	47479842	616471
Liver	2	51431033	53416781	AX-116174417	51783676	3	0.00507287	ENSSSCG00000029414	1	274125666	274132944	-	protein_coding	-	trans_eQTLII	-	1985748
Liver	7	20130008	23188344	AX-116312566	20130008	14	0.00514567	ENSSSCG00000001398	7	23634639	23649314	-	protein_coding	-	trans_eQTLI	3504631	3058336
Liver	15	20034456	24545405	AX-116770488	21152509	13	0.00516883	ENSSSCG00000037913	AEMK02000188.1	51076	51585	-	protein_coding	-	trans_eQTLII	-	4510949
Liver	6	120305403	122544735	AX-116298711	121296517	48	0.00523189	ENSSSCG00000037566	6	88704560	88712853	-	protein_coding	-	trans_eQTLI	32591957	2239332
Liver	16	10178280	19494208	AX-116801976	10178280	4	0.00523373	ENSSSCG00000039146	AEMK02000525.1	32398	235591	-	protein_coding	-	trans_eQTLII	-	9315928
Liver	7	90183556	95405611	AX-116329248	95093234	4	0.00530318	ENSSSCG00000029414	1	274125666	274132944	-	protein_coding	-	trans_eQTLII	-	5222055
Liver	7	92598164	95197324	AX-116775340	93546413	20	0.00531938	ENSSSCG00000038046	AEMK02000361.1	90641	97154	+	protein_coding	-	trans_eQTLII	-	2599160
Liver	8	50751489	56964016	AX-116778840	56964016	3	0.00533876	ENSSSCG00000029414	1	274125666	274132944	-	protein_coding	-	trans_eQTLII	-	6212527
Liver	12	58299899	59841644	AX-116446491	58975791	76	0.00986955	ENSSSCG00000018039	12	59359517	59392572	+	protein_coding	-	cis_eQTL	383726	1541745
Liver	14	138183379	139303219	AX-116759530	139143752	4	0.0053999	ENSSSCG00000038046	AEMK02000361.1	90641	97154	+	protein_coding	-	trans_eQTLII	-	1119840
Liver	2	91203562	96025740	AX-116178176	94266455	87	0.00541794	ENSSSCG00000046269	2	40987252	41007266	+	protein_coding	-	trans_eQTLI	53279203	4822178
Liver	2	50771508	51489658	AX-116170920	50957195	21	0.00542212	ENSSSCG00000017507	12	22975070	22987044	-	protein_coding	-	trans_eQTLII	-	718150
Liver	2	11435858	16761828	AX-116162671	16464518	7	0.00549957	ENSSSCG00000010860	10	14532550	14561858	+	protein_coding	-	trans_eQTLII	-	5325970
Liver	6	102788790	106037433	AX-116653684	106037433	3	0.00551054	ENSSSCG00000029414	1	274125666	274132944	-	protein_coding	-	trans_eQTLII	-	3248643
Liver	10	21230608	22964352	AX-116404574	22964352	3	0.00551054	ENSSSCG00000029414	1	274125666	274132944	-	protein_coding	-	trans_eQTLII	-	1733744
Liver	9	4643406	6402736	AX-116368738	6327233	3	0.00551763	ENSSSCG00000013369	2	40961348	40962500	-	protein_coding	-	trans_eQTLII	-	1759330
Liver	15	33574718	39419144	AX-116536955	33574718	4	0.00569302	ENSSSCG00000029414	1	274125666	274132944	-	protein_coding	-	trans_eQTLII	-	5844426
Liver	13	80305584	84297563	AX-116466961	80305584	30	0.00573666	ENSSSCG00000049278	13	34022726	34024162	+	protein_coding	-	trans_eQTLI	46282858	3991979
Liver	6	20473320	29871455	AX-116279358	29031128	40	0.00582591	ENSSSCG00000031462	6	12555664	12668998	-	protein_coding	-	trans_eQTLI	16475464	9398135
Liver	5	57771384	59944304	AX-116263888	59374740	36	0.00588946	ENSSSCG00000038046	AEMK02000361.1	90641	97154	+	protein_coding	-	trans_eQTLII	-	2172920
Liver	9	131706213	131912053	AX-116792288	131706213	38	0.0112491	ENSSSCG00000048430	9	131891134	131931880	+	lncRNA	-	cis_eQTL	184921	205840
Liver	14	57418524	57489435	AX-116805032	57418524	5	0.00599708	ENSSSCG00000010056	14	49615395	49662998	+	protein_coding	-	trans_eQTLI	7803129	70911
Liver	4	11162580	16622368	AX-116726597	16307708	5	0.00599822	ENSSSCG00000028501	2	4868563	4887529	-	protein_coding	-	trans_eQTLII	-	5459788
Liver	3	109491762	109717678	AX-116215891	109498525	9	0.00600541	ENSSSCG00000041454	13	189052269	189071315	-	lncRNA	-	trans_eQTLII	-	225916
Liver	1	264692031	269148064	AX-116156979	269148064	3	0.00603431	ENSSSCG00000045448	15	118728577	118732452	-	lncRNA	-	trans_eQTLII	-	4456033
Liver	2	110432545	117043812	AX-116182421	110440246	25	0.00605553	ENSSSCG00000046723	2	103414409	103448260	+	lncRNA	-	trans_eQTLI	7025837	6611267
Liver	2	28490710	28981737	AX-116711078	28886972	13	0.00606447	ENSSSCG00000032765	2	61743537	61759915	-	protein_coding	-	trans_eQTLI	32856565	491027
Liver	3	60726678	61124673	AX-116205473	60755336	6	0.00608209	ENSSSCG00000026248	3	39184388	39213292	-	protein_coding	-	trans_eQTLI	21570948	397995
Liver	1	11734763	14467431	AX-116697741	11734763	11	0.00608922	ENSSSCG00000004017	1	1509504	1521669	+	protein_coding	-	trans_eQTLI	10225259	2732668
Liver	14	120451672	120834538	AX-116524544	120451672	5	0.00615004	ENSSSCG00000046269	2	40987252	41007266	+	protein_coding	-	trans_eQTLII	-	382866
Liver	11	70129018	78044380	AX-116431481	70129018	9	0.00615004	ENSSSCG00000046269	2	40987252	41007266	+	protein_coding	-	trans_eQTLII	-	7915362
Liver	14	117793520	119832583	AX-116523919	117921962	12	0.00615004	ENSSSCG00000046269	2	40987252	41007266	+	protein_coding	-	trans_eQTLII	-	2039063
Liver	14	60097634	67620662	AX-116509649	62453400	127	0.00615192	ENSSSCG00000050523	14	55227037	55231566	-	lncRNA	-	trans_eQTLI	7226363	7523028
Liver	12	51180914	55456612	AX-116445209	52430050	8	0.00623212	ENSSSCG00000041454	13	189052269	189071315	-	lncRNA	-	trans_eQTLII	-	4275698
Liver	3	1766571	3696938	AX-116193388	1766571	3	0.00624367	ENSSSCG00000031595	7	115828282	115836430	+	protein_coding	-	trans_eQTLII	-	1930367
Liver	2	103779071	109980262	AX-116180541	103779071	13	0.00627807	ENSSSCG00000033434	11	5317557	5333839	-	lncRNA	-	trans_eQTLII	-	6201191
Liver	6	45893745	49546630	AX-116282686	46795117	107	0.0119349	ENSSSCG00000026794	6	47682424	47703529	-	protein_coding	-	cis_eQTL	887307	3652885
Liver	3	32157759	38097287	AX-116681389	32157759	65	0.00633771	ENSSSCG00000050566	3	43916131	43945286	+	lncRNA	-	trans_eQTLI	11758372	5939528
Liver	1	246224386	247425026	AX-116706392	246224386	8	0.00634484	ENSSSCG00000013369	2	40961348	40962500	-	protein_coding	-	trans_eQTLII	-	1200640
Liver	3	15341810	19508643	AX-116196668	18704566	12	0.00638358	ENSSSCG00000039405	3	31137986	31140766	+	protein_coding	-	trans_eQTLI	12433420	4166833
Liver	2	49225306	49897320	AX-116170613	49225306	9	0.00638865	ENSSSCG00000017507	12	22975070	22987044	-	protein_coding	-	trans_eQTLII	-	672014
Liver	1	42392642	49501830	AX-116109607	48818095	4	0.00640071	ENSSSCG00000045448	15	118728577	118732452	-	lncRNA	-	trans_eQTLII	-	7109188
Liver	6	100507319	104339413	AX-116849126	104339413	5	0.00643663	ENSSSCG00000039146	AEMK02000525.1	32398	235591	-	protein_coding	-	trans_eQTLII	-	3832094
Liver	5	70013238	72100030	AX-116777739	70013238	4	0.0064422	ENSSSCG00000039102	AEMK02000525.1	7261	175232	-	protein_coding	-	trans_eQTLII	-	2086792
Liver	12	50805750	59035392	AX-116444846	50805750	5	0.00651935	ENSSSCG00000038202	AEMK02000328.1	331685	410015	-	protein_coding	-	trans_eQTLII	-	8229642
Liver	3	20036382	20451691	AX-116632251	20036382	7	0.00651935	ENSSSCG00000038202	AEMK02000328.1	331685	410015	-	protein_coding	-	trans_eQTLII	-	415309
Liver	3	19277084	19790460	AX-116718892	19277084	11	0.00651935	ENSSSCG00000038202	AEMK02000328.1	331685	410015	-	protein_coding	-	trans_eQTLII	-	513376
Liver	14	20008953	21805967	AX-116498875	20008953	17	0.00651935	ENSSSCG00000038202	AEMK02000328.1	331685	410015	-	protein_coding	-	trans_eQTLII	-	1797014
Liver	7	98341610	99620242	AX-116329881	98341610	4	0.00660818	ENSSSCG00000050685	9	40049995	40053137	+	lncRNA	-	trans_eQTLII	-	1278632
Liver	8	30977371	31058198	AX-116343223	31058198	3	0.00667275	ENSSSCG00000003278	6	59167707	59175492	+	protein_coding	-	trans_eQTLII	-	80827
Liver	13	30068506	35560926	AX-116454333	31088142	449	0.00668367	ENSSSCG00000043327	13	33952548	34018815	+	protein_coding	-	trans_eQTLI	2864406	5492420
Liver	13	27702289	29984278	AX-116453928	29354002	93	0.00668367	ENSSSCG00000043327	13	33952548	34018815	+	protein_coding	-	trans_eQTLI	4598546	2281989
Liver	18	32105047	38305535	AX-116782231	32152977	6	0.00676046	ENSSSCG00000045448	15	118728577	118732452	-	lncRNA	-	trans_eQTLII	-	6200488
Liver	18	22441011	26310632	AX-116811101	26310632	4	0.00679258	ENSSSCG00000045448	15	118728577	118732452	-	lncRNA	-	trans_eQTLII	-	3869621
Liver	17	23064466	26149944	AX-116582938	23064466	3	0.00686429	ENSSSCG00000035256	3	17978746	17982865	+	protein_coding	-	trans_eQTLII	-	3085478
Liver	2	30133988	38622318	AX-116166729	33457785	259	0.00687428	ENSSSCG00000022738	2	68378917	68409775	+	protein_coding	-	trans_eQTLI	34921132	8488330
Liver	9	21079180	23781571	AX-116372362	21109172	127	0.0125284	ENSSSCG00000044939	9	21761565	21846106	+	lncRNA	-	cis_eQTL	652393	2702391
Liver	8	33127476	33448852	AX-116743331	33136560	3	0.00688132	ENSSSCG00000047476	8	66234428	66236111	-	protein_coding	-	trans_eQTLI	33097868	321376
Liver	9	83797758	84789746	AX-116387258	84504036	3	0.007022	ENSSSCG00000029414	1	274125666	274132944	-	protein_coding	-	trans_eQTLII	-	991988
Liver	4	12245846	12440856	AX-116726303	12245846	7	0.00704247	ENSSSCG00000013369	2	40961348	40962500	-	protein_coding	-	trans_eQTLII	-	195010
Liver	15	43597268	48920322	AX-116539004	43597268	24	0.00704247	ENSSSCG00000013369	2	40961348	40962500	-	protein_coding	-	trans_eQTLII	-	5323054
Liver	9	33441552	37022283	AX-116376061	35484873	56	0.00704654	ENSSSCG00000031979	9	12442750	12451617	-	protein_coding	-	trans_eQTLI	23042123	3580731
Liver	2	30193261	38547996	AX-116167256	35303454	12	0.007241	ENSSSCG00000033388	2	66449010	66499957	-	protein_coding	-	trans_eQTLI	31145556	8354735
Liver	5	75211810	77670700	AX-116267412	75211810	5	0.00725916	ENSSSCG00000000887	AEMK02000183.1	10252	41541	+	protein_coding	-	trans_eQTLII	-	2458890
Liver	1	10361407	10522197	AX-116100044	10361407	5	0.00728922	ENSSSCG00000033640	AEMK02000155.1	22183	23071	-	protein_coding	-	trans_eQTLII	-	160790
Liver	3	44000093	44577320	AX-116201605	44000093	6	0.00732977	ENSSSCG00000013369	2	40961348	40962500	-	protein_coding	-	trans_eQTLII	-	577227
Liver	13	50004552	50976644	AX-116458999	50004552	11	0.00733228	ENSSSCG00000049278	13	34022726	34024162	+	protein_coding	-	trans_eQTLI	15981826	972092
Liver	4	124451333	129868529	AX-116250342	124451333	13	0.00733929	ENSSSCG00000005638	1	268609633	268614466	+	protein_coding	-	trans_eQTLII	-	5417196
Liver	18	42767358	49137910	AX-116782293	42767358	6	0.0073921	ENSSSCG00000045448	15	118728577	118732452	-	lncRNA	-	trans_eQTLII	-	6370552
Liver	3	50071758	59714377	AX-116720813	55012791	22	0.00753527	ENSSSCG00000050566	3	43916131	43945286	+	lncRNA	-	trans_eQTLI	11096660	9642619
Liver	6	60038547	64888729	AX-116285755	60885585	369	0.00754226	ENSSSCG00000022906	6	58463248	58475197	+	protein_coding	-	trans_eQTLI	2422337	4850182
Liver	8	82312398	86342379	AX-116353909	82312398	6	0.00755217	ENSSSCG00000036118	8	66282703	66289121	+	pseudogene	-	trans_eQTLI	16029695	4029981
Liver	4	60229883	64094122	AX-116728586	63010677	266	0.00755633	ENSSSCG00000038429	10	66433252	66436882	-	lncRNA	-	trans_eQTLII	-	3864239
Liver	10	40031831	41620166	AX-116851227	41368014	9	0.00792875	ENSSSCG00000046452	AEMK02000156.1	63672	99478	+	protein_coding	-	trans_eQTLII	-	1588335
Liver	9	701030	914242	AX-116367613	705226	16	0.0143218	ENSSSCG00000014569	9	707693	712189	-	protein_coding	-	cis_eQTL	2467	213212
Liver	6	71107418	74887712	AX-116287784	71107418	3	0.0079917	ENSSSCG00000003282	AEMK02000479.1	30222	38764	+	protein_coding	-	trans_eQTLII	-	3780294
Liver	6	44236327	49984787	AX-116282328	45651089	677	0.0079917	ENSSSCG00000003282	AEMK02000479.1	30222	38764	+	protein_coding	-	trans_eQTLII	-	5748460
Liver	6	50003545	59092308	AX-116283654	50554747	1010	0.0079917	ENSSSCG00000003282	AEMK02000479.1	30222	38764	+	protein_coding	-	trans_eQTLII	-	9088763
Liver	2	30091385	38444958	AX-116166735	33484752	40	0.00803055	ENSSSCG00000032765	2	61743537	61759915	-	protein_coding	-	trans_eQTLI	28258785	8353573
Liver	3	26526315	27502904	AX-116719508	26869022	9	0.0080375	ENSSSCG00000050566	3	43916131	43945286	+	lncRNA	-	trans_eQTLI	17047109	976589
Liver	16	78992445	79091048	AX-116577473	78992445	4	0.0151895	ENSSSCG00000048696	16	78980087	78987766	-	lncRNA	-	cis_eQTL	12358	98603
Liver	13	96329728	99769774	AX-116470981	96329728	4	0.00828517	ENSSSCG00000038322	AEMK02000203.1	42136	60476	+	protein_coding	-	trans_eQTLII	-	3440046
Liver	6	82752015	83126781	AX-116290532	82752015	20	0.0154219	ENSSSCG00000050714	6	83082288	83087070	+	lncRNA	-	cis_eQTL	330273	374766
Liver	7	120429277	121618962	AX-116334778	120429277	3	0.00848534	ENSSSCG00000010099	14	50593932	50600291	-	protein_coding	-	trans_eQTLII	-	1189685
Liver	7	119332207	119931673	AX-116334639	119774964	4	0.00848534	ENSSSCG00000010099	14	50593932	50600291	-	protein_coding	-	trans_eQTLII	-	599466
Liver	13	174723041	176715520	AX-116785994	176665007	9	0.00848534	ENSSSCG00000010099	14	50593932	50600291	-	protein_coding	-	trans_eQTLII	-	1992479
Liver	14	12253719	15600564	AX-116852612	15600564	8	0.00854483	ENSSSCG00000041454	13	189052269	189071315	-	lncRNA	-	trans_eQTLII	-	3346845
Liver	15	134369223	134853948	AX-116658122	134369223	3	0.00857815	ENSSSCG00000037913	AEMK02000188.1	51076	51585	-	protein_coding	-	trans_eQTLII	-	484725
Liver	5	70013238	73601659	AX-116777739	70013238	5	0.00857815	ENSSSCG00000037913	AEMK02000188.1	51076	51585	-	protein_coding	-	trans_eQTLII	-	3588421
Liver	15	19894616	19970977	AX-116534068	19938758	8	0.00857815	ENSSSCG00000037913	AEMK02000188.1	51076	51585	-	protein_coding	-	trans_eQTLII	-	76361
Liver	4	9047029	9129104	AX-116726037	9078229	5	0.00863289	ENSSSCG00000042633	10	60090296	60100368	-	lncRNA	-	trans_eQTLII	-	82075
Liver	18	21080741	21163036	AX-116596586	21163036	5	0.00865276	ENSSSCG00000026407	6	47926785	47929954	+	protein_coding	-	trans_eQTLII	-	82295
Liver	3	50474345	59173504	AX-116204597	57598227	3	0.00865811	ENSSSCG00000041231	AEMK02000425.1	2055	113069	-	lncRNA	-	trans_eQTLII	-	8699159
Liver	9	15938201	19988190	AX-116371913	19389745	4	0.00870117	ENSSSCG00000029668	5	10610298	10650314	+	protein_coding	-	trans_eQTLII	-	4049989
Liver	1	203160214	203877649	AX-116141759	203160214	3	0.00875973	ENSSSCG00000035256	3	17978746	17982865	+	protein_coding	-	trans_eQTLII	-	717435
Liver	1	220645669	229277191	AX-116145815	220645669	4	0.00875973	ENSSSCG00000035256	3	17978746	17982865	+	protein_coding	-	trans_eQTLII	-	8631522
Liver	1	131537203	131676156	AX-116127930	131537203	5	0.00875973	ENSSSCG00000035256	3	17978746	17982865	+	protein_coding	-	trans_eQTLII	-	138953
Liver	1	151074222	155411838	AX-116703267	151074222	5	0.00875973	ENSSSCG00000035256	3	17978746	17982865	+	protein_coding	-	trans_eQTLII	-	4337616
Liver	1	125704191	129662075	AX-116126938	125704191	8	0.00875973	ENSSSCG00000035256	3	17978746	17982865	+	protein_coding	-	trans_eQTLII	-	3957884
Liver	1	241410902	242509360	AX-116150867	241410902	9	0.00875973	ENSSSCG00000035256	3	17978746	17982865	+	protein_coding	-	trans_eQTLII	-	1098458
Liver	1	50739400	53196484	AX-116662869	50739400	13	0.00875973	ENSSSCG00000035256	3	17978746	17982865	+	protein_coding	-	trans_eQTLII	-	2457084
Liver	1	231494241	238357476	AX-116148482	231494241	16	0.00875973	ENSSSCG00000035256	3	17978746	17982865	+	protein_coding	-	trans_eQTLII	-	6863235
Liver	1	267262286	267904686	AX-116156586	267262286	35	0.00875973	ENSSSCG00000035256	3	17978746	17982865	+	protein_coding	-	trans_eQTLII	-	642400
Liver	2	101568462	107097943	AX-116713911	105546157	52	0.00880677	ENSSSCG00000046269	2	40987252	41007266	+	protein_coding	-	trans_eQTLI	64558905	5529481
Liver	6	60205293	68907942	AX-116286404	64583573	22	0.00897741	ENSSSCG00000003047	6	50212928	50343314	-	protein_coding	-	trans_eQTLI	14370645	8702649
Liver	3	6966678	7533775	AX-116635206	7385681	18	0.00918082	ENSSSCG00000007858	3	25357824	25387817	-	protein_coding	-	trans_eQTLI	17972143	567097
Liver	2	23786185	24891159	AX-116679268	24882434	3	0.00924076	ENSSSCG00000035617	9	119858969	119893341	-	protein_coding	-	trans_eQTLII	-	1104974
Liver	6	71340735	78430287	AX-116687166	73516364	8	0.00925548	ENSSSCG00000039706	5	11544004	11565568	+	protein_coding	-	trans_eQTLII	-	7089552
Liver	9	26815457	29004213	AX-116373879	26815457	14	0.00926883	ENSSSCG00000050685	9	40049995	40053137	+	lncRNA	-	trans_eQTLI	13234538	2188756
Liver	8	41302665	41440371	AX-116345647	41302665	3	0.00928826	ENSSSCG00000046744	2	150800869	150803435	-	lncRNA	-	trans_eQTLII	-	137706
Liver	3	92729696	94148767	AX-116212192	92729696	6	0.00928826	ENSSSCG00000046744	2	150800869	150803435	-	lncRNA	-	trans_eQTLII	-	1419071
Liver	14	123806181	123981232	AX-116525361	123806181	3	0.00933504	ENSSSCG00000033701	7	2487599	2569284	-	lncRNA	-	trans_eQTLII	-	175051
Liver	1	268721004	269087973	AX-116156966	269087973	6	0.00944107	ENSSSCG00000010992	10	33099169	33116155	+	protein_coding	-	trans_eQTLII	-	366969
Liver	3	70226073	70389089	AX-116681818	70226073	4	0.00946448	ENSSSCG00000036983	AEMK02000452.1	3695395	3701195	-	protein_coding	-	trans_eQTLII	-	163016
Liver	3	19718356	19724431	AX-116196862	19718356	3	0.00957346	ENSSSCG00000046452	AEMK02000156.1	63672	99478	+	protein_coding	-	trans_eQTLII	-	6075
Liver	16	10178280	19494208	AX-116801976	10178280	3	0.00957535	ENSSSCG00000039102	AEMK02000525.1	7261	175232	-	protein_coding	-	trans_eQTLII	-	9315928
Liver	3	15341810	19508643	AX-116196037	15344716	9	0.00959921	ENSSSCG00000050997	3	31133621	31136809	+	lncRNA	-	trans_eQTLI	15788905	4166833
Liver	9	24690412	24740842	AX-116373295	24690412	3	0.00961409	ENSSSCG00000039102	AEMK02000525.1	7261	175232	-	protein_coding	-	trans_eQTLII	-	50430
Liver	13	181643619	185663874	AX-116490055	185663874	3	0.00962852	ENSSSCG00000041231	AEMK02000425.1	2055	113069	-	lncRNA	-	trans_eQTLII	-	4020255
Liver	2	115405375	116191485	AX-116183999	116189175	9	0.00964772	ENSSSCG00000036428	3	28895113	28908582	-	lncRNA	-	trans_eQTLII	-	786110
Liver	11	1312254	1639153	AX-116646544	1440461	16	0.009792	ENSSSCG00000014565	2	37934	154734	+	protein_coding	-	trans_eQTLII	-	326899
Liver	3	30065096	34046436	AX-116199698	32468338	28	0.00984524	ENSSSCG00000049172	3	28578584	28581349	+	protein_coding	-	trans_eQTLI	3889754	3981340
Liver	3	7063008	7647788	AX-116635207	7384116	14	0.00984524	ENSSSCG00000049172	3	28578584	28581349	+	protein_coding	-	trans_eQTLI	21194468	584780
Liver	9	40115531	41622978	AX-116377492	41076197	5	0.0189452	ENSSSCG00000027905	9	41947589	41956210	+	protein_coding	-	cis_eQTL	871392	1507447
Liver	2	6129028	6193216	AX-116160117	6129028	4	0.0100023	ENSSSCG00000000807	5	77009862	77058427	-	pseudogene	-	trans_eQTLII	-	64188
Liver	6	148215894	148231089	AX-116304140	148215894	4	0.0100689	ENSSSCG00000045448	15	118728577	118732452	-	lncRNA	-	trans_eQTLII	-	15195
Liver	9	38934249	39355632	AX-116377004	38934249	3	0.0102991	ENSSSCG00000048603	9	67786473	67812244	+	protein_coding	-	trans_eQTLI	28852224	421383
Liver	15	68554690	69498336	AX-116544205	68554690	18	0.0102991	ENSSSCG00000048603	9	67786473	67812244	+	protein_coding	-	trans_eQTLII	-	943646
Liver	16	30806757	36428481	AX-116566976	30806757	3	0.0103294	ENSSSCG00000029414	1	274125666	274132944	-	protein_coding	-	trans_eQTLII	-	5621724
Liver	5	90571965	93116021	AX-116270814	90571965	3	0.0103828	ENSSSCG00000036224	3	57214258	57323512	+	protein_coding	-	trans_eQTLII	-	2544056
Liver	8	32147221	36742287	AX-116343490	32154748	12	0.0106749	ENSSSCG00000036118	8	66282703	66289121	+	pseudogene	-	trans_eQTLI	34127955	4595066
Liver	3	20560620	24761579	AX-116681203	20660131	3	0.0107639	ENSSSCG00000039146	AEMK02000525.1	32398	235591	-	protein_coding	-	trans_eQTLII	-	4200959
Liver	15	115889002	119824723	AX-116675159	118507143	94	0.0108188	ENSSSCG00000044483	18	51088952	51096039	-	lncRNA	-	trans_eQTLII	-	3935721
Liver	14	459626	1066119	AX-116494717	459626	3	0.0109486	ENSSSCG00000035617	9	119858969	119893341	-	protein_coding	-	trans_eQTLII	-	606493
Liver	9	31303817	35417487	AX-116375019	31303817	3	0.0109792	ENSSSCG00000029414	1	274125666	274132944	-	protein_coding	-	trans_eQTLII	-	4113670
Liver	5	83125511	84079825	AX-116269435	84079825	14	0.0114702	ENSSSCG00000038046	AEMK02000361.1	90641	97154	+	protein_coding	-	trans_eQTLII	-	954314
Liver	1	42555451	47762986	AX-116108803	45646542	3	0.0115025	ENSSSCG00000046319	1	12527871	12602656	+	pseudogene	-	trans_eQTLI	33118671	5207535
Liver	1	50739400	53196484	AX-116662869	50739400	13	0.0115025	ENSSSCG00000046319	1	12527871	12602656	+	pseudogene	-	trans_eQTLI	38211529	2457084
Liver	1	125704191	129662075	AX-116126938	125704191	8	0.0115025	ENSSSCG00000046319	1	12527871	12602656	+	pseudogene	-	trans_eQTLI	113176320	3957884
Liver	1	131537203	131676156	AX-116127930	131537203	5	0.0115025	ENSSSCG00000046319	1	12527871	12602656	+	pseudogene	-	trans_eQTLI	119009332	138953
Liver	1	151074222	155411838	AX-116703267	151074222	5	0.0115025	ENSSSCG00000046319	1	12527871	12602656	+	pseudogene	-	trans_eQTLI	138546351	4337616
Liver	1	203160214	203877649	AX-116141759	203160214	3	0.0115025	ENSSSCG00000046319	1	12527871	12602656	+	pseudogene	-	trans_eQTLI	190632343	717435
Liver	1	231494241	238357476	AX-116148482	231494241	16	0.0115025	ENSSSCG00000046319	1	12527871	12602656	+	pseudogene	-	trans_eQTLI	218966370	6863235
Liver	1	241410902	242509360	AX-116150867	241410902	9	0.0115025	ENSSSCG00000046319	1	12527871	12602656	+	pseudogene	-	trans_eQTLI	228883031	1098458
Liver	1	267262286	267904686	AX-116156586	267262286	35	0.0115025	ENSSSCG00000046319	1	12527871	12602656	+	pseudogene	-	trans_eQTLI	254734415	642400
Liver	6	50003545	58849727	AX-116283514	50038699	693	0.0115979	ENSSSCG00000038043	6	58531700	58545351	-	protein_coding	-	trans_eQTLI	8493001	8846182
Liver	6	44962828	49984787	AX-116282196	45097448	405	0.0115979	ENSSSCG00000038043	6	58531700	58545351	-	protein_coding	-	trans_eQTLI	13434252	5021959
Liver	2	6129028	6193216	AX-116160117	6129028	4	0.0116423	ENSSSCG00000039341	8	66811549	66838137	-	protein_coding	-	trans_eQTLII	-	64188
Liver	2	27143983	27588856	AX-116165298	27143983	29	0.020617	ENSSSCG00000024791	2	27186673	27207233	+	protein_coding	-	cis_eQTL	42690	444873
Liver	3	15098107	15176699	AX-116195994	15098107	6	0.0120444	ENSSSCG00000033640	AEMK02000155.1	22183	23071	-	protein_coding	-	trans_eQTLII	-	78592
Liver	6	150257821	152185154	AX-116631963	150257821	10	0.0120798	ENSSSCG00000033434	11	5317557	5333839	-	lncRNA	-	trans_eQTLII	-	1927333
Liver	2	50957195	52090119	AX-116174369	51432404	32	0.0120962	ENSSSCG00000046269	2	40987252	41007266	+	protein_coding	-	trans_eQTLI	10445152	1132924
Liver	6	130532720	138059259	AX-116302200	138059259	4	0.0122439	ENSSSCG00000038322	AEMK02000203.1	42136	60476	+	protein_coding	-	trans_eQTLII	-	7526539
Liver	14	70209742	71398649	AX-116807654	71390166	5	0.0122868	ENSSSCG00000050523	14	55227037	55231566	-	lncRNA	-	trans_eQTLI	16163129	1188907
Liver	7	92062921	92469360	AX-116328584	92062921	5	0.0123449	ENSSSCG00000016330	15	137283276	137439385	+	protein_coding	-	trans_eQTLII	-	406439
Liver	16	70573290	77342421	AX-116756568	70667366	13	0.0123593	ENSSSCG00000043494	3	31324842	31332407	-	lncRNA	-	trans_eQTLII	-	6769131
Liver	8	65019739	67989828	AX-116349904	65019739	61	0.012424	ENSSSCG00000022724	8	66407697	66599132	-	protein_coding	-	trans_eQTLI	1387958	2970089
Liver	8	57613022	58538152	AX-116348316	57613022	11	0.012424	ENSSSCG00000022724	8	66407697	66599132	-	protein_coding	-	trans_eQTLI	8794675	925130
Liver	14	81205457	87203064	AX-116514687	82155203	10	0.0124249	ENSSSCG00000038046	AEMK02000361.1	90641	97154	+	protein_coding	-	trans_eQTLII	-	5997607
Liver	10	45602181	48673217	AX-116415382	48673217	6	0.0124978	ENSSSCG00000031855	AEMK02000574.1	21402	39516	+	protein_coding	-	trans_eQTLII	-	3071036
Liver	15	115226743	115292486	AX-116553547	115226743	5	0.0125284	ENSSSCG00000044939	9	21761565	21846106	+	lncRNA	-	trans_eQTLII	-	65743
Liver	3	91778024	92429621	AX-116211937	91778024	6	0.0125284	ENSSSCG00000044939	9	21761565	21846106	+	lncRNA	-	trans_eQTLII	-	651597
Liver	7	88970705	89986422	AX-116327762	88970705	72	0.0125284	ENSSSCG00000044939	9	21761565	21846106	+	lncRNA	-	trans_eQTLII	-	1015717
Liver	7	90093901	91223157	AX-116328051	90093901	103	0.0125284	ENSSSCG00000044939	9	21761565	21846106	+	lncRNA	-	trans_eQTLII	-	1129256
Liver	14	100927804	109559244	AX-116519975	100927804	7	0.0126568	ENSSSCG00000041281	10	17154603	17156909	-	lncRNA	-	trans_eQTLII	-	8631440
Liver	14	121252509	124860688	AX-116524686	121252509	7	0.0126568	ENSSSCG00000041281	10	17154603	17156909	-	lncRNA	-	trans_eQTLII	-	3608179
Liver	14	28943	7862247	AX-116494838	1062520	8	0.0127822	ENSSSCG00000038046	AEMK02000361.1	90641	97154	+	protein_coding	-	trans_eQTLII	-	7833304
Liver	6	73047606	74993201	AX-116655696	73247401	10	0.0130674	ENSSSCG00000026407	6	47926785	47929954	+	protein_coding	-	trans_eQTLI	25320616	1945595
Liver	3	122462602	129526570	AX-116637556	126202754	10	0.0130712	ENSSSCG00000012397	X	57143570	57147300	-	protein_coding	-	trans_eQTLII	-	7063968
Liver	4	60229883	64094122	AX-116235807	62909972	260	0.0130889	ENSSSCG00000033388	2	66449010	66499957	-	protein_coding	-	trans_eQTLII	-	3864239
Liver	4	57566800	59963705	AX-116234708	58786298	42	0.0131068	ENSSSCG00000038429	10	66433252	66436882	-	lncRNA	-	trans_eQTLII	-	2396905
Liver	3	1766571	3696938	AX-116193649	3236066	3	0.0131225	ENSSSCG00000040164	AEMK02000682.1	907233	910529	-	protein_coding	-	trans_eQTLII	-	1930367
Liver	9	15938201	19988190	AX-116371036	15938201	5	0.0131292	ENSSSCG00000012397	X	57143570	57147300	-	protein_coding	-	trans_eQTLII	-	4049989
Liver	9	20059128	20491137	AX-116372095	20059128	5	0.0131292	ENSSSCG00000012397	X	57143570	57147300	-	protein_coding	-	trans_eQTLII	-	432009
Liver	17	19263571	19328171	AX-116582030	19263571	5	0.0131292	ENSSSCG00000012397	X	57143570	57147300	-	protein_coding	-	trans_eQTLII	-	64600
Liver	3	113492564	117507761	AX-116723687	113492564	8	0.0131292	ENSSSCG00000012397	X	57143570	57147300	-	protein_coding	-	trans_eQTLII	-	4015197
Liver	10	56891302	58034886	AX-116851304	56891302	8	0.0131292	ENSSSCG00000012397	X	57143570	57147300	-	protein_coding	-	trans_eQTLII	-	1143584
Liver	8	41490613	44311653	AX-116345690	41516930	13	0.0131292	ENSSSCG00000012397	X	57143570	57147300	-	protein_coding	-	trans_eQTLII	-	2821040
Liver	1	2216203	2383908	AX-116661979	2216203	4	0.0131626	ENSSSCG00000036846	11	6790143	6931929	-	lncRNA	-	trans_eQTLII	-	167705
Liver	3	30351947	33063445	AX-116199486	31440923	9	0.0133139	ENSSSCG00000007858	3	25357824	25387817	-	protein_coding	-	trans_eQTLI	6083099	2711498
Liver	3	52533570	57364335	AX-116203503	52533570	6	0.0133769	ENSSSCG00000026248	3	39184388	39213292	-	protein_coding	-	trans_eQTLI	13349182	4830765
Liver	4	117338809	117359680	AX-116248731	117338809	6	0.0134676	ENSSSCG00000037913	AEMK02000188.1	51076	51585	-	protein_coding	-	trans_eQTLII	-	20871
Liver	8	16989807	18788880	AX-116339940	18151109	7	0.0135303	ENSSSCG00000029414	1	274125666	274132944	-	protein_coding	-	trans_eQTLII	-	1799073
Liver	17	13053385	15105996	AX-116580481	13053385	16	0.0135807	ENSSSCG00000033388	2	66449010	66499957	-	protein_coding	-	trans_eQTLII	-	2052611
Liver	6	168809848	168864583	AX-116308101	168809848	4	0.02301	ENSSSCG00000003965	6	168765538	168870299	-	protein_coding	-	cis_eQTL	44310	54735
Liver	10	65426804	68717439	AX-116779800	65583456	53	0.023336	ENSSSCG00000051428	10	65559698	65572893	+	lncRNA	-	cis_eQTL	23758	3290635
Liver	18	2418161	6439143	AX-116592727	2418161	3	0.0138712	ENSSSCG00000037913	AEMK02000188.1	51076	51585	-	protein_coding	-	trans_eQTLII	-	4020982
Liver	3	70226073	70389089	AX-116681818	70226073	4	0.0139877	ENSSSCG00000033640	AEMK02000155.1	22183	23071	-	protein_coding	-	trans_eQTLII	-	163016
Liver	5	46850803	47495367	AX-116261549	46850803	3	0.0140307	ENSSSCG00000042861	9	123462839	123479138	+	lncRNA	-	trans_eQTLII	-	644564
Liver	4	99059050	99584548	AX-116244400	99059050	25	0.0140307	ENSSSCG00000042861	9	123462839	123479138	+	lncRNA	-	trans_eQTLII	-	525498
Liver	14	14606804	16021231	AX-116628010	14606804	3	0.0140542	ENSSSCG00000048603	9	67786473	67812244	+	protein_coding	-	trans_eQTLII	-	1414427
Liver	11	12256554	13474298	AX-116418053	12256554	12	0.0141398	ENSSSCG00000003282	AEMK02000479.1	30222	38764	+	protein_coding	-	trans_eQTLII	-	1217744
Liver	14	126479021	127509169	AX-116526328	127509169	4	0.0141461	ENSSSCG00000026407	6	47926785	47929954	+	protein_coding	-	trans_eQTLII	-	1030148
Liver	3	87260668	87348551	AX-116210716	87260668	3	0.0142465	ENSSSCG00000044939	9	21761565	21846106	+	lncRNA	-	trans_eQTLII	-	87883
Liver	8	132119057	132128432	AX-116365656	132119057	4	0.0143823	ENSSSCG00000050685	9	40049995	40053137	+	lncRNA	-	trans_eQTLII	-	9375
Liver	15	24545405	24828435	AX-116810474	24804525	3	0.0144174	ENSSSCG00000012397	X	57143570	57147300	-	protein_coding	-	trans_eQTLII	-	283030
Liver	2	60589918	64822710	AX-116172361	63849440	25	0.0145183	ENSSSCG00000046269	2	40987252	41007266	+	protein_coding	-	trans_eQTLI	22862188	4232792
Liver	13	14274929	14328609	AX-116793666	14316093	5	0.014536	ENSSSCG00000029414	1	274125666	274132944	-	protein_coding	-	trans_eQTLII	-	53680
Liver	3	92729696	94148767	AX-116212192	92729696	6	0.0147676	ENSSSCG00000041364	7	22889011	22959398	-	protein_coding	-	trans_eQTLII	-	1419071
Liver	1	94301656	98771115	AX-116121105	94301656	14	0.0147768	ENSSSCG00000034415	1	99034992	99043165	-	lncRNA	-	trans_eQTLI	4733336	4469459
Liver	3	20660131	24761579	AX-116197899	24761579	3	0.0148544	ENSSSCG00000036983	AEMK02000452.1	3695395	3701195	-	protein_coding	-	trans_eQTLII	-	4101448
Liver	5	90571965	93116021	AX-116270814	90571965	3	0.0148544	ENSSSCG00000036983	AEMK02000452.1	3695395	3701195	-	protein_coding	-	trans_eQTLII	-	2544056
Liver	3	73405494	78945288	AX-116209192	78945288	3	0.0151112	ENSSSCG00000043494	3	31324842	31332407	-	lncRNA	-	trans_eQTLI	47620446	5539794
Liver	9	115305207	117447440	AX-116393692	115305207	4	0.0151897	ENSSSCG00000005638	1	268609633	268614466	+	protein_coding	-	trans_eQTLII	-	2142233
Liver	4	2745368	5031927	AX-116649916	2745368	19	0.0152438	ENSSSCG00000044001	11	7175069	7186033	-	lncRNA	-	trans_eQTLII	-	2286559
Liver	5	90571965	93116021	AX-116270814	90571965	3	0.0152751	ENSSSCG00000037913	AEMK02000188.1	51076	51585	-	protein_coding	-	trans_eQTLII	-	2544056
Liver	5	67544982	69884587	AX-116265682	67675016	7	0.0153314	ENSSSCG00000010432	14	99025005	99129100	-	protein_coding	-	trans_eQTLII	-	2339605
Liver	6	60038547	64888729	AX-116285541	60038547	402	0.0253149	ENSSSCG00000049508	6	60475610	60480296	+	lncRNA	-	cis_eQTL	437063	4850182
Liver	10	65341682	65820037	AX-116800812	65341682	32	0.025607	ENSSSCG00000049017	10	65522811	65526562	-	lncRNA	-	cis_eQTL	181129	478355
Liver	12	21340605	23626123	AX-116446814	23626123	10	0.0154663	ENSSSCG00000010432	14	99025005	99129100	-	protein_coding	-	trans_eQTLII	-	2285518
Liver	12	4507976	4541340	AX-116434478	4507976	3	0.0257387	ENSSSCG00000048201	12	4525666	4526347	+	protein_coding	-	cis_eQTL	17690	33364
Liver	3	126151903	127080802	AX-116638079	126151903	6	0.026229	ENSSSCG00000045813	3	126399493	126411931	-	lncRNA	-	cis_eQTL	247590	928899
Liver	9	124122729	129172751	AX-116395796	125989118	12	0.0155923	ENSSSCG00000033701	7	2487599	2569284	-	lncRNA	-	trans_eQTLII	-	5050022
Liver	10	62396705	67974223	AX-116413544	62396705	13	0.0156458	ENSSSCG00000033701	7	2487599	2569284	-	lncRNA	-	trans_eQTLII	-	5577518
Liver	8	24701823	24873415	AX-116690805	24701823	3	0.0157745	ENSSSCG00000040690	18	55889688	55903421	+	protein_coding	-	trans_eQTLII	-	171592
Liver	2	11435858	16761828	AX-116162671	16464518	7	0.0157745	ENSSSCG00000040690	18	55889688	55903421	+	protein_coding	-	trans_eQTLII	-	5325970
Liver	8	18798291	19486505	AX-116340112	18830502	20	0.0157745	ENSSSCG00000040690	18	55889688	55903421	+	protein_coding	-	trans_eQTLII	-	688214
Liver	4	58465909	59963705	AX-116234619	58465909	38	0.0157745	ENSSSCG00000040690	18	55889688	55903421	+	protein_coding	-	trans_eQTLII	-	1497796
Liver	4	60229883	64094122	AX-116235115	60229883	261	0.0157745	ENSSSCG00000040690	18	55889688	55903421	+	protein_coding	-	trans_eQTLII	-	3864239
Liver	2	60438014	69698367	AX-116171635	60438014	295	0.0158105	ENSSSCG00000013788	2	63696979	63902864	+	protein_coding	-	trans_eQTLI	3258965	9260353
Liver	2	50743599	52043414	AX-116170946	50771508	26	0.0158105	ENSSSCG00000013788	2	63696979	63902864	+	protein_coding	-	trans_eQTLI	12925471	1299815
Liver	2	49426148	49731171	AX-116170670	49426148	8	0.0158105	ENSSSCG00000013788	2	63696979	63902864	+	protein_coding	-	trans_eQTLI	14270831	305023
Liver	8	57399509	59981845	AX-116348277	57414868	117	0.0160777	ENSSSCG00000040980	8	66191817	66297845	-	protein_coding	-	trans_eQTLI	8776949	2582336
Liver	9	24690412	24740842	AX-116373295	24690412	3	0.0160935	ENSSSCG00000036224	3	57214258	57323512	+	protein_coding	-	trans_eQTLII	-	50430
Liver	9	39336619	39571027	AX-116377076	39336619	3	0.0160935	ENSSSCG00000036224	3	57214258	57323512	+	protein_coding	-	trans_eQTLII	-	234408
Liver	2	11435858	16761828	AX-116162671	16464518	7	0.016145	ENSSSCG00000016330	15	137283276	137439385	+	protein_coding	-	trans_eQTLII	-	5325970
Liver	8	128826410	129236163	AX-116365022	129122673	18	0.0164216	ENSSSCG00000003889	6	164646254	164666451	+	protein_coding	-	trans_eQTLII	-	409753
Liver	4	15753370	15758846	AX-116224493	15753370	3	0.0165	ENSSSCG00000013788	2	63696979	63902864	+	protein_coding	-	trans_eQTLII	-	5476
Liver	14	73668708	74360345	AX-116512762	73668708	3	0.0165135	ENSSSCG00000010432	14	99025005	99129100	-	protein_coding	-	trans_eQTLI	25356297	691637
Liver	5	84982290	87301991	AX-116270095	87151886	27	0.0166122	ENSSSCG00000044483	18	51088952	51096039	-	lncRNA	-	trans_eQTLII	-	2319701
Liver	4	57599416	59963705	AX-116234708	58786298	53	0.0166433	ENSSSCG00000033388	2	66449010	66499957	-	protein_coding	-	trans_eQTLII	-	2364289
Liver	8	108375839	109119795	AX-116775547	108402296	3	0.0166601	ENSSSCG00000031595	7	115828282	115836430	+	protein_coding	-	trans_eQTLII	-	743956
Liver	1	257272391	257662854	AX-116707113	257272391	10	0.0166601	ENSSSCG00000031595	7	115828282	115836430	+	protein_coding	-	trans_eQTLII	-	390463
Liver	8	68582868	69583426	AX-116350672	68582868	30	0.0166601	ENSSSCG00000031595	7	115828282	115836430	+	protein_coding	-	trans_eQTLII	-	1000558
Liver	6	159880392	159921717	AX-116306386	159880392	8	0.0166818	ENSSSCG00000036224	3	57214258	57323512	+	protein_coding	-	trans_eQTLII	-	41325
Liver	5	90571965	93116021	AX-116270814	90571965	3	0.0167681	ENSSSCG00000039146	AEMK02000525.1	32398	235591	-	protein_coding	-	trans_eQTLII	-	2544056
Liver	14	51472333	58761518	AX-116506687	51574531	10	0.0168511	ENSSSCG00000044931	14	56240849	56268062	+	lncRNA	-	trans_eQTLI	4666318	7289185
Liver	14	40018972	47669067	AX-116505601	47669067	37	0.0168511	ENSSSCG00000044931	14	56240849	56268062	+	lncRNA	-	trans_eQTLI	8571782	7650095
Liver	14	25836445	29794269	AX-116500618	27777916	7	0.0168511	ENSSSCG00000044931	14	56240849	56268062	+	lncRNA	-	trans_eQTLI	28462933	3957824
Liver	3	122462602	126225260	AX-116682458	122462602	4	0.0168649	ENSSSCG00000046319	1	12527871	12602656	+	pseudogene	-	trans_eQTLII	-	3762658
Liver	8	25165073	26158952	AX-116341662	25165073	21	0.0169005	ENSSSCG00000049278	13	34022726	34024162	+	protein_coding	-	trans_eQTLII	-	993879
Liver	13	188558980	189512588	AX-116852459	188558980	5	0.0169212	ENSSSCG00000033701	7	2487599	2569284	-	lncRNA	-	trans_eQTLII	-	953608
Liver	5	20073261	23640145	AX-116256120	20073261	11	0.0169212	ENSSSCG00000033701	7	2487599	2569284	-	lncRNA	-	trans_eQTLII	-	3566884
Liver	7	92062921	97107368	AX-116329599	97107368	3	0.0171041	ENSSSCG00000017507	12	22975070	22987044	-	protein_coding	-	trans_eQTLII	-	5044447
Liver	1	44515911	45093890	AX-116108512	44515911	13	0.0270439	ENSSSCG00000046094	1	45063300	45084110	-	lncRNA	-	cis_eQTL	547389	577979
Liver	14	82638756	83319510	AX-116514838	82685018	16	0.0174516	ENSSSCG00000040740	14	51106984	51112359	-	lncRNA	-	trans_eQTLI	31578034	680754
Liver	6	43273086	47722215	AX-116281810	43273086	11	0.0277593	ENSSSCG00000033874	6	43583372	43605089	-	lncRNA	-	cis_eQTL	310286	4449129
Liver	6	150751304	155306379	AX-116304628	150785699	7	0.0177185	ENSSSCG00000003889	6	164646254	164666451	+	protein_coding	-	trans_eQTLI	13860555	4555075
Liver	7	40510551	46607765	AX-116318029	40510551	16	0.0179009	ENSSSCG00000039405	3	31137986	31140766	+	protein_coding	-	trans_eQTLII	-	6097214
Liver	15	732488	2709053	AX-116770455	2156337	44	0.0284435	ENSSSCG00000023627	15	2579621	2696636	-	lncRNA	-	cis_eQTL	423284	1976565
Liver	6	50003545	58531236	AX-116628477	51927796	1014	0.0180521	ENSSSCG00000003235	6	58388641	58396490	-	protein_coding	-	trans_eQTLI	6460845	8527691
Liver	6	43752174	49984787	AX-116282491	46127468	289	0.0180521	ENSSSCG00000003235	6	58388641	58396490	-	protein_coding	-	trans_eQTLI	12261173	6232613
Liver	5	3297288	4258417	AX-116252205	4255962	3	0.0181207	ENSSSCG00000043494	3	31324842	31332407	-	lncRNA	-	trans_eQTLII	-	961129
Liver	11	33212774	37413642	AX-116423702	37413642	5	0.018189	ENSSSCG00000026564	11	12203104	12309699	-	protein_coding	-	trans_eQTLI	25210538	4200868
Liver	6	60195008	68910275	AX-116285636	60601586	14	0.0182096	ENSSSCG00000003282	AEMK02000479.1	30222	38764	+	protein_coding	-	trans_eQTLII	-	8715267
Liver	5	80183359	81133717	AX-116685984	80705152	14	0.0182788	ENSSSCG00000045310	7	104009504	104013462	+	lncRNA	-	trans_eQTLII	-	950358
Liver	4	2745368	4971505	AX-116649916	2745368	14	0.0183289	ENSSSCG00000049043	11	7168506	7187824	+	lncRNA	-	trans_eQTLII	-	2226137
Liver	12	13531783	13719544	AX-116436435	13547981	9	0.0185045	ENSSSCG00000051054	14	106694623	106736151	-	protein_coding	-	trans_eQTLII	-	187761
Liver	10	17203462	17544339	AX-116403048	17203462	4	0.0185338	ENSSSCG00000038506	9	135025439	135078913	-	protein_coding	-	trans_eQTLII	-	340877
Liver	9	136242205	136260692	AX-116398149	136254375	4	0.0187342	ENSSSCG00000044001	11	7175069	7186033	-	lncRNA	-	trans_eQTLII	-	18487
Liver	3	47232849	47719276	AX-116202369	47719276	18	0.018744	ENSSSCG00000032765	2	61743537	61759915	-	protein_coding	-	trans_eQTLII	-	486427
Liver	6	67370081	67761117	AX-116287083	67437074	11	0.0187689	ENSSSCG00000035226	6	58662583	58666026	-	protein_coding	-	trans_eQTLI	8774491	391036
Liver	7	89440767	89686246	AX-116327869	89440767	9	0.0188288	ENSSSCG00000035617	9	119858969	119893341	-	protein_coding	-	trans_eQTLII	-	245479
Liver	9	39374393	39841973	AX-116377068	39374393	5	0.0189452	ENSSSCG00000027905	9	41947589	41956210	+	protein_coding	-	trans_eQTLI	2573196	467580
Liver	9	53512025	53835772	AX-116379840	53512025	7	0.0189452	ENSSSCG00000027905	9	41947589	41956210	+	protein_coding	-	trans_eQTLI	11564436	323747
Liver	14	24187462	24202843	AX-116499847	24199916	3	0.0189706	ENSSSCG00000040740	14	51106984	51112359	-	lncRNA	-	trans_eQTLI	26907068	15381
Liver	7	23180364	27223469	AX-116313580	23180364	13	0.0299818	ENSSSCG00000024161	7	22974144	22976930	+	protein_coding	-	cis_eQTL	206220	4043105
Liver	16	56269642	59674663	AX-116572747	57201484	6	0.0194294	ENSSSCG00000039706	5	11544004	11565568	+	protein_coding	-	trans_eQTLII	-	3405021
Liver	7	23606183	25849311	AX-116313659	23606183	6	0.0300905	ENSSSCG00000034664	7	23834124	23838610	+	protein_coding	-	cis_eQTL	227941	2243128
Liver	8	70041827	74442870	AX-116352124	74297044	7	0.019489	ENSSSCG00000022724	8	66407697	66599132	-	protein_coding	-	trans_eQTLI	7889347	4401043
Liver	14	130722832	134035387	AX-116527734	134035387	4	0.0194988	ENSSSCG00000017507	12	22975070	22987044	-	protein_coding	-	trans_eQTLII	-	3312555
Liver	9	72620662	78724386	AX-116385237	76503675	34	0.0196079	ENSSSCG00000043494	3	31324842	31332407	-	lncRNA	-	trans_eQTLII	-	6103724
Liver	14	40039727	43766617	AX-116504515	43538115	33	0.0198221	ENSSSCG00000050213	14	61685428	61688661	-	lncRNA	-	trans_eQTLI	18147313	3726890
Liver	3	102116271	105833286	AX-116214397	103241576	4	0.0198638	ENSSSCG00000043494	3	31324842	31332407	-	lncRNA	-	trans_eQTLI	71916734	3717015
Liver	6	100529089	104339413	AX-116849126	104339413	3	0.0199611	ENSSSCG00000036224	3	57214258	57323512	+	protein_coding	-	trans_eQTLII	-	3810324
Liver	4	117338809	117359680	AX-116248731	117338809	6	0.0201444	ENSSSCG00000032052	4	79318285	79330367	-	lncRNA	-	trans_eQTLI	38020524	20871
Liver	5	12549583	14993691	AX-116685115	14820993	4	0.020154	ENSSSCG00000037566	6	88704560	88712853	-	protein_coding	-	trans_eQTLII	-	2444108
Liver	9	112368885	112389497	AX-116393138	112368885	4	0.020342	ENSSSCG00000033701	7	2487599	2569284	-	lncRNA	-	trans_eQTLII	-	20612
Liver	3	74563742	74784074	AX-116208395	74563742	5	0.0204138	ENSSSCG00000003889	6	164646254	164666451	+	protein_coding	-	trans_eQTLII	-	220332
Liver	7	38625049	38811339	AX-116317700	38811339	3	0.0204485	ENSSSCG00000016215	15	121151561	121311865	+	protein_coding	-	trans_eQTLII	-	186290
Liver	1	268721004	269021334	AX-116156921	268856680	5	0.0205729	ENSSSCG00000038429	10	66433252	66436882	-	lncRNA	-	trans_eQTLII	-	300330
Liver	5	46850803	47495367	AX-116261549	46850803	3	0.0206132	ENSSSCG00000036237	5	21126565	21148776	-	protein_coding	-	trans_eQTLI	25724238	644564
Liver	4	10248914	12568387	AX-116726134	10248914	8	0.0206132	ENSSSCG00000036237	5	21126565	21148776	-	protein_coding	-	trans_eQTLII	-	2319473
Liver	4	99059050	99584548	AX-116244400	99059050	25	0.0206132	ENSSSCG00000036237	5	21126565	21148776	-	protein_coding	-	trans_eQTLII	-	525498
Liver	2	6129028	6193216	AX-116160117	6129028	4	0.0206163	ENSSSCG00000042861	9	123462839	123479138	+	lncRNA	-	trans_eQTLII	-	64188
Liver	18	45326417	49883218	AX-116660363	45326417	37	0.0206163	ENSSSCG00000042861	9	123462839	123479138	+	lncRNA	-	trans_eQTLII	-	4556801
Liver	9	24690412	24740842	AX-116373295	24690412	3	0.0207073	ENSSSCG00000048603	9	67786473	67812244	+	protein_coding	-	trans_eQTLI	43096061	50430
Liver	4	10248914	12568387	AX-116223177	10253617	8	0.0207073	ENSSSCG00000048603	9	67786473	67812244	+	protein_coding	-	trans_eQTLII	-	2319473
Liver	13	187468869	187573865	AX-116765391	187468869	3	0.0207514	ENSSSCG00000029003	1	56689068	56689709	+	protein_coding	-	trans_eQTLII	-	104996
Liver	1	260491914	269087973	AX-116156966	269087973	7	0.0208663	ENSSSCG00000017507	12	22975070	22987044	-	protein_coding	-	trans_eQTLII	-	8596059
Liver	8	33498391	33553626	AX-116343838	33551373	4	0.0208925	ENSSSCG00000040980	8	66191817	66297845	-	protein_coding	-	trans_eQTLI	32640444	55235
Liver	12	35251533	35437445	AX-116441262	35251533	3	0.0211615	ENSSSCG00000001433	7	24188030	24200704	+	protein_coding	-	trans_eQTLII	-	185912
Liver	14	4090266	4267535	AX-116852597	4090266	5	0.0211615	ENSSSCG00000001433	7	24188030	24200704	+	protein_coding	-	trans_eQTLII	-	177269
Liver	13	160018583	168276372	AX-116804758	160018583	54	0.0211615	ENSSSCG00000001433	7	24188030	24200704	+	protein_coding	-	trans_eQTLII	-	8257789
Liver	13	151241754	159994323	AX-116481643	151257161	539	0.0211615	ENSSSCG00000001433	7	24188030	24200704	+	protein_coding	-	trans_eQTLII	-	8752569
Liver	6	71752518	71941791	AX-116287981	71777286	9	0.021249	ENSSSCG00000048603	9	67786473	67812244	+	protein_coding	-	trans_eQTLII	-	189273
Liver	3	61400019	66643415	AX-116205642	61400019	8	0.0212596	ENSSSCG00000021236	3	33857068	33893396	-	protein_coding	-	trans_eQTLI	27542951	5243396
Liver	3	67742497	68636821	AX-116651619	67742497	8	0.0213816	ENSSSCG00000035037	13	206454718	206465807	-	protein_coding	-	trans_eQTLII	-	894324
Liver	16	51450297	52725451	AX-116571540	51450297	5	0.0215284	ENSSSCG00000005307	1	236196872	236256103	+	protein_coding	-	trans_eQTLII	-	1275154
Liver	2	95325346	95363923	AX-116178475	95325346	6	0.0215941	ENSSSCG00000033388	2	66449010	66499957	-	protein_coding	-	trans_eQTLI	28876336	38577
Liver	7	19298707	19305158	AX-116312372	19303404	3	0.0217413	ENSSSCG00000041434	7	21559164	21566473	+	lncRNA	-	trans_eQTLI	2255760	6451
Liver	7	112736220	113885257	AX-116690145	112736220	3	0.0219335	ENSSSCG00000033089	9	2866653	2981006	+	protein_coding	-	trans_eQTLII	-	1149037
Liver	8	111979859	114644094	AX-116761023	111979859	12	0.0219654	ENSSSCG00000006793	4	109015428	109020125	+	pseudogene	-	trans_eQTLII	-	2664235
Liver	1	122579113	123813806	AX-116126160	122579113	13	0.022012	ENSSSCG00000042633	10	60090296	60100368	-	lncRNA	-	trans_eQTLII	-	1234693
Liver	18	27352241	28342745	AX-116598255	28143445	3	0.0220558	ENSSSCG00000048806	9	135079024	135096249	+	lncRNA	-	trans_eQTLII	-	990504
Liver	2	89402389	89652421	AX-116176818	89402389	7	0.022284	ENSSSCG00000033388	2	66449010	66499957	-	protein_coding	-	trans_eQTLI	22953379	250032
Liver	9	20186598	21456459	AX-116372399	21289618	7	0.0223539	ENSSSCG00000031595	7	115828282	115836430	+	protein_coding	-	trans_eQTLII	-	1269861
Liver	13	170505404	171611891	AX-116486857	171571223	16	0.0230937	ENSSSCG00000001433	7	24188030	24200704	+	protein_coding	-	trans_eQTLII	-	1106487
Liver	18	43120672	46339521	AX-116774899	46262324	3	0.0230959	ENSSSCG00000029347	2	66396668	66466187	-	protein_coding	-	trans_eQTLII	-	3218849
Liver	18	51486505	51739309	AX-116603187	51486505	5	0.0230959	ENSSSCG00000029347	2	66396668	66466187	-	protein_coding	-	trans_eQTLII	-	252804
Liver	17	59237011	59683665	AX-116591565	59237011	6	0.0230959	ENSSSCG00000029347	2	66396668	66466187	-	protein_coding	-	trans_eQTLII	-	446654
Liver	17	50070593	51056334	AX-116589520	51056334	3	0.0232414	ENSSSCG00000038043	6	58531700	58545351	-	protein_coding	-	trans_eQTLII	-	985741
Liver	16	11775002	12533440	AX-116562248	11775002	3	0.0232948	ENSSSCG00000042524	1	242907321	243027837	-	protein_coding	-	trans_eQTLII	-	758438
Liver	10	18129817	18291288	AX-116809308	18129817	5	0.0235716	ENSSSCG00000031855	AEMK02000574.1	21402	39516	+	protein_coding	-	trans_eQTLII	-	161471
Liver	7	32839917	33598902	AX-116316168	32839917	3	0.0237093	ENSSSCG00000046151	4	12126855	12409055	-	lncRNA	-	trans_eQTLII	-	758985
Liver	6	100004962	106028395	AX-116775137	100004962	145	0.0237917	ENSSSCG00000051726	6	101791166	101794353	-	lncRNA	-	trans_eQTLI	1786204	6023433
Liver	6	99880946	99997769	AX-116294147	99880946	16	0.0237917	ENSSSCG00000051726	6	101791166	101794353	-	lncRNA	-	trans_eQTLI	1910220	116823
Liver	12	183605	2354756	AX-116433669	183605	28	0.0386399	ENSSSCG00000049515	12	991757	994745	+	protein_coding	-	cis_eQTL	808152	2171151
Liver	13	30294228	32876800	AX-116454787	32872287	4	0.023896	ENSSSCG00000042524	1	242907321	243027837	-	protein_coding	-	trans_eQTLII	-	2582572
Liver	18	45326417	46492167	AX-116601949	45331810	36	0.0242253	ENSSSCG00000033883	12	3728736	3734205	+	protein_coding	-	trans_eQTLII	-	1165750
Liver	9	67861273	68032614	AX-116383166	68032614	3	0.0242829	ENSSSCG00000041231	AEMK02000425.1	2055	113069	-	lncRNA	-	trans_eQTLII	-	171341
Liver	9	102777874	104712819	AX-116390938	102777874	3	0.024293	ENSSSCG00000043494	3	31324842	31332407	-	lncRNA	-	trans_eQTLII	-	1934945
Liver	9	53940883	59967956	AX-116381308	59967956	10	0.0246344	ENSSSCG00000031595	7	115828282	115836430	+	protein_coding	-	trans_eQTLII	-	6027073
Liver	6	100739044	100744244	AX-116294337	100739044	3	0.0247565	ENSSSCG00000003278	6	59167707	59175492	+	protein_coding	-	trans_eQTLI	41571337	5200
Liver	3	61769640	64662105	AX-116206353	64316682	15	0.0251374	ENSSSCG00000044939	9	21761565	21846106	+	lncRNA	-	trans_eQTLII	-	2892465
Liver	10	51704058	53039767	AX-116666656	51704058	16	0.0251991	ENSSSCG00000029347	2	66396668	66466187	-	protein_coding	-	trans_eQTLII	-	1335709
Liver	3	17944085	17969000	AX-116718816	17959993	3	0.0252601	ENSSSCG00000021236	3	33857068	33893396	-	protein_coding	-	trans_eQTLI	15897075	24915
Liver	6	56225608	59982298	AX-116285151	56225608	70	0.0253149	ENSSSCG00000049508	6	60475610	60480296	+	lncRNA	-	trans_eQTLI	4250002	3756690
Liver	11	32753140	39593200	AX-116422435	32753140	7	0.0253149	ENSSSCG00000049508	6	60475610	60480296	+	lncRNA	-	trans_eQTLII	-	6840060
Liver	11	46398964	48693760	AX-116426013	46398964	7	0.0253149	ENSSSCG00000049508	6	60475610	60480296	+	lncRNA	-	trans_eQTLII	-	2294796
Liver	6	5223809	5235901	AX-116275014	5223809	4	0.0254815	ENSSSCG00000049508	6	60475610	60480296	+	lncRNA	-	trans_eQTLI	55251801	12092
Liver	3	56601296	59725484	AX-116204396	56601296	5	0.0255158	ENSSSCG00000044939	9	21761565	21846106	+	lncRNA	-	trans_eQTLII	-	3124188
Liver	10	7009999	8999313	AX-116650937	7009999	3	0.0255973	ENSSSCG00000042664	18	47010972	47038150	+	lncRNA	-	trans_eQTLII	-	1989314
Liver	2	7127434	8623585	AX-116709158	7127434	9	0.0255973	ENSSSCG00000042664	18	47010972	47038150	+	lncRNA	-	trans_eQTLII	-	1496151
Liver	14	50012277	52058386	AX-116506342	50112377	36	0.0258918	ENSSSCG00000010432	14	99025005	99129100	-	protein_coding	-	trans_eQTLI	48912628	2046109
Liver	9	131716891	131816720	AX-116397170	131716891	4	0.0260599	ENSSSCG00000045448	15	118728577	118732452	-	lncRNA	-	trans_eQTLII	-	99829
Liver	13	27816298	27925987	AX-116669862	27925987	3	0.0262267	ENSSSCG00000048806	9	135079024	135096249	+	lncRNA	-	trans_eQTLII	-	109689
Liver	4	1792450	2050327	AX-116636266	1792450	7	0.0438612	ENSSSCG00000036022	4	1686530	1805284	+	protein_coding	-	cis_eQTL	105920	257877
Liver	2	11435858	16761828	AX-116709543	11435858	7	0.0262527	ENSSSCG00000033388	2	66449010	66499957	-	protein_coding	-	trans_eQTLI	55013152	5325970
Liver	1	200452779	203008946	AX-116141179	200452779	9	0.026532	ENSSSCG00000050685	9	40049995	40053137	+	lncRNA	-	trans_eQTLII	-	2556167
Liver	10	67107050	67749512	AX-116848483	67749512	4	0.0265819	ENSSSCG00000033434	11	5317557	5333839	-	lncRNA	-	trans_eQTLII	-	642462
Liver	4	60229883	64094122	AX-116728586	63010677	262	0.0266164	ENSSSCG00000002965	6	47493882	47569609	+	protein_coding	-	trans_eQTLII	-	3864239
Liver	8	3281275	6553931	AX-116336944	3281275	4	0.0266713	ENSSSCG00000041454	13	189052269	189071315	-	lncRNA	-	trans_eQTLII	-	3272656
Liver	7	7726932	8705042	AX-116309971	8697284	7	0.0269404	ENSSSCG00000013105	2	10895263	10906119	-	protein_coding	-	trans_eQTLII	-	978110
Liver	14	72146249	72574708	AX-116512438	72146249	3	0.0270612	ENSSSCG00000040740	14	51106984	51112359	-	lncRNA	-	trans_eQTLI	21039265	428459
Liver	11	46866268	49995668	AX-116426656	49254646	59	0.0271998	ENSSSCG00000051054	14	106694623	106736151	-	protein_coding	-	trans_eQTLII	-	3129400
Liver	3	10427833	11081844	AX-116628823	10427833	9	0.0272188	ENSSSCG00000038322	AEMK02000203.1	42136	60476	+	protein_coding	-	trans_eQTLII	-	654011
Liver	2	6113052	7470052	AX-116160433	7470052	4	0.027423	ENSSSCG00000041454	13	189052269	189071315	-	lncRNA	-	trans_eQTLII	-	1357000
Liver	2	140842948	140849354	AX-116659785	140842948	3	0.0275357	ENSSSCG00000050685	9	40049995	40053137	+	lncRNA	-	trans_eQTLII	-	6406
Liver	14	100927804	109559244	AX-116519975	100927804	6	0.027751	ENSSSCG00000041231	AEMK02000425.1	2055	113069	-	lncRNA	-	trans_eQTLII	-	8631440
Liver	14	121252509	124860688	AX-116524686	121252509	7	0.027751	ENSSSCG00000041231	AEMK02000425.1	2055	113069	-	lncRNA	-	trans_eQTLII	-	3608179
Liver	6	106527990	106647339	AX-116295499	106527990	3	0.0278907	ENSSSCG00000026407	6	47926785	47929954	+	protein_coding	-	trans_eQTLI	58601205	119349
Liver	14	81073983	82163511	AX-116514460	81073983	5	0.0282918	ENSSSCG00000022906	6	58463248	58475197	+	protein_coding	-	trans_eQTLII	-	1089528
Liver	4	53201570	53226873	AX-116233300	53201570	3	0.0283571	ENSSSCG00000043485	6	18655971	18657555	+	protein_coding	-	trans_eQTLII	-	25303
Liver	4	42053281	42797386	AX-116230436	42053281	9	0.0283571	ENSSSCG00000043485	6	18655971	18657555	+	protein_coding	-	trans_eQTLII	-	744105
Liver	11	50002168	56494848	AX-116426815	50009059	16	0.0283571	ENSSSCG00000043485	6	18655971	18657555	+	protein_coding	-	trans_eQTLII	-	6492680
Liver	11	50002168	51016347	AX-116426814	50002168	16	0.0285062	ENSSSCG00000051054	14	106694623	106736151	-	protein_coding	-	trans_eQTLII	-	1014179
Liver	18	15672676	17441703	AX-116595574	15672676	10	0.028756	ENSSSCG00000039341	8	66811549	66838137	-	protein_coding	-	trans_eQTLII	-	1769027
Liver	7	110827791	110849263	AX-116332686	110838945	4	0.0291993	ENSSSCG00000003235	6	58388641	58396490	-	protein_coding	-	trans_eQTLII	-	21472
Liver	14	74625	3280712	AX-116811513	74625	4	0.0471724	ENSSSCG00000009578	14	15585	24103	-	protein_coding	-	cis_eQTL	59040	3206087
Liver	15	39583831	39710084	AX-116538288	39691710	16	0.0292565	ENSSSCG00000033388	2	66449010	66499957	-	protein_coding	-	trans_eQTLII	-	126253
Liver	10	17203462	17544339	AX-116403048	17203462	4	0.0292986	ENSSSCG00000026043	17	33191908	33236609	-	protein_coding	-	trans_eQTLII	-	340877
Liver	14	137568096	137768980	AX-116528482	137568096	4	0.0292986	ENSSSCG00000026043	17	33191908	33236609	-	protein_coding	-	trans_eQTLII	-	200884
Liver	14	90004058	99963782	AX-116518640	96496153	1678	< 2.2E-16	ENSSSCG00000045025	14	96513815	96524023	+	lncRNA	-	cis_eQTL	17662	9959724
Liver	13	32414276	35059215	AX-116454670	32414276	10	0.029904	ENSSSCG00000045448	15	118728577	118732452	-	lncRNA	-	trans_eQTLII	-	2644939
Liver	11	75868216	75884552	AX-116432810	75868216	3	0.0300447	ENSSSCG00000032765	2	61743537	61759915	-	protein_coding	-	trans_eQTLII	-	16336
Liver	1	230003015	239999041	AX-116149386	235238860	1153	< 2.2E-16	ENSSSCG00000005307	1	236196872	236256103	+	protein_coding	-	cis_eQTL	958012	9996026
Liver	13	150881362	151628934	AX-116481567	150881362	3	0.0300952	ENSSSCG00000022906	6	58463248	58475197	+	protein_coding	-	trans_eQTLII	-	747572
Liver	14	103939552	109926182	AX-116521244	105779386	683	< 2.2E-16	ENSSSCG00000051054	14	106694623	106736151	-	protein_coding	-	cis_eQTL	915237	5986630
Liver	1	70683	6835451	AX-116098780	4757334	515	< 2.2E-16	ENSSSCG00000050646	1	4901512	4929253	-	lncRNA	-	cis_eQTL	144178	6764768
Liver	2	32035925	32306252	AX-116166427	32222312	3	0.0302239	ENSSSCG00000010992	10	33099169	33116155	+	protein_coding	-	trans_eQTLII	-	270327
Liver	7	11197112	13986080	AX-116310477	11197112	3	0.0303135	ENSSSCG00000028501	2	4868563	4887529	-	protein_coding	-	trans_eQTLII	-	2788968
Liver	12	47170073	47179621	AX-116793452	47170073	3	0.0304972	ENSSSCG00000021258	12	52775879	52779565	+	protein_coding	-	trans_eQTLI	5605806	9548
Liver	1	203160214	203877649	AX-116141759	203160214	3	0.0306117	ENSSSCG00000012397	X	57143570	57147300	-	protein_coding	-	trans_eQTLII	-	717435
Liver	1	131537203	131676156	AX-116127930	131537203	5	0.0306117	ENSSSCG00000012397	X	57143570	57147300	-	protein_coding	-	trans_eQTLII	-	138953
Liver	1	151074222	155411838	AX-116703267	151074222	5	0.0306117	ENSSSCG00000012397	X	57143570	57147300	-	protein_coding	-	trans_eQTLII	-	4337616
Liver	1	125704191	129662075	AX-116126938	125704191	8	0.0306117	ENSSSCG00000012397	X	57143570	57147300	-	protein_coding	-	trans_eQTLII	-	3957884
Liver	1	241410902	242509360	AX-116150867	241410902	9	0.0306117	ENSSSCG00000012397	X	57143570	57147300	-	protein_coding	-	trans_eQTLII	-	1098458
Liver	1	50739400	53196484	AX-116662869	50739400	13	0.0306117	ENSSSCG00000012397	X	57143570	57147300	-	protein_coding	-	trans_eQTLII	-	2457084
Liver	1	231494241	238357476	AX-116148482	231494241	16	0.0306117	ENSSSCG00000012397	X	57143570	57147300	-	protein_coding	-	trans_eQTLII	-	6863235
Liver	1	267262286	267904686	AX-116156586	267262286	35	0.0306117	ENSSSCG00000012397	X	57143570	57147300	-	protein_coding	-	trans_eQTLII	-	642400
Liver	9	24690412	24740842	AX-116373295	24690412	3	0.0306967	ENSSSCG00000036983	AEMK02000452.1	3695395	3701195	-	protein_coding	-	trans_eQTLII	-	50430
Liver	1	51518908	52088976	AX-116110368	51518908	4	0.0307674	ENSSSCG00000040835	5	60082282	60097644	+	pseudogene	-	trans_eQTLII	-	570068
Liver	10	27727298	28080165	AX-116405569	27727298	3	0.0307946	ENSSSCG00000031855	AEMK02000574.1	21402	39516	+	protein_coding	-	trans_eQTLII	-	352867
Liver	1	15420	9960916	AX-116098073	1714546	710	< 2.2E-16	ENSSSCG00000049134	1	1758060	1771028	+	lncRNA	-	cis_eQTL	43514	9945496
Liver	15	120040237	121570230	AX-116853422	121301398	109	< 2.2E-16	ENSSSCG00000016215	15	121151561	121311865	+	protein_coding	-	cis_eQTL	149837	1529993
Liver	11	21551721	21721559	AX-116419820	21721559	4	0.031062	ENSSSCG00000033434	11	5317557	5333839	-	lncRNA	-	trans_eQTLI	16404002	169838
Liver	3	34407647	34457237	AX-116719932	34407647	6	0.031062	ENSSSCG00000033434	11	5317557	5333839	-	lncRNA	-	trans_eQTLII	-	49590
Liver	14	70142619	79127704	AX-116512274	71494904	105	0.0312032	ENSSSCG00000044931	14	56240849	56268062	+	lncRNA	-	trans_eQTLI	15254055	8985085
Liver	5	60155574	60340498	AX-116264094	60262706	11	0.0312611	ENSSSCG00000038046	AEMK02000361.1	90641	97154	+	protein_coding	-	trans_eQTLII	-	184924
Liver	5	34787384	36161133	AX-116640955	34892572	43	0.0313577	ENSSSCG00000048562	5	36231213	36274153	-	lncRNA	-	trans_eQTLI	1338641	1373749
Liver	17	41723564	41906370	AX-116587507	41723564	3	0.031689	ENSSSCG00000003235	6	58388641	58396490	-	protein_coding	-	trans_eQTLII	-	182806
Liver	6	40814734	47756428	AX-116281210	40814734	4	0.0323399	ENSSSCG00000022906	6	58463248	58475197	+	protein_coding	-	trans_eQTLI	17648514	6941694
Liver	8	20193741	20674857	AX-116340390	20198603	30	0.0327822	ENSSSCG00000015294	9	68071234	68132702	+	protein_coding	-	trans_eQTLII	-	481116
Liver	15	111378703	111618225	AX-116552718	111570060	3	0.0328855	ENSSSCG00000012397	X	57143570	57147300	-	protein_coding	-	trans_eQTLII	-	239522
Liver	8	29888983	29935428	AX-116690897	29888983	5	0.0331648	ENSSSCG00000003278	6	59167707	59175492	+	protein_coding	-	trans_eQTLII	-	46445
Liver	4	107284269	108380729	AX-116246340	107284269	4	0.0333058	ENSSSCG00000051054	14	106694623	106736151	-	protein_coding	-	trans_eQTLII	-	1096460
Liver	10	65233059	69272158	AX-116414967	68696248	8	0.0333727	ENSSSCG00000017608	12	32043861	32156018	+	protein_coding	-	trans_eQTLII	-	4039099
Liver	6	150751304	150807811	AX-116304606	150751304	6	0.0335918	ENSSSCG00000001433	7	24188030	24200704	+	protein_coding	-	trans_eQTLII	-	56507
Liver	6	72243678	72279727	AX-116653293	72243678	4	0.0336258	ENSSSCG00000042524	1	242907321	243027837	-	protein_coding	-	trans_eQTLII	-	36049
Liver	14	62367845	69924505	AX-116509632	62373660	107	0.0338702	ENSSSCG00000044931	14	56240849	56268062	+	lncRNA	-	trans_eQTLI	6132811	7556660
Liver	14	30960449	39557606	AX-116501334	31137326	26	0.0338702	ENSSSCG00000044931	14	56240849	56268062	+	lncRNA	-	trans_eQTLI	25103523	8597157
Liver	14	80551246	88829919	AX-116516575	88829919	4	0.0338702	ENSSSCG00000044931	14	56240849	56268062	+	lncRNA	-	trans_eQTLI	32589070	8278673
Liver	6	160640587	163100269	AX-116306522	160640587	13	0.0338702	ENSSSCG00000044931	14	56240849	56268062	+	lncRNA	-	trans_eQTLII	-	2459682
Liver	8	60004577	69695252	AX-116691177	66562059	621	< 2.2E-16	ENSSSCG00000036118	8	66282703	66289121	+	pseudogene	-	cis_eQTL	279356	9690675
Liver	1	119478870	119498834	AX-116663699	119478870	5	0.0344665	ENSSSCG00000004666	1	126076158	126137062	-	protein_coding	-	trans_eQTLI	6597288	19964
Liver	1	98978738	99789021	AX-116122109	98978738	9	0.0344665	ENSSSCG00000004666	1	126076158	126137062	-	protein_coding	-	trans_eQTLI	27097420	810283
Liver	14	128403655	128679676	AX-116526499	128403655	3	0.034517	ENSSSCG00000042861	9	123462839	123479138	+	lncRNA	-	trans_eQTLII	-	276021
Liver	1	236675679	236919129	AX-116149693	236675679	3	0.0346102	ENSSSCG00000039341	8	66811549	66838137	-	protein_coding	-	trans_eQTLII	-	243450
Liver	9	20059128	20491137	AX-116372095	20059128	4	0.0346308	ENSSSCG00000029668	5	10610298	10650314	+	protein_coding	-	trans_eQTLII	-	432009
Liver	17	19263571	19328171	AX-116582030	19263571	5	0.0346308	ENSSSCG00000029668	5	10610298	10650314	+	protein_coding	-	trans_eQTLII	-	64600
Liver	10	56891302	58034886	AX-116851304	56891302	8	0.0346308	ENSSSCG00000029668	5	10610298	10650314	+	protein_coding	-	trans_eQTLII	-	1143584
Liver	6	13139543	13912306	AX-116276479	13912306	4	0.0353837	ENSSSCG00000038663	1	56184754	56274865	+	lncRNA	-	trans_eQTLII	-	772763
Liver	6	105489230	108397458	AX-116295473	105489230	10	0.0354689	ENSSSCG00000037566	6	88704560	88712853	-	protein_coding	-	trans_eQTLI	16784670	2908228
Liver	7	12371695	12562558	AX-116768831	12371695	3	0.0356794	ENSSSCG00000026248	3	39184388	39213292	-	protein_coding	-	trans_eQTLII	-	190863
Liver	15	121244758	121414820	AX-116555087	121244758	3	0.0356794	ENSSSCG00000026248	3	39184388	39213292	-	protein_coding	-	trans_eQTLII	-	170062
Liver	6	50031930	59982298	AX-116285310	59211998	617	< 2.2E-16	ENSSSCG00000003278	6	59167707	59175492	+	protein_coding	-	cis_eQTL	44291	9950368
Liver	7	59605895	59613825	AX-116659517	59605895	4	0.0359831	ENSSSCG00000049043	11	7168506	7187824	+	lncRNA	-	trans_eQTLII	-	7930
Liver	3	60414452	61134640	AX-116205379	60414452	4	0.0360199	ENSSSCG00000040986	AEMK02000207.1	15300	60664	+	protein_coding	-	trans_eQTLII	-	720188
Liver	13	25712898	26746605	AX-116669827	26256822	9	0.0360212	ENSSSCG00000025656	1	82215855	82251016	+	protein_coding	-	trans_eQTLII	-	1033707
Liver	3	71143862	75721991	AX-116681836	71143862	9	0.0360589	ENSSSCG00000002965	6	47493882	47569609	+	protein_coding	-	trans_eQTLII	-	4578129
Liver	4	58465909	59963705	AX-116234619	58465909	40	0.0360589	ENSSSCG00000002965	6	47493882	47569609	+	protein_coding	-	trans_eQTLII	-	1497796
Liver	7	84614564	89638714	AX-116326696	84614564	43	0.0360589	ENSSSCG00000002965	6	47493882	47569609	+	protein_coding	-	trans_eQTLII	-	5024150
Liver	9	30768294	39997340	AX-116692853	39983155	567	< 2.2E-16	ENSSSCG00000050685	9	40049995	40053137	+	lncRNA	-	cis_eQTL	66840	9229046
Liver	1	10361407	10522197	AX-116100044	10361407	5	0.0362505	ENSSSCG00000031595	7	115828282	115836430	+	protein_coding	-	trans_eQTLII	-	160790
Liver	11	58769955	58827526	AX-116783840	58816283	8	0.0365955	ENSSSCG00000033434	11	5317557	5333839	-	lncRNA	-	trans_eQTLI	53498726	57571
Liver	7	112736220	113885257	AX-116690145	112736220	3	0.0374459	ENSSSCG00000030801	4	127177202	127376861	+	protein_coding	-	trans_eQTLII	-	1149037
Liver	11	5126317	6341682	AX-116416433	5126317	11	0.0374459	ENSSSCG00000030801	4	127177202	127376861	+	protein_coding	-	trans_eQTLII	-	1215365
Liver	1	177547426	178946495	AX-116664365	177547426	16	0.0374459	ENSSSCG00000030801	4	127177202	127376861	+	protein_coding	-	trans_eQTLII	-	1399069
Liver	16	52714157	59674663	AX-116741643	54794548	24	0.0374459	ENSSSCG00000030801	4	127177202	127376861	+	protein_coding	-	trans_eQTLII	-	6960506
Liver	1	180100912	187364416	AX-116664392	180100912	180	0.0374459	ENSSSCG00000030801	4	127177202	127376861	+	protein_coding	-	trans_eQTLII	-	7263504
Liver	1	181290381	181589817	AX-116137318	181589817	3	0.0377119	ENSSSCG00000044939	9	21761565	21846106	+	lncRNA	-	trans_eQTLII	-	299436
Liver	1	199049829	199996283	AX-116141090	199858170	4	0.0379484	ENSSSCG00000050685	9	40049995	40053137	+	lncRNA	-	trans_eQTLII	-	946454
Liver	15	127135607	128292020	AX-116801909	127135607	5	0.037955	ENSSSCG00000000807	5	77009862	77058427	-	pseudogene	-	trans_eQTLII	-	1156413
Liver	3	30643584	37286485	AX-116633243	33597260	352	< 2.2E-16	ENSSSCG00000021236	3	33857068	33893396	-	protein_coding	-	cis_eQTL	259808	6642901
Liver	4	96674294	97736087	AX-116730101	96674294	33	0.0384126	ENSSSCG00000050997	3	31133621	31136809	+	lncRNA	-	trans_eQTLII	-	1061793
Liver	9	67453859	68558366	AX-116383230	68281473	11	0.0386286	ENSSSCG00000043494	3	31324842	31332407	-	lncRNA	-	trans_eQTLII	-	1104507
Liver	7	5525	3791404	AX-116308585	1626766	128	< 2.2E-16	ENSSSCG00000033701	7	2487599	2569284	-	lncRNA	-	cis_eQTL	860833	3785879
Liver	2	5223216	5787034	AX-116159947	5223216	3	0.0386845	ENSSSCG00000038322	AEMK02000203.1	42136	60476	+	protein_coding	-	trans_eQTLII	-	563818
Liver	9	85514708	85669914	AX-116387554	85519227	5	0.0386845	ENSSSCG00000038322	AEMK02000203.1	42136	60476	+	protein_coding	-	trans_eQTLII	-	155206
Liver	13	130057275	131284556	AX-116770117	130057275	21	0.0386845	ENSSSCG00000038322	AEMK02000203.1	42136	60476	+	protein_coding	-	trans_eQTLII	-	1227281
Liver	16	69009312	69298088	AX-116575414	69009312	3	0.0389525	ENSSSCG00000000530	5	41570282	41879062	-	protein_coding	-	trans_eQTLII	-	288776
Liver	12	43304918	49998263	AX-116628188	49819749	212	< 2.2E-16	ENSSSCG00000017868	12	49778797	49796107	-	protein_coding	-	cis_eQTL	40952	6693345
Liver	14	130722832	130859934	AX-116661696	130722832	3	0.0390069	ENSSSCG00000010992	10	33099169	33116155	+	protein_coding	-	trans_eQTLII	-	137102
Liver	5	14071322	14499235	AX-116254764	14492427	5	0.0392523	ENSSSCG00000045025	14	96513815	96524023	+	lncRNA	-	trans_eQTLII	-	427913
Liver	5	66133729	66602448	AX-116685778	66602448	3	0.0393735	ENSSSCG00000031595	7	115828282	115836430	+	protein_coding	-	trans_eQTLII	-	468719
Liver	10	35405111	38540650	AX-116407392	35405111	7	0.0393735	ENSSSCG00000031595	7	115828282	115836430	+	protein_coding	-	trans_eQTLII	-	3135539
Liver	13	200702453	200940394	AX-116493173	200702453	8	0.0393735	ENSSSCG00000031595	7	115828282	115836430	+	protein_coding	-	trans_eQTLII	-	237941
Liver	2	71104000	75098613	AX-116173627	71104000	5	0.0399526	ENSSSCG00000033874	6	43583372	43605089	-	lncRNA	-	trans_eQTLII	-	3994613
Liver	7	12371695	12562558	AX-116768831	12371695	3	0.0410454	ENSSSCG00000033434	11	5317557	5333839	-	lncRNA	-	trans_eQTLII	-	190863
Liver	15	121244758	121414820	AX-116555087	121244758	3	0.0410454	ENSSSCG00000033434	11	5317557	5333839	-	lncRNA	-	trans_eQTLII	-	170062
Liver	5	64388259	67629097	AX-116685796	67629097	3	0.0420655	ENSSSCG00000050685	9	40049995	40053137	+	lncRNA	-	trans_eQTLII	-	3240838
Liver	4	34784482	35466148	AX-116228998	34784482	9	0.0424832	ENSSSCG00000033089	9	2866653	2981006	+	protein_coding	-	trans_eQTLII	-	681666
Liver	7	112736220	113885257	AX-116690145	112736220	3	0.0427028	ENSSSCG00000009240	8	135229598	135279045	+	protein_coding	-	trans_eQTLII	-	1149037
Liver	3	125964244	126225260	AX-116637550	126225260	4	0.0427028	ENSSSCG00000009240	8	135229598	135279045	+	protein_coding	-	trans_eQTLII	-	261016
Liver	11	73524650	73589995	AX-116630363	73524650	5	0.0427028	ENSSSCG00000009240	8	135229598	135279045	+	protein_coding	-	trans_eQTLII	-	65345
Liver	16	54899957	55531673	AX-116853679	54939182	8	0.0427028	ENSSSCG00000009240	8	135229598	135279045	+	protein_coding	-	trans_eQTLII	-	631716
Liver	11	1142309	5709771	AX-116415662	1142309	33	0.0427028	ENSSSCG00000009240	8	135229598	135279045	+	protein_coding	-	trans_eQTLII	-	4567462
Liver	5	10874925	18036730	AX-116253761	11737002	132	< 2.2E-16	ENSSSCG00000000151	5	11920659	11929669	-	protein_coding	-	cis_eQTL	183657	7161805
Liver	6	74662863	78400997	AX-116288669	74662863	8	0.0429968	ENSSSCG00000023305	6	18666566	18673673	+	protein_coding	-	trans_eQTLI	55996297	3738134
Liver	9	24690412	24740842	AX-116373295	24690412	3	0.0429968	ENSSSCG00000023305	6	18666566	18673673	+	protein_coding	-	trans_eQTLII	-	50430
Liver	5	90571965	93116021	AX-116270814	90571965	3	0.0431249	ENSSSCG00000033640	AEMK02000155.1	22183	23071	-	protein_coding	-	trans_eQTLII	-	2544056
Liver	1	80457775	82675267	AX-116117906	80463684	92	0.043158	ENSSSCG00000023415	1	82251321	82279687	+	protein_coding	-	trans_eQTLI	1787637	2217492
Liver	4	5107039	5111478	AX-116222118	5107039	3	0.0432217	ENSSSCG00000044931	14	56240849	56268062	+	lncRNA	-	trans_eQTLII	-	4439
Liver	2	60411685	64588779	AX-116628958	60411685	14	0.0434509	ENSSSCG00000032877	2	130026612	130401158	+	protein_coding	-	trans_eQTLI	69614927	4177094
Liver	2	59090188	59990150	AX-116171433	59090188	11	0.0434509	ENSSSCG00000032877	2	130026612	130401158	+	protein_coding	-	trans_eQTLI	70936424	899962
Liver	7	108539362	108559753	AX-116778585	108539362	3	0.0436151	ENSSSCG00000010432	14	99025005	99129100	-	protein_coding	-	trans_eQTLII	-	20391
Liver	9	111251268	119992394	AX-116394546	119905201	120	< 2.2E-16	ENSSSCG00000035617	9	119858969	119893341	-	protein_coding	-	cis_eQTL	46232	8741126
Liver	13	180002565	180433044	AX-116488809	180002565	28	0.0440265	ENSSSCG00000001696	7	39124872	39139431	-	protein_coding	-	trans_eQTLII	-	430479
Liver	13	177988506	179982643	AX-116488278	177988506	62	0.0440265	ENSSSCG00000001696	7	39124872	39139431	-	protein_coding	-	trans_eQTLII	-	1994137
Liver	14	126554911	127321860	AX-116526062	126554911	5	0.0441426	ENSSSCG00000010099	14	50593932	50600291	-	protein_coding	-	trans_eQTLI	75960979	766949
Liver	9	24690412	24740842	AX-116373295	24690412	3	0.0444036	ENSSSCG00000040986	AEMK02000207.1	15300	60664	+	protein_coding	-	trans_eQTLII	-	50430
Liver	17	36820581	37157339	AX-116586275	36820581	4	0.0444303	ENSSSCG00000023415	1	82251321	82279687	+	protein_coding	-	trans_eQTLII	-	336758
Liver	9	15938201	19988190	AX-116371036	15938201	4	0.0449183	ENSSSCG00000001396	7	23622397	23628329	+	protein_coding	-	trans_eQTLII	-	4049989
Liver	9	20059128	20491137	AX-116372095	20059128	4	0.0449183	ENSSSCG00000001396	7	23622397	23628329	+	protein_coding	-	trans_eQTLII	-	432009
Liver	3	113492564	117481296	AX-116723687	113492564	5	0.0449183	ENSSSCG00000001396	7	23622397	23628329	+	protein_coding	-	trans_eQTLII	-	3988732
Liver	17	19263571	19328171	AX-116582030	19263571	5	0.0449183	ENSSSCG00000001396	7	23622397	23628329	+	protein_coding	-	trans_eQTLII	-	64600
Liver	10	56891302	58034886	AX-116851304	56891302	8	0.0449183	ENSSSCG00000001396	7	23622397	23628329	+	protein_coding	-	trans_eQTLII	-	1143584
Liver	8	41516930	44311653	AX-116345690	41516930	12	0.0449183	ENSSSCG00000001396	7	23622397	23628329	+	protein_coding	-	trans_eQTLII	-	2794723
Liver	8	29903509	29935428	AX-116342916	29907693	5	0.0449458	ENSSSCG00000029003	1	56689068	56689709	+	protein_coding	-	trans_eQTLII	-	31919
Liver	3	12924920	19573003	AX-116195484	12924920	4	0.0455301	ENSSSCG00000041163	AEMK02000699.1	10776	44843	-	lncRNA	-	trans_eQTLII	-	6648083
Liver	2	29912779	29974293	AX-116165927	29918405	4	0.0456686	ENSSSCG00000002965	6	47493882	47569609	+	protein_coding	-	trans_eQTLII	-	61514
Liver	9	40003300	48484355	AX-116788633	40009855	74	< 2.2E-16	ENSSSCG00000050685	9	40049995	40053137	+	lncRNA	-	cis_eQTL	40140	8481055
Liver	16	37985007	38817863	AX-116568907	37985007	6	0.0462597	ENSSSCG00000041454	13	189052269	189071315	-	lncRNA	-	trans_eQTLII	-	832856
Liver	3	71143862	75721991	AX-116681876	75721991	9	0.0464176	ENSSSCG00000033388	2	66449010	66499957	-	protein_coding	-	trans_eQTLII	-	4578129
Liver	5	30884428	33946621	AX-116748333	30884428	3	0.0469747	ENSSSCG00000041454	13	189052269	189071315	-	lncRNA	-	trans_eQTLII	-	3062193
Liver	5	24081512	28056554	AX-116734236	24081512	4	0.0469747	ENSSSCG00000041454	13	189052269	189071315	-	lncRNA	-	trans_eQTLII	-	3975042
Liver	6	79443854	79543703	AX-116796701	79443854	9	0.0469777	ENSSSCG00000028501	2	4868563	4887529	-	protein_coding	-	trans_eQTLII	-	99849
Liver	3	20923848	25967198	AX-116197191	21457572	14	0.0471724	ENSSSCG00000009578	14	15585	24103	-	protein_coding	-	trans_eQTLII	-	5043350
Liver	3	52330550	57307064	AX-116203466	52358054	18	0.0471724	ENSSSCG00000009578	14	15585	24103	-	protein_coding	-	trans_eQTLII	-	4976514
Liver	8	126676759	129709993	AX-116364564	127304793	68	0.0471724	ENSSSCG00000009578	14	15585	24103	-	protein_coding	-	trans_eQTLII	-	3033234
Liver	11	49094629	49995668	AX-116779992	49094629	39	0.0472723	ENSSSCG00000043485	6	18655971	18657555	+	protein_coding	-	trans_eQTLII	-	901039
Liver	1	270276068	274180853	AX-116157882	273558510	20	< 2.2E-16	ENSSSCG00000051033	1	273556971	273560100	-	lncRNA	-	cis_eQTL	1539	3904785
Liver	15	50156129	50332837	AX-116540640	50156129	12	0.047599	ENSSSCG00000051054	14	106694623	106736151	-	protein_coding	-	trans_eQTLII	-	176708
Liver	15	49441578	49793664	AX-116540481	49441578	14	0.047599	ENSSSCG00000051054	14	106694623	106736151	-	protein_coding	-	trans_eQTLII	-	352086
Liver	10	63917584	64747578	AX-116413841	63917584	3	0.0477678	ENSSSCG00000009578	14	15585	24103	-	protein_coding	-	trans_eQTLII	-	829994
Liver	3	92168575	93124335	AX-116212053	92168575	7	0.0477678	ENSSSCG00000009578	14	15585	24103	-	protein_coding	-	trans_eQTLII	-	955760
Liver	15	38784495	38921419	AX-116538154	38861202	8	0.0477678	ENSSSCG00000009578	14	15585	24103	-	protein_coding	-	trans_eQTLII	-	136924
Liver	15	42554613	48390733	AX-116538818	42554613	8	0.0477678	ENSSSCG00000009578	14	15585	24103	-	protein_coding	-	trans_eQTLII	-	5836120
Liver	13	54522213	58422913	AX-116780343	54522213	9	0.0477678	ENSSSCG00000009578	14	15585	24103	-	protein_coding	-	trans_eQTLII	-	3900700
Liver	17	28067774	29406219	AX-116584313	28067774	4	0.0478633	ENSSSCG00000034524	AEMK02000529.1	6843	44603	+	protein_coding	-	trans_eQTLII	-	1338445
Liver	11	7952729	9510281	AX-116417080	7952729	61	0.0478633	ENSSSCG00000034524	AEMK02000529.1	6843	44603	+	protein_coding	-	trans_eQTLII	-	1557552
Liver	1	124571920	128354230	AX-116702715	128354230	17	0.0479614	ENSSSCG00000050685	9	40049995	40053137	+	lncRNA	-	trans_eQTLII	-	3782310
Liver	1	2216203	2383908	AX-116661979	2216203	4	0.0482171	ENSSSCG00000002486	7	115871451	115928198	+	protein_coding	-	trans_eQTLII	-	167705
Liver	2	121292552	122065299	AX-116680250	121292552	7	0.0483972	ENSSSCG00000046723	2	103414409	103448260	+	lncRNA	-	trans_eQTLI	17878143	772747
Liver	1	30092782	34674713	AX-116104588	30092782	5	0.0486673	ENSSSCG00000017507	12	22975070	22987044	-	protein_coding	-	trans_eQTLII	-	4581931
Liver	8	83225426	83482667	AX-116354065	83225426	3	0.0487752	ENSSSCG00000010099	14	50593932	50600291	-	protein_coding	-	trans_eQTLII	-	257241
Liver	2	32587001	32868323	AX-116166518	32587001	4	0.0487752	ENSSSCG00000010099	14	50593932	50600291	-	protein_coding	-	trans_eQTLII	-	281322
Liver	10	58365822	58799344	AX-116412611	58365822	5	0.0487752	ENSSSCG00000010099	14	50593932	50600291	-	protein_coding	-	trans_eQTLII	-	433522
Liver	1	128245615	129994936	AX-116663803	128245615	12	0.0487752	ENSSSCG00000010099	14	50593932	50600291	-	protein_coding	-	trans_eQTLII	-	1749321
Liver	1	130036931	131071685	AX-116127628	130036931	17	0.0487752	ENSSSCG00000010099	14	50593932	50600291	-	protein_coding	-	trans_eQTLII	-	1034754
Liver	11	10434152	17642016	AX-116779847	10434152	8	0.0490047	ENSSSCG00000029414	1	274125666	274132944	-	protein_coding	-	trans_eQTLII	-	7207864
Liver	1	72240660	76421084	AX-116663169	72240660	4	0.0491836	ENSSSCG00000050685	9	40049995	40053137	+	lncRNA	-	trans_eQTLII	-	4180424
Liver	4	120236115	120494960	AX-116249415	120236115	3	0.0494403	ENSSSCG00000032765	2	61743537	61759915	-	protein_coding	-	trans_eQTLII	-	258845
Liver	14	110656834	110668468	AX-116673225	110656834	3	0.0499422	ENSSSCG00000044941	14	101095140	101121609	+	lncRNA	-	trans_eQTLI	9561694	11634
Liver	2	41494195	43134908	AX-116168816	41737357	24	0.00207471	ENSSSCG00000013378	2	41666909	41754620	+	protein_coding	ABCC8	cis_eQTL	70448	1640713
Liver	3	110053881	119692550	AX-116216117	110417211	246	0.0022258	ENSSSCG00000008554	3	111996138	112002133	-	protein_coding	ABHD1	trans_eQTLI	1578927	9638669
Liver	3	102660027	109906156	AX-116215187	106017459	142	0.0022258	ENSSSCG00000008554	3	111996138	112002133	-	protein_coding	ABHD1	trans_eQTLI	5978679	7246129
Liver	3	120242220	120652830	AX-116218454	120652830	3	0.0237774	ENSSSCG00000008554	3	111996138	112002133	-	protein_coding	ABHD1	trans_eQTLI	8656692	410610
Liver	12	41947465	48859180	AX-116443592	45246743	514	3.465e-05	ENSSSCG00000017789	12	45742540	45761950	-	protein_coding	ABHD15	cis_eQTL	495797	6911715
Liver	1	175061030	179781343	AX-116136157	175307346	76	0.00076396	ENSSSCG00000017789	12	45742540	45761950	-	protein_coding	ABHD15	trans_eQTLII	-	4720313
Liver	1	151675958	158798958	AX-116131446	152404322	76	0.00409064	ENSSSCG00000017789	12	45742540	45761950	-	protein_coding	ABHD15	trans_eQTLII	-	7123000
Liver	12	36306788	36746840	AX-116441576	36434119	6	0.0280514	ENSSSCG00000017789	12	45742540	45761950	-	protein_coding	ABHD15	trans_eQTLI	9308421	440052
Liver	1	22707857	29423896	AX-116103048	24188317	42	0.00426189	ENSSSCG00000004145	1	25432706	25447594	-	protein_coding	ABRACL	trans_eQTLI	1244389	6716039
Liver	1	30456989	38470403	AX-116662698	38470403	3	0.00426189	ENSSSCG00000004145	1	25432706	25447594	-	protein_coding	ABRACL	trans_eQTLI	13037697	8013414
Liver	1	42555451	49632560	AX-116107918	42555451	6	0.00426189	ENSSSCG00000004145	1	25432706	25447594	-	protein_coding	ABRACL	trans_eQTLI	17122745	7077109
Liver	1	50053204	53196484	AX-116662869	50739400	16	0.00426189	ENSSSCG00000004145	1	25432706	25447594	-	protein_coding	ABRACL	trans_eQTLI	25306694	3143280
Liver	1	100040956	109162537	AX-116663499	100040956	4	0.00426189	ENSSSCG00000004145	1	25432706	25447594	-	protein_coding	ABRACL	trans_eQTLI	74608250	9121581
Liver	1	125704191	129662075	AX-116126938	125704191	9	0.00426189	ENSSSCG00000004145	1	25432706	25447594	-	protein_coding	ABRACL	trans_eQTLI	100271485	3957884
Liver	1	131537203	131676156	AX-116127930	131537203	5	0.00426189	ENSSSCG00000004145	1	25432706	25447594	-	protein_coding	ABRACL	trans_eQTLI	106104497	138953
Liver	1	151074222	155411838	AX-116703267	151074222	5	0.00426189	ENSSSCG00000004145	1	25432706	25447594	-	protein_coding	ABRACL	trans_eQTLI	125641516	4337616
Liver	1	203160214	203877649	AX-116141759	203160214	3	0.00426189	ENSSSCG00000004145	1	25432706	25447594	-	protein_coding	ABRACL	trans_eQTLI	177727508	717435
Liver	1	220645669	229075757	AX-116145815	220645669	4	0.00426189	ENSSSCG00000004145	1	25432706	25447594	-	protein_coding	ABRACL	trans_eQTLI	195212963	8430088
Liver	1	231494241	238357476	AX-116148482	231494241	18	0.00426189	ENSSSCG00000004145	1	25432706	25447594	-	protein_coding	ABRACL	trans_eQTLI	206061535	6863235
Liver	1	241410902	242509360	AX-116150867	241410902	9	0.00426189	ENSSSCG00000004145	1	25432706	25447594	-	protein_coding	ABRACL	trans_eQTLI	215978196	1098458
Liver	1	252330478	258841675	AX-116665266	252330478	3	0.00426189	ENSSSCG00000004145	1	25432706	25447594	-	protein_coding	ABRACL	trans_eQTLI	226897772	6511197
Liver	1	267262286	267904686	AX-116156586	267262286	35	0.00426189	ENSSSCG00000004145	1	25432706	25447594	-	protein_coding	ABRACL	trans_eQTLI	241829580	642400
Liver	15	24545405	24828435	AX-116810474	24804525	3	0.00426189	ENSSSCG00000004145	1	25432706	25447594	-	protein_coding	ABRACL	trans_eQTLII	-	283030
Liver	3	113492564	117507761	AX-116216997	114129684	8	0.00426189	ENSSSCG00000004145	1	25432706	25447594	-	protein_coding	ABRACL	trans_eQTLII	-	4015197
Liver	8	41490613	49511086	AX-116345683	41490613	15	0.00426189	ENSSSCG00000004145	1	25432706	25447594	-	protein_coding	ABRACL	trans_eQTLII	-	8020473
Liver	7	38016488	39692338	AX-116317644	38559118	3	0.00471906	ENSSSCG00000004145	1	25432706	25447594	-	protein_coding	ABRACL	trans_eQTLII	-	1675850
Liver	9	15938201	19988190	AX-116371036	15938201	3	0.00471906	ENSSSCG00000004145	1	25432706	25447594	-	protein_coding	ABRACL	trans_eQTLII	-	4049989
Liver	3	123938356	129526570	AX-116682580	129526570	5	0.00471906	ENSSSCG00000004145	1	25432706	25447594	-	protein_coding	ABRACL	trans_eQTLII	-	5588214
Liver	9	20059128	20501771	AX-116372095	20059128	5	0.00471906	ENSSSCG00000004145	1	25432706	25447594	-	protein_coding	ABRACL	trans_eQTLII	-	442643
Liver	17	19263571	19328171	AX-116582030	19263571	5	0.00471906	ENSSSCG00000004145	1	25432706	25447594	-	protein_coding	ABRACL	trans_eQTLII	-	64600
Liver	10	56891302	58034886	AX-116851304	56891302	8	0.00471906	ENSSSCG00000004145	1	25432706	25447594	-	protein_coding	ABRACL	trans_eQTLII	-	1143584
Liver	17	23058777	24476990	AX-116583287	24476990	3	0.00704191	ENSSSCG00000004145	1	25432706	25447594	-	protein_coding	ABRACL	trans_eQTLII	-	1418213
Liver	17	43316551	49474014	AX-116677625	43316551	3	0.0096839	ENSSSCG00000004145	1	25432706	25447594	-	protein_coding	ABRACL	trans_eQTLII	-	6157463
Liver	1	88215230	89839980	AX-116119880	88215230	3	0.0166099	ENSSSCG00000004145	1	25432706	25447594	-	protein_coding	ABRACL	trans_eQTLI	62782524	1624750
Liver	13	62179236	69822193	AX-116464028	68241296	602	5.102e-05	ENSSSCG00000024827	13	72573332	72579192	-	protein_coding	ABTB1	trans_eQTLI	4332036	7642957
Liver	13	70001503	79996222	AX-116464721	70858005	389	3.68e-06	ENSSSCG00000024827	13	72573332	72579192	-	protein_coding	ABTB1	trans_eQTLI	1715327	9994719
Liver	13	80011926	89964244	AX-116852187	80812943	38	0.00917078	ENSSSCG00000024827	13	72573332	72579192	-	protein_coding	ABTB1	trans_eQTLI	8239611	9952318
Liver	13	51110683	52324628	AX-116670132	51110683	5	0.0243835	ENSSSCG00000024827	13	72573332	72579192	-	protein_coding	ABTB1	trans_eQTLI	21462649	1213945
Liver	13	45802145	48536626	AX-116670071	45802145	3	0.0243835	ENSSSCG00000024827	13	72573332	72579192	-	protein_coding	ABTB1	trans_eQTLI	26771187	2734481
Liver	13	115122142	119439799	AX-116789125	115266083	8	0.0243835	ENSSSCG00000024827	13	72573332	72579192	-	protein_coding	ABTB1	trans_eQTLI	42692751	4317657
Liver	13	29167019	29867275	AX-116487173	29167019	4	0.0243835	ENSSSCG00000024827	13	72573332	72579192	-	protein_coding	ABTB1	trans_eQTLI	43406313	700256
Liver	13	120147912	121092035	AX-116476226	121092035	14	0.0243835	ENSSSCG00000024827	13	72573332	72579192	-	protein_coding	ABTB1	trans_eQTLI	48518703	944123
Liver	6	136424500	139752093	AX-116302091	137673849	404	4.805e-05	ENSSSCG00000003776	6	137541380	137595108	-	protein_coding	ACADM	cis_eQTL	132469	3327593
Liver	6	140095784	142370370	AX-116302983	141689268	197	0.00043925	ENSSSCG00000003776	6	137541380	137595108	-	protein_coding	ACADM	trans_eQTLI	4147888	2274586
Liver	18	25378000	29782955	AX-116597639	25378000	4	0.00113755	ENSSSCG00000031154	13	26265825	26329583	+	protein_coding	ACKR2	trans_eQTLII	-	4404955
Liver	14	117793520	119832583	AX-116523923	117941352	13	0.00140551	ENSSSCG00000031154	13	26265825	26329583	+	protein_coding	ACKR2	trans_eQTLII	-	2039063
Liver	14	120451672	120834538	AX-116524544	120451672	5	0.00256591	ENSSSCG00000031154	13	26265825	26329583	+	protein_coding	ACKR2	trans_eQTLII	-	382866
Liver	15	27547590	27816252	AX-116674250	27547590	7	0.0420948	ENSSSCG00000031154	13	26265825	26329583	+	protein_coding	ACKR2	trans_eQTLII	-	268662
Liver	9	35280709	37914471	AX-116376004	35280709	85	0.033625	ENSSSCG00000023807	10	33937833	34001900	-	protein_coding	ACO1	trans_eQTLII	-	2633762
Liver	3	45263255	47686216	AX-116201828	45347672	58	0.0118969	ENSSSCG00000037846	3	45203781	45563297	-	protein_coding	ACOXL	cis_eQTL	143891	2422961
Liver	6	50003545	59092308	AX-116665701	57574037	906	0.0007775	ENSSSCG00000024736	6	55537076	55541928	+	protein_coding	ACP4	trans_eQTLI	2036961	9088763
Liver	6	41648522	49991432	AX-116281606	42596988	446	0.00250633	ENSSSCG00000024736	6	55537076	55541928	+	protein_coding	ACP4	trans_eQTLI	12940088	8342910
Liver	6	70415449	78526982	AX-116287876	71429573	247	0.00250633	ENSSSCG00000024736	6	55537076	55541928	+	protein_coding	ACP4	trans_eQTLI	15892497	8111533
Liver	6	67318909	68566047	AX-116287093	67318909	7	0.0141715	ENSSSCG00000024736	6	55537076	55541928	+	protein_coding	ACP4	trans_eQTLI	11781833	1247138
Liver	6	86877070	89439524	AX-116695441	86877070	4	0.0141715	ENSSSCG00000024736	6	55537076	55541928	+	protein_coding	ACP4	trans_eQTLI	31339994	2562454
Liver	11	70563671	70598222	AX-116744147	70578327	5	0.0236455	ENSSSCG00000024736	6	55537076	55541928	+	protein_coding	ACP4	trans_eQTLII	-	34551
Liver	6	25994522	26029609	AX-116757612	26009639	11	0.0239223	ENSSSCG00000024736	6	55537076	55541928	+	protein_coding	ACP4	trans_eQTLI	29527437	35087
Liver	6	90711430	92425863	AX-116292368	90711430	10	0.027384	ENSSSCG00000024736	6	55537076	55541928	+	protein_coding	ACP4	trans_eQTLI	35174354	1714433
Liver	3	21232430	27360516	AX-116198113	25545372	673	6e-08	ENSSSCG00000026453	3	25393174	25422476	-	protein_coding	ACSM5	cis_eQTL	152198	6128086
Liver	3	30611009	34739076	AX-116719811	32484068	96	0.00050714	ENSSSCG00000026453	3	25393174	25422476	-	protein_coding	ACSM5	trans_eQTLI	7090894	4128067
Liver	3	63127009	67025342	AX-116721326	63127009	6	0.0255787	ENSSSCG00000026453	3	25393174	25422476	-	protein_coding	ACSM5	trans_eQTLI	37733835	3898333
Liver	2	61751242	68261260	AX-116712436	61751242	4	0.00039913	ENSSSCG00000028355	12	1160350	1323217	+	protein_coding	ACTG1	trans_eQTLII	-	6510018
Liver	4	56851596	59963705	AX-116234619	58465909	59	0.00039913	ENSSSCG00000028355	12	1160350	1323217	+	protein_coding	ACTG1	trans_eQTLII	-	3112109
Liver	4	60229883	64094122	AX-116235115	60229883	306	0.00039913	ENSSSCG00000028355	12	1160350	1323217	+	protein_coding	ACTG1	trans_eQTLII	-	3864239
Liver	1	268721004	269087973	AX-116707983	269021334	6	0.00601652	ENSSSCG00000028355	12	1160350	1323217	+	protein_coding	ACTG1	trans_eQTLII	-	366969
Liver	3	71143862	75721991	AX-116681836	71143862	9	0.00945421	ENSSSCG00000028355	12	1160350	1323217	+	protein_coding	ACTG1	trans_eQTLII	-	4578129
Liver	14	8331166	8425372	AX-116787561	8331166	8	0.0154937	ENSSSCG00000009644	14	8375212	8438615	+	protein_coding	ADAM28	cis_eQTL	44046	94206
Liver	11	1132422	2484609	AX-116415660	1132422	36	0.0151551	ENSSSCG00000006543	4	95154358	95197305	+	protein_coding	ADAR	trans_eQTLII	-	1352187
Liver	14	137866455	137930861	AX-116528558	137866455	5	0.0189834	ENSSSCG00000006543	4	95154358	95197305	+	protein_coding	ADAR	trans_eQTLII	-	64406
Liver	11	73524650	73589995	AX-116630363	73524650	5	0.024523	ENSSSCG00000006543	4	95154358	95197305	+	protein_coding	ADAR	trans_eQTLII	-	65345
Liver	17	14213846	15202119	AX-116781904	15202119	3	0.00018592	ENSSSCG00000035186	6	105414630	105422295	-	protein_coding	ADCYAP1	trans_eQTLII	-	988273
Liver	9	12690236	15633615	AX-116370927	15607617	4	0.00013101	ENSSSCG00000035186	6	105414630	105422295	-	protein_coding	ADCYAP1	trans_eQTLII	-	2943379
Liver	7	11197112	13986080	AX-116310477	11197112	4	0.00386103	ENSSSCG00000035186	6	105414630	105422295	-	protein_coding	ADCYAP1	trans_eQTLII	-	2788968
Liver	4	101508110	109297618	AX-116246773	109297618	11	0.00841752	ENSSSCG00000035186	6	105414630	105422295	-	protein_coding	ADCYAP1	trans_eQTLII	-	7789508
Liver	6	145382545	146451286	AX-116303838	146431268	7	0.0141932	ENSSSCG00000035186	6	105414630	105422295	-	protein_coding	ADCYAP1	trans_eQTLI	41016638	1068741
Liver	7	31632393	35066127	AX-116315830	31632393	4	0.0141932	ENSSSCG00000035186	6	105414630	105422295	-	protein_coding	ADCYAP1	trans_eQTLII	-	3433734
Liver	4	50503887	58811681	AX-116728414	58811681	3	0.0205577	ENSSSCG00000035186	6	105414630	105422295	-	protein_coding	ADCYAP1	trans_eQTLII	-	8307794
Liver	6	77624779	79315642	AX-116687246	79110331	4	0.0266017	ENSSSCG00000035186	6	105414630	105422295	-	protein_coding	ADCYAP1	trans_eQTLI	26304299	1690863
Liver	16	75897665	76750038	AX-116576953	76538735	7	0.03133	ENSSSCG00000035186	6	105414630	105422295	-	protein_coding	ADCYAP1	trans_eQTLII	-	852373
Liver	2	90468151	98154109	AX-116179048	97840891	24	0.0240116	ENSSSCG00000035025	2	97734809	98275085	+	protein_coding	ADGRV1	cis_eQTL	106082	7685958
Liver	2	83605609	87279857	AX-116175412	84114105	34	0.0240116	ENSSSCG00000035025	2	97734809	98275085	+	protein_coding	ADGRV1	trans_eQTLI	13620704	3674248
Liver	2	68903717	68914949	AX-116679695	68912748	3	0.0240116	ENSSSCG00000035025	2	97734809	98275085	+	protein_coding	ADGRV1	trans_eQTLI	28822061	11232
Liver	14	80125524	89996469	AX-116516164	87365306	172	3.25e-06	ENSSSCG00000037918	14	87928721	87930937	+	protein_coding	ADIRF	cis_eQTL	563415	9870945
Liver	14	100415535	109595724	AX-116520410	102443442	180	5.578e-05	ENSSSCG00000037918	14	87928721	87930937	+	protein_coding	ADIRF	trans_eQTLI	14514721	9180189
Liver	14	90001876	99760568	AX-116516888	90058648	129	1.775e-05	ENSSSCG00000037918	14	87928721	87930937	+	protein_coding	ADIRF	trans_eQTLI	2129927	9758692
Liver	14	72770355	79988164	AX-116514038	78317402	53	0.00602292	ENSSSCG00000037918	14	87928721	87930937	+	protein_coding	ADIRF	trans_eQTLI	9611319	7217809
Liver	13	130774399	131211172	AX-116477872	131099871	12	0.012815	ENSSSCG00000037918	14	87928721	87930937	+	protein_coding	ADIRF	trans_eQTLII	-	436773
Liver	13	151503896	151632105	AX-116481717	151522565	7	0.0162477	ENSSSCG00000037918	14	87928721	87930937	+	protein_coding	ADIRF	trans_eQTLII	-	128209
Liver	13	124564449	129226830	AX-116477051	126710289	6	0.0235206	ENSSSCG00000037918	14	87928721	87930937	+	protein_coding	ADIRF	trans_eQTLII	-	4662381
Liver	13	76920884	79201228	AX-116670423	76920884	3	0.0436519	ENSSSCG00000037918	14	87928721	87930937	+	protein_coding	ADIRF	trans_eQTLII	-	2280344
Liver	7	30572315	33128155	AX-116688934	33128155	4	0.00021362	ENSSSCG00000010874	10	17220208	17259166	-	protein_coding	ADSS2	trans_eQTLII	-	2555840
Liver	2	60834056	68261260	AX-116712734	68261260	3	0.00017473	ENSSSCG00000010874	10	17220208	17259166	-	protein_coding	ADSS2	trans_eQTLII	-	7427204
Liver	10	17203462	17544339	AX-116403048	17203462	4	0.00843784	ENSSSCG00000010874	10	17220208	17259166	-	protein_coding	ADSS2	cis_eQTL	16746	340877
Liver	8	60046899	69988491	AX-116349179	61915049	343	0.00335493	ENSSSCG00000008950	8	69706890	69728267	+	protein_coding	AFM	trans_eQTLI	7791841	9941592
Liver	8	55125631	59752984	AX-116348395	57899297	112	0.00335493	ENSSSCG00000008950	8	69706890	69728267	+	protein_coding	AFM	trans_eQTLI	11807593	4627353
Liver	8	70041333	73005669	AX-116351778	72882445	24	0.0166093	ENSSSCG00000008950	8	69706890	69728267	+	protein_coding	AFM	trans_eQTLI	3175555	2964336
Liver	4	118209965	118263830	AX-116731528	118209965	8	0.0127666	ENSSSCG00000006872	4	118176241	118268835	-	protein_coding	AGL	cis_eQTL	33724	53865
Liver	14	60001837	69971566	AX-116801602	60001837	703	0.0217582	ENSSSCG00000010184	14	59643292	59672428	+	protein_coding	AGT	cis_eQTL	358545	9969729
Liver	14	56220953	59998949	AX-116508588	58689509	201	0.0217582	ENSSSCG00000010184	14	59643292	59672428	+	protein_coding	AGT	cis_eQTL	953783	3777996
Liver	14	70006052	73391207	AX-116511875	70006052	282	0.0217582	ENSSSCG00000010184	14	59643292	59672428	+	protein_coding	AGT	trans_eQTLI	10362760	3385155
Liver	3	1766571	3696938	AX-116680913	3404014	3	0.0217582	ENSSSCG00000010184	14	59643292	59672428	+	protein_coding	AGT	trans_eQTLII	-	1930367
Liver	5	46850803	47495367	AX-116261549	46850803	3	0.0458086	ENSSSCG00000016568	18	19260226	19441928	-	protein_coding	AHCYL2	trans_eQTLII	-	644564
Liver	4	10248914	12568387	AX-116726134	10248914	8	0.0458086	ENSSSCG00000016568	18	19260226	19441928	-	protein_coding	AHCYL2	trans_eQTLII	-	2319473
Liver	4	99059050	99584548	AX-116244400	99059050	25	0.0458086	ENSSSCG00000016568	18	19260226	19441928	-	protein_coding	AHCYL2	trans_eQTLII	-	525498
Liver	14	70006052	77861327	AX-116511875	70006052	274	0.0339858	ENSSSCG00000010258	14	73055222	73074653	-	protein_coding	AIFM2	trans_eQTLI	3049170	7855275
Liver	14	61595348	69938501	AX-116509826	63111422	153	0.0339858	ENSSSCG00000010258	14	73055222	73074653	-	protein_coding	AIFM2	trans_eQTLI	9943800	8343153
Liver	14	84962332	88626202	AX-116515459	84962332	9	0.0339858	ENSSSCG00000010258	14	73055222	73074653	-	protein_coding	AIFM2	trans_eQTLI	11907110	3663870
Liver	1	268275711	268612661	AX-116156808	268349096	14	0.00209082	ENSSSCG00000005627	1	268355032	268365598	-	protein_coding	AK1	cis_eQTL	5936	336950
Liver	10	64444823	67210564	AX-116414151	65457182	87	1.84e-05	ENSSSCG00000011147	10	65576464	65678248	+	protein_coding	AKR1C2	cis_eQTL	119282	2765741
Liver	2	6129028	6193216	AX-116160117	6129028	4	0.00388408	ENSSSCG00000011946	13	153794991	153998208	-	protein_coding	ALCAM	trans_eQTLII	-	64188
Liver	9	24690412	24740842	AX-116373295	24690412	3	0.0475635	ENSSSCG00000011946	13	153794991	153998208	-	protein_coding	ALCAM	trans_eQTLII	-	50430
Liver	15	127138806	128292020	AX-116556462	127138806	4	0.0475635	ENSSSCG00000011946	13	153794991	153998208	-	protein_coding	ALCAM	trans_eQTLII	-	1153214
Liver	6	77240531	77892921	AX-116645794	77351012	92	0.0221164	ENSSSCG00000024752	6	77373999	77393651	-	protein_coding	ALDH4A1	cis_eQTL	22987	652390
Liver	6	148998046	149485743	AX-116735343	148998046	26	0.0073115	ENSSSCG00000003815	6	149027980	149113169	-	protein_coding	ALG6	cis_eQTL	29934	487697
Liver	6	150032914	150166898	AX-116751905	150032914	3	0.0137976	ENSSSCG00000003815	6	149027980	149113169	-	protein_coding	ALG6	trans_eQTLI	1004934	133984
Liver	2	11435858	16761828	AX-116162671	16464518	7	7.242e-05	ENSSSCG00000017923	12	52286019	52414907	+	protein_coding	ALOX15	trans_eQTLII	-	5325970
Liver	2	60834056	68261260	AX-116712734	68261260	5	3.3e-07	ENSSSCG00000017923	12	52286019	52414907	+	protein_coding	ALOX15	trans_eQTLII	-	7427204
Liver	8	61301472	69876055	AX-116367339	66864656	136	0.0183265	ENSSSCG00000008937	8	67381121	67394394	+	protein_coding	AMBN	cis_eQTL	516465	8574583
Liver	8	70168384	75064689	AX-116351048	70168384	56	0.0183265	ENSSSCG00000008937	8	67381121	67394394	+	protein_coding	AMBN	trans_eQTLI	2787263	4896305
Liver	2	51913973	59087668	AX-116170963	51913973	3	0.0474276	ENSSSCG00000008937	8	67381121	67394394	+	protein_coding	AMBN	trans_eQTLII	-	7173695
Liver	2	142902486	142908578	AX-116190352	142902486	3	0.0492636	ENSSSCG00000008937	8	67381121	67394394	+	protein_coding	AMBN	trans_eQTLII	-	6092
Liver	9	46893965	47588085	AX-116378699	46893965	3	0.0428572	ENSSSCG00000036965	2	69952581	69954220	+	protein_coding	ANGPTL8	trans_eQTLII	-	694120
Liver	2	6129028	6193216	AX-116160117	6129028	4	0.00623477	ENSSSCG00000003790	6	142516427	142616282	+	protein_coding	ANKRD13C	trans_eQTLII	-	64188
Liver	6	108506255	108539822	AX-116295862	108523318	6	0.0021226	ENSSSCG00000003708	6	108459489	108517965	-	protein_coding	ANKRD29	cis_eQTL	63829	33567
Liver	4	97690053	99999571	AX-116244314	98662950	262	0.0170387	ENSSSCG00000006688	4	99442901	99460869	+	protein_coding	ANKRD35	cis_eQTL	779951	2309518
Liver	4	100002369	100061357	AX-116244659	100002369	12	0.0236927	ENSSSCG00000006688	4	99442901	99460869	+	protein_coding	ANKRD35	cis_eQTL	559468	58988
Liver	5	72728916	76157501	AX-116267601	76128632	11	0.00093782	ENSSSCG00000000804	5	76113243	76337073	+	protein_coding	ANO6	cis_eQTL	15389	3428585
Liver	8	100200530	105110501	AX-116629312	100451309	244	2.087e-05	ENSSSCG00000009097	8	102388103	102425750	+	protein_coding	ANXA5	trans_eQTLI	1936794	4909971
Liver	8	82200955	87368348	AX-116354667	85911400	107	0.00017388	ENSSSCG00000009097	8	102388103	102425750	+	protein_coding	ANXA5	trans_eQTLI	16476703	5167393
Liver	8	90604936	99967644	AX-116642666	99836264	99	0.00715508	ENSSSCG00000009097	8	102388103	102425750	+	protein_coding	ANXA5	trans_eQTLI	2551839	9362708
Liver	3	3624886	3632438	AX-116717722	3624886	3	0.042864	ENSSSCG00000007577	3	3622696	3642415	+	protein_coding	AP5Z1	cis_eQTL	2190	7552
Liver	2	60834056	68261260	AX-116712734	68261260	3	1.95e-06	ENSSSCG00000012348	X	47862667	47885840	+	protein_coding	APEX2	trans_eQTLII	-	7427204
Liver	4	62108396	64083911	AX-116235627	62108396	4	0.00602798	ENSSSCG00000012348	X	47862667	47885840	+	protein_coding	APEX2	trans_eQTLII	-	1975515
Liver	2	60834056	68261260	AX-116171702	60834056	3	6.63e-06	ENSSSCG00000002294	7	91343987	91385911	+	protein_coding	ARG2	trans_eQTLII	-	7427204
Liver	3	113492564	117507761	AX-116216997	114129684	6	0.0301203	ENSSSCG00000008344	3	73556565	73650078	-	protein_coding	ARHGAP25	trans_eQTLI	40573119	4015197
Liver	1	203160214	203877649	AX-116141759	203160214	3	0.0301203	ENSSSCG00000008344	3	73556565	73650078	-	protein_coding	ARHGAP25	trans_eQTLII	-	717435
Liver	15	24804525	24840184	AX-116810474	24804525	3	0.0301203	ENSSSCG00000008344	3	73556565	73650078	-	protein_coding	ARHGAP25	trans_eQTLII	-	35659
Liver	9	15938201	19988190	AX-116371913	19389745	4	0.0301203	ENSSSCG00000008344	3	73556565	73650078	-	protein_coding	ARHGAP25	trans_eQTLII	-	4049989
Liver	1	131537203	131676156	AX-116127930	131537203	5	0.0301203	ENSSSCG00000008344	3	73556565	73650078	-	protein_coding	ARHGAP25	trans_eQTLII	-	138953
Liver	1	151074222	155411838	AX-116703267	151074222	5	0.0301203	ENSSSCG00000008344	3	73556565	73650078	-	protein_coding	ARHGAP25	trans_eQTLII	-	4337616
Liver	1	125704191	129662075	AX-116126938	125704191	8	0.0301203	ENSSSCG00000008344	3	73556565	73650078	-	protein_coding	ARHGAP25	trans_eQTLII	-	3957884
Liver	1	241410902	242509360	AX-116150867	241410902	9	0.0301203	ENSSSCG00000008344	3	73556565	73650078	-	protein_coding	ARHGAP25	trans_eQTLII	-	1098458
Liver	8	41490613	44311653	AX-116345683	41490613	12	0.0301203	ENSSSCG00000008344	3	73556565	73650078	-	protein_coding	ARHGAP25	trans_eQTLII	-	2821040
Liver	1	50739400	53196484	AX-116662869	50739400	13	0.0301203	ENSSSCG00000008344	3	73556565	73650078	-	protein_coding	ARHGAP25	trans_eQTLII	-	2457084
Liver	1	231494241	238357476	AX-116148482	231494241	16	0.0301203	ENSSSCG00000008344	3	73556565	73650078	-	protein_coding	ARHGAP25	trans_eQTLII	-	6863235
Liver	1	267262286	267904686	AX-116156586	267262286	35	0.0301203	ENSSSCG00000008344	3	73556565	73650078	-	protein_coding	ARHGAP25	trans_eQTLII	-	642400
Liver	3	103526467	108132371	AX-116214479	103526467	3	0.0410368	ENSSSCG00000008344	3	73556565	73650078	-	protein_coding	ARHGAP25	trans_eQTLI	29969902	4605904
Liver	9	20059128	20491137	AX-116372095	20059128	4	0.0492233	ENSSSCG00000008344	3	73556565	73650078	-	protein_coding	ARHGAP25	trans_eQTLII	-	432009
Liver	17	19263571	19328171	AX-116582030	19263571	5	0.0492233	ENSSSCG00000008344	3	73556565	73650078	-	protein_coding	ARHGAP25	trans_eQTLII	-	64600
Liver	10	56891302	58031450	AX-116851304	56891302	7	0.0492233	ENSSSCG00000008344	3	73556565	73650078	-	protein_coding	ARHGAP25	trans_eQTLII	-	1140148
Liver	3	122462602	129526570	AX-116682458	122462602	5	0.0092262	ENSSSCG00000006372	4	89375545	89394187	+	protein_coding	ARHGAP30	trans_eQTLII	-	7063968
Liver	1	203160214	203877649	AX-116141759	203160214	3	0.0442063	ENSSSCG00000006372	4	89375545	89394187	+	protein_coding	ARHGAP30	trans_eQTLII	-	717435
Liver	9	15938201	19988190	AX-116371036	15938201	4	0.0442063	ENSSSCG00000006372	4	89375545	89394187	+	protein_coding	ARHGAP30	trans_eQTLII	-	4049989
Liver	9	20059128	20491137	AX-116372095	20059128	4	0.0442063	ENSSSCG00000006372	4	89375545	89394187	+	protein_coding	ARHGAP30	trans_eQTLII	-	432009
Liver	11	77385267	77908970	AX-116433080	77385267	4	0.0442063	ENSSSCG00000006372	4	89375545	89394187	+	protein_coding	ARHGAP30	trans_eQTLII	-	523703
Liver	1	131537203	131676156	AX-116127930	131537203	5	0.0442063	ENSSSCG00000006372	4	89375545	89394187	+	protein_coding	ARHGAP30	trans_eQTLII	-	138953
Liver	1	151074222	155411838	AX-116703267	151074222	5	0.0442063	ENSSSCG00000006372	4	89375545	89394187	+	protein_coding	ARHGAP30	trans_eQTLII	-	4337616
Liver	17	19263571	19328171	AX-116582030	19263571	5	0.0442063	ENSSSCG00000006372	4	89375545	89394187	+	protein_coding	ARHGAP30	trans_eQTLII	-	64600
Liver	3	113492564	117507761	AX-116723687	113492564	7	0.0442063	ENSSSCG00000006372	4	89375545	89394187	+	protein_coding	ARHGAP30	trans_eQTLII	-	4015197
Liver	1	125704191	129662075	AX-116126938	125704191	8	0.0442063	ENSSSCG00000006372	4	89375545	89394187	+	protein_coding	ARHGAP30	trans_eQTLII	-	3957884
Liver	10	56891302	58034886	AX-116851304	56891302	8	0.0442063	ENSSSCG00000006372	4	89375545	89394187	+	protein_coding	ARHGAP30	trans_eQTLII	-	1143584
Liver	1	241410902	242509360	AX-116150867	241410902	9	0.0442063	ENSSSCG00000006372	4	89375545	89394187	+	protein_coding	ARHGAP30	trans_eQTLII	-	1098458
Liver	1	50739400	53196484	AX-116662869	50739400	13	0.0442063	ENSSSCG00000006372	4	89375545	89394187	+	protein_coding	ARHGAP30	trans_eQTLII	-	2457084
Liver	8	41490613	44311653	AX-116345683	41490613	13	0.0442063	ENSSSCG00000006372	4	89375545	89394187	+	protein_coding	ARHGAP30	trans_eQTLII	-	2821040
Liver	1	231494241	238357476	AX-116148482	231494241	16	0.0442063	ENSSSCG00000006372	4	89375545	89394187	+	protein_coding	ARHGAP30	trans_eQTLII	-	6863235
Liver	1	267262286	267904686	AX-116156586	267262286	35	0.0442063	ENSSSCG00000006372	4	89375545	89394187	+	protein_coding	ARHGAP30	trans_eQTLII	-	642400
Liver	3	122462602	129526570	AX-116682458	122462602	3	0.00814198	ENSSSCG00000027565	2	77342153	77356728	-	protein_coding	ARHGAP45	trans_eQTLII	-	7063968
Liver	9	15938201	19988190	AX-116371036	15938201	4	0.0297137	ENSSSCG00000027565	2	77342153	77356728	-	protein_coding	ARHGAP45	trans_eQTLII	-	4049989
Liver	9	20059128	20491137	AX-116372095	20059128	4	0.0297137	ENSSSCG00000027565	2	77342153	77356728	-	protein_coding	ARHGAP45	trans_eQTLII	-	432009
Liver	17	19263571	19328171	AX-116582030	19263571	5	0.0297137	ENSSSCG00000027565	2	77342153	77356728	-	protein_coding	ARHGAP45	trans_eQTLII	-	64600
Liver	3	113492564	117507761	AX-116723687	113492564	7	0.0297137	ENSSSCG00000027565	2	77342153	77356728	-	protein_coding	ARHGAP45	trans_eQTLII	-	4015197
Liver	10	56891302	58034886	AX-116851304	56891302	8	0.0297137	ENSSSCG00000027565	2	77342153	77356728	-	protein_coding	ARHGAP45	trans_eQTLII	-	1143584
Liver	8	41516930	44311653	AX-116345690	41516930	12	0.0297137	ENSSSCG00000027565	2	77342153	77356728	-	protein_coding	ARHGAP45	trans_eQTLII	-	2794723
Liver	1	19763091	19976615	AX-116698302	19763091	14	0.01215	ENSSSCG00000022525	9	113364879	113394389	-	protein_coding	ARHGEF5	trans_eQTLII	-	213524
Liver	1	20173403	21479775	AX-116102036	20173403	83	0.01215	ENSSSCG00000022525	9	113364879	113394389	-	protein_coding	ARHGEF5	trans_eQTLII	-	1306372
Liver	6	165614455	169973726	AX-116307691	166643203	66	4.33e-06	ENSSSCG00000033259	6	166588674	166645014	-	protein_coding	ARMH1	cis_eQTL	54529	4359271
Liver	1	14359060	15284002	AX-116100979	14556522	19	0.00299264	ENSSSCG00000004088	1	14772575	14795318	-	protein_coding	ARMT1	cis_eQTL	216053	924942
Liver	2	140653238	140690849	AX-116716204	140653238	6	0.0439085	ENSSSCG00000032428	5	107149	111518	+	protein_coding	ARSA	trans_eQTLII	-	37611
Liver	2	81097220	89729364	AX-116176134	86655988	380	3.97e-06	ENSSSCG00000038535	2	87614952	87828552	-	protein_coding	ARSB	cis_eQTL	958964	8632144
Liver	2	90299786	95623834	AX-116177255	90978857	30	0.00089679	ENSSSCG00000038535	2	87614952	87828552	-	protein_coding	ARSB	trans_eQTLI	3363905	5324048
Liver	2	40911497	49152649	AX-116170590	49148149	12	0.00976781	ENSSSCG00000038535	2	87614952	87828552	-	protein_coding	ARSB	trans_eQTLI	38466803	8241152
Liver	5	26691416	26842838	AX-116257623	26842838	4	0.0246803	ENSSSCG00000038535	2	87614952	87828552	-	protein_coding	ARSB	trans_eQTLII	-	151422
Liver	12	11809320	12033792	AX-116436077	11836025	9	0.00204759	ENSSSCG00000017261	12	11751937	11843055	-	protein_coding	ARSG	cis_eQTL	84088	224472
Liver	3	122165741	129526570	AX-116682458	122462602	12	0.00367665	ENSSSCG00000010896	10	19975189	20039623	-	protein_coding	ASPM	trans_eQTLII	-	7360829
Liver	10	56891302	58034886	AX-116851304	56891302	8	0.00639561	ENSSSCG00000010896	10	19975189	20039623	-	protein_coding	ASPM	trans_eQTLI	36916113	1143584
Liver	9	15938201	19988190	AX-116371036	15938201	3	0.00639561	ENSSSCG00000010896	10	19975189	20039623	-	protein_coding	ASPM	trans_eQTLII	-	4049989
Liver	9	20059128	20491137	AX-116372095	20059128	4	0.00639561	ENSSSCG00000010896	10	19975189	20039623	-	protein_coding	ASPM	trans_eQTLII	-	432009
Liver	17	19263571	19328171	AX-116582030	19263571	5	0.00639561	ENSSSCG00000010896	10	19975189	20039623	-	protein_coding	ASPM	trans_eQTLII	-	64600
Liver	3	113492564	117507761	AX-116723687	113492564	7	0.00639561	ENSSSCG00000010896	10	19975189	20039623	-	protein_coding	ASPM	trans_eQTLII	-	4015197
Liver	8	41516930	44311653	AX-116345690	41516930	12	0.00639561	ENSSSCG00000010896	10	19975189	20039623	-	protein_coding	ASPM	trans_eQTLII	-	2794723
Liver	1	226952229	228419729	AX-116147820	228379056	7	0.00679634	ENSSSCG00000010896	10	19975189	20039623	-	protein_coding	ASPM	trans_eQTLII	-	1467500
Liver	5	101250753	101771519	AX-116768592	101250753	51	0.0333945	ENSSSCG00000010896	10	19975189	20039623	-	protein_coding	ASPM	trans_eQTLII	-	520766
Liver	4	70461297	78055712	AX-116239067	77861686	25	0.0343748	ENSSSCG00000010896	10	19975189	20039623	-	protein_coding	ASPM	trans_eQTLII	-	7594415
Liver	14	131221998	135617573	AX-116527158	131489350	136	5.315e-05	ENSSSCG00000010699	14	131354013	131609139	-	protein_coding	ATE1	cis_eQTL	135337	4395575
Liver	14	128025661	128032199	AX-116526447	128029479	3	0.00495851	ENSSSCG00000010699	14	131354013	131609139	-	protein_coding	ATE1	trans_eQTLI	3324534	6538
Liver	2	6129028	6193216	AX-116160117	6129028	4	0.00150484	ENSSSCG00000015595	9	130770428	130787462	-	protein_coding	ATF3	trans_eQTLII	-	64188
Liver	4	50245344	59517666	AX-116233300	53201570	30	< 2.2E-16	ENSSSCG00000006138	4	50694189	50749378	-	protein_coding	ATP6V0D2	trans_eQTLI	2507381	9272322
Liver	4	41709131	49071041	AX-116230436	42053281	23	< 2.2E-16	ENSSSCG00000006138	4	50694189	50749378	-	protein_coding	ATP6V0D2	trans_eQTLI	8640908	7361910
Liver	12	20049821	23821666	AX-116438545	23821666	7	0.00018826	ENSSSCG00000006138	4	50694189	50749378	-	protein_coding	ATP6V0D2	trans_eQTLII	-	3771845
Liver	8	41884928	49004842	AX-116778796	48894886	10	0.000379	ENSSSCG00000006138	4	50694189	50749378	-	protein_coding	ATP6V0D2	trans_eQTLII	-	7119914
Liver	1	35272610	39379061	AX-116106731	38445677	4	7.44e-06	ENSSSCG00000006138	4	50694189	50749378	-	protein_coding	ATP6V0D2	trans_eQTLII	-	4106451
Liver	4	32417811	39184995	AX-116229758	39166017	6	0.00031869	ENSSSCG00000006138	4	50694189	50749378	-	protein_coding	ATP6V0D2	trans_eQTLI	11528172	6767184
Liver	18	10385629	19099842	AX-116776891	13710610	5	0.00037808	ENSSSCG00000006138	4	50694189	50749378	-	protein_coding	ATP6V0D2	trans_eQTLII	-	8714213
Liver	7	110696192	118566304	AX-116635318	110696192	4	< 2.2E-16	ENSSSCG00000006138	4	50694189	50749378	-	protein_coding	ATP6V0D2	trans_eQTLII	-	7870112
Liver	6	112462456	118884981	AX-116687639	118884981	3	2.534e-05	ENSSSCG00000006138	4	50694189	50749378	-	protein_coding	ATP6V0D2	trans_eQTLII	-	6422525
Liver	18	40935792	47745751	AX-116600970	40935792	3	3e-08	ENSSSCG00000006138	4	50694189	50749378	-	protein_coding	ATP6V0D2	trans_eQTLII	-	6809959
Liver	2	140486244	148749063	AX-116189858	140486244	3	0.00013673	ENSSSCG00000006138	4	50694189	50749378	-	protein_coding	ATP6V0D2	trans_eQTLII	-	8262819
Liver	8	129566685	129627781	AX-116365155	129620611	3	0.00055357	ENSSSCG00000006138	4	50694189	50749378	-	protein_coding	ATP6V0D2	trans_eQTLII	-	61096
Liver	5	71995347	79643213	AX-116266772	71995347	5	0.0005853	ENSSSCG00000006138	4	50694189	50749378	-	protein_coding	ATP6V0D2	trans_eQTLII	-	7647866
Liver	15	85842172	87999894	AX-116548090	85842172	6	0.0005853	ENSSSCG00000006138	4	50694189	50749378	-	protein_coding	ATP6V0D2	trans_eQTLII	-	2157722
Liver	15	70706277	79141211	AX-116544747	72343834	8	0.0005853	ENSSSCG00000006138	4	50694189	50749378	-	protein_coding	ATP6V0D2	trans_eQTLII	-	8434934
Liver	7	23562818	26737102	AX-116313674	23562818	3	0.00087957	ENSSSCG00000006138	4	50694189	50749378	-	protein_coding	ATP6V0D2	trans_eQTLII	-	3174284
Liver	5	17643881	19879099	AX-116256048	19840057	3	0.00093794	ENSSSCG00000006138	4	50694189	50749378	-	protein_coding	ATP6V0D2	trans_eQTLII	-	2235218
Liver	5	20073261	26281098	AX-116256120	20073261	12	0.00093794	ENSSSCG00000006138	4	50694189	50749378	-	protein_coding	ATP6V0D2	trans_eQTLII	-	6207837
Liver	13	1032000	5845498	AX-116447019	1032000	4	0.00108154	ENSSSCG00000006138	4	50694189	50749378	-	protein_coding	ATP6V0D2	trans_eQTLII	-	4813498
Liver	16	32387136	39782045	AX-116567451	32387136	3	0.00124888	ENSSSCG00000006138	4	50694189	50749378	-	protein_coding	ATP6V0D2	trans_eQTLII	-	7394909
Liver	13	196279032	197737637	AX-116492350	196279032	7	0.00124888	ENSSSCG00000006138	4	50694189	50749378	-	protein_coding	ATP6V0D2	trans_eQTLII	-	1458605
Liver	1	173715721	179812776	AX-116135770	173715721	7	0.00147289	ENSSSCG00000006138	4	50694189	50749378	-	protein_coding	ATP6V0D2	trans_eQTLII	-	6097055
Liver	7	90190395	93200857	AX-116328081	90190395	4	0.00151471	ENSSSCG00000006138	4	50694189	50749378	-	protein_coding	ATP6V0D2	trans_eQTLII	-	3010462
Liver	4	23430241	24382407	AX-116637221	23912716	17	0.00260593	ENSSSCG00000006138	4	50694189	50749378	-	protein_coding	ATP6V0D2	trans_eQTLI	26781473	952166
Liver	4	5321308	8353487	AX-116661277	8121564	3	0.00371637	ENSSSCG00000006138	4	50694189	50749378	-	protein_coding	ATP6V0D2	trans_eQTLI	42572625	3032179
Liver	7	100732087	105925302	AX-116653129	100732087	4	0.00415852	ENSSSCG00000006138	4	50694189	50749378	-	protein_coding	ATP6V0D2	trans_eQTLII	-	5193215
Liver	5	53207701	58589471	AX-116685576	53207701	10	0.00458494	ENSSSCG00000006138	4	50694189	50749378	-	protein_coding	ATP6V0D2	trans_eQTLII	-	5381770
Liver	2	7647242	8978555	AX-116160462	7653502	7	0.00720801	ENSSSCG00000006138	4	50694189	50749378	-	protein_coding	ATP6V0D2	trans_eQTLII	-	1331313
Liver	4	60262049	64551525	AX-116235311	61030655	7	0.00762559	ENSSSCG00000006138	4	50694189	50749378	-	protein_coding	ATP6V0D2	trans_eQTLI	10336466	4289476
Liver	8	50097126	51876823	AX-116347211	50600534	5	0.00797923	ENSSSCG00000006138	4	50694189	50749378	-	protein_coding	ATP6V0D2	trans_eQTLII	-	1779697
Liver	18	22603622	28256683	AX-116597318	24061470	3	0.00845549	ENSSSCG00000006138	4	50694189	50749378	-	protein_coding	ATP6V0D2	trans_eQTLII	-	5653061
Liver	13	133274549	137959981	AX-116479131	137915023	3	0.0093826	ENSSSCG00000006138	4	50694189	50749378	-	protein_coding	ATP6V0D2	trans_eQTLII	-	4685432
Liver	11	55264554	56859087	AX-116428451	56859087	5	0.0104465	ENSSSCG00000006138	4	50694189	50749378	-	protein_coding	ATP6V0D2	trans_eQTLII	-	1594533
Liver	6	4406074	8386827	AX-116274866	4406074	3	0.0107036	ENSSSCG00000006138	4	50694189	50749378	-	protein_coding	ATP6V0D2	trans_eQTLII	-	3980753
Liver	15	93467914	95139816	AX-116549560	93600709	5	0.0134344	ENSSSCG00000006138	4	50694189	50749378	-	protein_coding	ATP6V0D2	trans_eQTLII	-	1671902
Liver	4	102218948	105905414	AX-116245166	102220664	4	0.0175698	ENSSSCG00000006138	4	50694189	50749378	-	protein_coding	ATP6V0D2	trans_eQTLI	51526475	3686466
Liver	14	16121412	17048742	AX-116497933	16121412	7	0.0191877	ENSSSCG00000006138	4	50694189	50749378	-	protein_coding	ATP6V0D2	trans_eQTLII	-	927330
Liver	18	45326417	46492167	AX-116660363	45326417	35	0.0170228	ENSSSCG00000036270	10	21371303	21394453	-	protein_coding	ATP6V1G3	trans_eQTLII	-	1165750
Liver	11	1641656	8521217	AX-116758705	3553137	63	0.00117088	ENSSSCG00000035421	11	3278071	3793881	+	protein_coding	ATP8A2	cis_eQTL	275066	6879561
Liver	1	126707422	129462176	AX-116127149	126707422	13	0.0107091	ENSSSCG00000004921	1	162933131	163063032	+	protein_coding	ATP8B1	trans_eQTLI	36225709	2754754
Liver	1	114453225	116501055	AX-116124755	114453225	18	0.0107091	ENSSSCG00000004921	1	162933131	163063032	+	protein_coding	ATP8B1	trans_eQTLI	48479906	2047830
Liver	1	91996236	92319069	AX-116663420	91996236	9	0.0107091	ENSSSCG00000004921	1	162933131	163063032	+	protein_coding	ATP8B1	trans_eQTLI	70936895	322833
Liver	2	11435858	16761828	AX-116709543	11435858	7	0.0170431	ENSSSCG00000004921	1	162933131	163063032	+	protein_coding	ATP8B1	trans_eQTLII	-	5325970
Liver	1	267262286	267904686	AX-116156586	267262286	35	0.00023292	ENSSSCG00000004646	1	121644376	121915549	+	protein_coding	ATP8B4	trans_eQTLI	145617910	642400
Liver	1	131537203	131676156	AX-116127930	131537203	5	0.00023292	ENSSSCG00000004646	1	121644376	121915549	+	protein_coding	ATP8B4	trans_eQTLI	9892827	138953
Liver	1	50739400	53196484	AX-116662869	50739400	13	0.00023292	ENSSSCG00000004646	1	121644376	121915549	+	protein_coding	ATP8B4	trans_eQTLI	70904976	2457084
Liver	8	41490613	44311653	AX-116345683	41490613	13	0.00023292	ENSSSCG00000004646	1	121644376	121915549	+	protein_coding	ATP8B4	trans_eQTLII	-	2821040
Liver	1	203160214	203877649	AX-116141759	203160214	3	0.00023292	ENSSSCG00000004646	1	121644376	121915549	+	protein_coding	ATP8B4	trans_eQTLI	81515838	717435
Liver	1	231494241	238357476	AX-116148482	231494241	17	0.00023292	ENSSSCG00000004646	1	121644376	121915549	+	protein_coding	ATP8B4	trans_eQTLI	109849865	6863235
Liver	17	52064602	53452024	AX-116589865	52816307	3	0.00023292	ENSSSCG00000004646	1	121644376	121915549	+	protein_coding	ATP8B4	trans_eQTLII	-	1387422
Liver	1	125704191	129662075	AX-116126938	125704191	8	0.00023292	ENSSSCG00000004646	1	121644376	121915549	+	protein_coding	ATP8B4	trans_eQTLI	4059815	3957884
Liver	3	113492564	117507761	AX-116216997	114129684	7	0.00023292	ENSSSCG00000004646	1	121644376	121915549	+	protein_coding	ATP8B4	trans_eQTLII	-	4015197
Liver	1	240338519	248017998	AX-116150867	241410902	11	0.00023292	ENSSSCG00000004646	1	121644376	121915549	+	protein_coding	ATP8B4	trans_eQTLI	119766526	7679479
Liver	1	220645669	228610933	AX-116145815	220645669	11	0.00023292	ENSSSCG00000004646	1	121644376	121915549	+	protein_coding	ATP8B4	trans_eQTLI	99001293	7965264
Liver	1	151074222	155411838	AX-116703267	151074222	5	0.00023292	ENSSSCG00000004646	1	121644376	121915549	+	protein_coding	ATP8B4	trans_eQTLI	29429846	4337616
Liver	1	252330478	258841675	AX-116665266	252330478	3	0.00023292	ENSSSCG00000004646	1	121644376	121915549	+	protein_coding	ATP8B4	trans_eQTLI	130686102	6511197
Liver	9	15938201	19988190	AX-116371913	19389745	4	0.00505698	ENSSSCG00000004646	1	121644376	121915549	+	protein_coding	ATP8B4	trans_eQTLII	-	4049989
Liver	3	124163951	129526570	AX-116724505	124163951	7	0.0081592	ENSSSCG00000004646	1	121644376	121915549	+	protein_coding	ATP8B4	trans_eQTLII	-	5362619
Liver	13	1021937	5587154	AX-116448128	5587154	8	0.0126212	ENSSSCG00000004646	1	121644376	121915549	+	protein_coding	ATP8B4	trans_eQTLII	-	4565217
Liver	9	20059128	20491137	AX-116372095	20059128	4	0.0158876	ENSSSCG00000004646	1	121644376	121915549	+	protein_coding	ATP8B4	trans_eQTLII	-	432009
Liver	17	19263571	19328171	AX-116582030	19263571	5	0.0158876	ENSSSCG00000004646	1	121644376	121915549	+	protein_coding	ATP8B4	trans_eQTLII	-	64600
Liver	10	56891302	58034886	AX-116851304	56891302	8	0.0158876	ENSSSCG00000004646	1	121644376	121915549	+	protein_coding	ATP8B4	trans_eQTLII	-	1143584
Liver	13	14316093	14328609	AX-116450190	14321503	3	0.0172741	ENSSSCG00000004646	1	121644376	121915549	+	protein_coding	ATP8B4	trans_eQTLII	-	12516
Liver	16	71652328	72814961	AX-116810790	71928590	29	0.00030907	ENSSSCG00000036387	16	72223534	72242064	+	protein_coding	ATPSCKMT	cis_eQTL	294944	1162633
Liver	14	2397052	2467877	AX-116495091	2397052	6	0.00060977	ENSSSCG00000009591	14	2398462	2546320	-	protein_coding	AUH	cis_eQTL	1410	70825
Liver	8	43679538	45017624	AX-116346174	44632439	50	0.00026295	ENSSSCG00000024393	13	121206550	121230104	+	protein_coding	B3GNT5	trans_eQTLII	-	1338086
Liver	4	115552567	116371338	AX-116248438	115943238	23	0.00026295	ENSSSCG00000024393	13	121206550	121230104	+	protein_coding	B3GNT5	trans_eQTLII	-	818771
Liver	15	74140676	79151044	AX-116546160	78754673	4	0.0001254	ENSSSCG00000024393	13	121206550	121230104	+	protein_coding	B3GNT5	trans_eQTLII	-	5010368
Liver	2	6129028	6193216	AX-116160117	6129028	4	0.00084219	ENSSSCG00000024393	13	121206550	121230104	+	protein_coding	B3GNT5	trans_eQTLII	-	64188
Liver	18	15672676	17441703	AX-116854231	17241930	11	0.0010052	ENSSSCG00000024393	13	121206550	121230104	+	protein_coding	B3GNT5	trans_eQTLII	-	1769027
Liver	1	2216203	2383908	AX-116098183	2255201	4	0.00525124	ENSSSCG00000024393	13	121206550	121230104	+	protein_coding	B3GNT5	trans_eQTLII	-	167705
Liver	8	108375839	109119795	AX-116775547	108402296	4	0.00673068	ENSSSCG00000024393	13	121206550	121230104	+	protein_coding	B3GNT5	trans_eQTLII	-	743956
Liver	8	76700488	77194047	AX-116352721	77161775	3	0.00828517	ENSSSCG00000024393	13	121206550	121230104	+	protein_coding	B3GNT5	trans_eQTLII	-	493559
Liver	15	127135607	128292020	AX-116801909	127135607	5	0.00828517	ENSSSCG00000024393	13	121206550	121230104	+	protein_coding	B3GNT5	trans_eQTLII	-	1156413
Liver	8	68582868	69583426	AX-116350672	68582868	31	0.00828517	ENSSSCG00000024393	13	121206550	121230104	+	protein_coding	B3GNT5	trans_eQTLII	-	1000558
Liver	1	257272391	257662854	AX-116707113	257272391	9	0.011346	ENSSSCG00000024393	13	121206550	121230104	+	protein_coding	B3GNT5	trans_eQTLII	-	390463
Liver	9	24690412	24740842	AX-116373311	24740755	3	0.0121206	ENSSSCG00000024393	13	121206550	121230104	+	protein_coding	B3GNT5	trans_eQTLII	-	50430
Liver	4	60229883	64094122	AX-116728586	63010677	262	0.00010237	ENSSSCG00000007602	3	5472315	5567876	-	protein_coding	BAIAP2L1	trans_eQTLII	-	3864239
Liver	2	60834056	68261260	AX-116712734	68261260	7	< 2.2E-16	ENSSSCG00000007602	3	5472315	5567876	-	protein_coding	BAIAP2L1	trans_eQTLII	-	7427204
Liver	7	33128155	36342110	AX-116688934	33128155	4	0.00086463	ENSSSCG00000007602	3	5472315	5567876	-	protein_coding	BAIAP2L1	trans_eQTLII	-	3213955
Liver	2	11435858	16761828	AX-116162671	16464518	7	0.00571506	ENSSSCG00000007602	3	5472315	5567876	-	protein_coding	BAIAP2L1	trans_eQTLII	-	5325970
Liver	10	15295638	17544339	AX-116402617	15295638	5	0.00593361	ENSSSCG00000007602	3	5472315	5567876	-	protein_coding	BAIAP2L1	trans_eQTLII	-	2248701
Liver	4	58465909	59963705	AX-116234619	58465909	40	0.00593361	ENSSSCG00000007602	3	5472315	5567876	-	protein_coding	BAIAP2L1	trans_eQTLII	-	1497796
Liver	3	71143862	75721991	AX-116681836	71143862	9	0.00756871	ENSSSCG00000007602	3	5472315	5567876	-	protein_coding	BAIAP2L1	trans_eQTLI	65671547	4578129
Liver	4	32202878	35476139	AX-116229082	35476139	11	0.00011322	ENSSSCG00000023178	2	7180258	7188990	+	protein_coding	BATF2	trans_eQTLII	-	3273261
Liver	12	56336946	58892381	AX-116669260	58892381	3	0.00056817	ENSSSCG00000023178	2	7180258	7188990	+	protein_coding	BATF2	trans_eQTLII	-	2555435
Liver	18	36794081	38637791	AX-116600137	36794081	3	0.00056817	ENSSSCG00000023178	2	7180258	7188990	+	protein_coding	BATF2	trans_eQTLII	-	1843710
Liver	7	112736220	113885257	AX-116690145	112736220	3	0.0144002	ENSSSCG00000023178	2	7180258	7188990	+	protein_coding	BATF2	trans_eQTLII	-	1149037
Liver	2	60834056	68261260	AX-116712734	68261260	6	0.00027564	ENSSSCG00000028878	6	12367758	12404822	+	protein_coding	BCAR1	trans_eQTLII	-	7427204
Liver	7	92062921	97107368	AX-116329599	97107368	3	0.00048428	ENSSSCG00000028878	6	12367758	12404822	+	protein_coding	BCAR1	trans_eQTLII	-	5044447
Liver	7	32995069	36342110	AX-116688934	33128155	5	0.00048428	ENSSSCG00000028878	6	12367758	12404822	+	protein_coding	BCAR1	trans_eQTLII	-	3347041
Liver	10	15295638	17544339	AX-116402617	15295638	5	0.00048428	ENSSSCG00000028878	6	12367758	12404822	+	protein_coding	BCAR1	trans_eQTLII	-	2248701
Liver	4	57599416	59963705	AX-116234349	57599416	57	0.00048428	ENSSSCG00000028878	6	12367758	12404822	+	protein_coding	BCAR1	trans_eQTLII	-	2364289
Liver	4	60229883	67162641	AX-116235115	60229883	282	0.00048428	ENSSSCG00000028878	6	12367758	12404822	+	protein_coding	BCAR1	trans_eQTLII	-	6932758
Liver	12	1585627	6520864	AX-116433892	1712757	9	0.00232251	ENSSSCG00000028878	6	12367758	12404822	+	protein_coding	BCAR1	trans_eQTLII	-	4935237
Liver	6	28293957	29031128	AX-116279216	28481054	9	0.00569767	ENSSSCG00000028878	6	12367758	12404822	+	protein_coding	BCAR1	trans_eQTLI	16113296	737171
Liver	3	70226073	75721991	AX-116681836	71143862	10	0.00840534	ENSSSCG00000028878	6	12367758	12404822	+	protein_coding	BCAR1	trans_eQTLII	-	5495918
Liver	17	51623027	57792567	AX-116677826	54538494	306	2.6e-07	ENSSSCG00000007485	17	54914756	55039346	-	protein_coding	BCAS1	cis_eQTL	376262	6169540
Liver	17	60069356	60607215	AX-116591763	60069356	3	0.00714959	ENSSSCG00000007485	17	54914756	55039346	-	protein_coding	BCAS1	trans_eQTLI	5154600	537859
Liver	13	204174164	204194477	AX-116852566	204174164	4	0.031615	ENSSSCG00000007485	17	54914756	55039346	-	protein_coding	BCAS1	trans_eQTLII	-	20313
Liver	2	6129028	6193216	AX-116160117	6129028	4	0.00202246	ENSSSCG00000029163	5	48814300	48925976	+	protein_coding	BCAT1	trans_eQTLII	-	64188
Liver	14	135036144	135352403	AX-116762356	135070632	26	0.0301803	ENSSSCG00000010743	14	135129360	135154234	+	protein_coding	BCCIP	cis_eQTL	58728	316259
Liver	15	74140676	79151044	AX-116546160	78754673	4	1.422e-05	ENSSSCG00000001027	7	5058817	5211316	+	protein_coding	BMP6	trans_eQTLII	-	5010368
Liver	8	43679538	45017624	AX-116346174	44632439	49	0.00061801	ENSSSCG00000001027	7	5058817	5211316	+	protein_coding	BMP6	trans_eQTLII	-	1338086
Liver	17	13420279	15105996	AX-116580866	13616855	15	0.00232852	ENSSSCG00000001027	7	5058817	5211316	+	protein_coding	BMP6	trans_eQTLII	-	1685717
Liver	2	6129028	6193216	AX-116160117	6129028	4	0.00301966	ENSSSCG00000001027	7	5058817	5211316	+	protein_coding	BMP6	trans_eQTLII	-	64188
Liver	1	2216203	2383908	AX-116661979	2216203	4	0.0266716	ENSSSCG00000001027	7	5058817	5211316	+	protein_coding	BMP6	trans_eQTLII	-	167705
Liver	8	76700488	77250200	AX-116652593	76700488	4	0.0266716	ENSSSCG00000001027	7	5058817	5211316	+	protein_coding	BMP6	trans_eQTLII	-	549712
Liver	8	68582868	69583426	AX-116350672	68582868	30	0.0266716	ENSSSCG00000001027	7	5058817	5211316	+	protein_coding	BMP6	trans_eQTLII	-	1000558
Liver	1	257272391	257662854	AX-116707113	257272391	9	0.0278918	ENSSSCG00000001027	7	5058817	5211316	+	protein_coding	BMP6	trans_eQTLII	-	390463
Liver	18	50272588	50461257	AX-116782334	50272588	3	3.156e-05	ENSSSCG00000037507	7	33720013	34122662	-	protein_coding	BTBD9	trans_eQTLII	-	188669
Liver	13	2787288	5906188	AX-116447390	2792229	45	1e-08	ENSSSCG00000011193	13	2840456	2903680	+	protein_coding	BTD	cis_eQTL	48227	3118900
Liver	2	60834056	68261260	AX-116712734	68261260	3	4.34e-06	ENSSSCG00000023118	9	85886158	85947408	+	protein_coding	BZW2	trans_eQTLII	-	7427204
Liver	7	33128155	36342110	AX-116688934	33128155	4	0.00127011	ENSSSCG00000023118	9	85886158	85947408	+	protein_coding	BZW2	trans_eQTLII	-	3213955
Liver	10	17203462	17544339	AX-116403048	17203462	4	0.0409503	ENSSSCG00000023118	9	85886158	85947408	+	protein_coding	BZW2	trans_eQTLII	-	340877
Liver	7	105031521	105105623	AX-116331407	105092478	4	0.00334792	ENSSSCG00000015035	9	39647797	39655223	+	protein_coding	C11orf52	trans_eQTLII	-	74102
Liver	5	65859733	65974574	AX-116265185	65859733	24	0.0239191	ENSSSCG00000000723	5	65897541	65944185	+	protein_coding	C12orf4	cis_eQTL	37808	114841
Liver	7	70020501	78345395	AX-116324847	75957129	81	0.0148781	ENSSSCG00000002035	7	75947769	75950956	-	protein_coding	C14orf119	cis_eQTL	9360	8324894
Liver	7	80457777	81155410	AX-116325698	80457777	24	0.0148781	ENSSSCG00000002035	7	75947769	75950956	-	protein_coding	C14orf119	trans_eQTLI	4510008	697633
Liver	6	112820840	119996184	AX-116298358	119992111	497	1.685e-05	ENSSSCG00000030002	6	119719559	119745738	+	protein_coding	C18orf21	cis_eQTL	272552	7175344
Liver	6	120002571	122718274	AX-116298403	120139120	72	0.00014056	ENSSSCG00000030002	6	119719559	119745738	+	protein_coding	C18orf21	cis_eQTL	419561	2715703
Liver	6	90804475	91959847	AX-116653853	91062020	7	0.00067512	ENSSSCG00000030002	6	119719559	119745738	+	protein_coding	C18orf21	trans_eQTLI	28657539	1155372
Liver	6	142070854	143759000	AX-116303467	143534486	14	0.00091021	ENSSSCG00000030002	6	119719559	119745738	+	protein_coding	C18orf21	trans_eQTLI	23814927	1688146
Liver	8	16575197	19046448	AX-116340022	18529570	19	0.00177967	ENSSSCG00000030002	6	119719559	119745738	+	protein_coding	C18orf21	trans_eQTLII	-	2471251
Liver	6	88167921	89046910	AX-116790427	88861862	9	0.00650294	ENSSSCG00000030002	6	119719559	119745738	+	protein_coding	C18orf21	trans_eQTLI	30857697	878989
Liver	6	45928767	46178764	AX-116282469	46066085	18	0.0262823	ENSSSCG00000030002	6	119719559	119745738	+	protein_coding	C18orf21	trans_eQTLI	73653474	249997
Liver	16	66144095	66466833	AX-116574927	66466833	3	0.0448555	ENSSSCG00000030002	6	119719559	119745738	+	protein_coding	C18orf21	trans_eQTLII	-	322738
Liver	1	30092782	34674713	AX-116104588	30092782	5	0.0369104	ENSSSCG00000004500	1	95809187	95895027	+	protein_coding	C18orf25	trans_eQTLI	65716405	4581931
Liver	13	4293080	4650419	AX-116447816	4293080	8	0.0369104	ENSSSCG00000004500	1	95809187	95895027	+	protein_coding	C18orf25	trans_eQTLII	-	357339
Liver	2	63235537	68261260	AX-116712734	68261260	3	8.7e-07	ENSSSCG00000022265	2	76998982	77003335	+	protein_coding	C19orf25	trans_eQTLI	8737722	5025723
Liver	18	29687614	29735703	AX-116805948	29687614	4	0.0263081	ENSSSCG00000015565	9	125613193	125844228	+	protein_coding	C1orf21	trans_eQTLII	-	48089
Liver	9	118615730	119598786	AX-116394333	118615730	4	0.0333076	ENSSSCG00000015565	9	125613193	125844228	+	protein_coding	C1orf21	trans_eQTLI	6997463	983056
Liver	9	132854273	134323062	AX-116627474	133199252	14	0.00154874	ENSSSCG00000015613	9	133187740	133253072	+	protein_coding	C1orf74	cis_eQTL	11512	1468789
Liver	5	63527880	64295337	AX-116774988	63738763	22	0.00037311	ENSSSCG00000033913	5	63591517	63640063	+	protein_coding	C1RL	cis_eQTL	147246	767457
Liver	12	16039380	17115019	AX-116436947	16039380	53	0.00488822	ENSSSCG00000014835	9	8393611	8512848	-	protein_coding	C2CD3	trans_eQTLII	-	1075639
Liver	9	133557655	134045958	AX-116694054	134045958	5	0.00492461	ENSSSCG00000014835	9	8393611	8512848	-	protein_coding	C2CD3	trans_eQTLI	125652347	488303
Liver	5	50025773	51453596	AX-116789817	50850396	28	0.00440794	ENSSSCG00000000570	5	51040514	51132288	+	protein_coding	C2CD5	cis_eQTL	190118	1427823
Liver	5	34446577	39585112	AX-116260158	38946873	32	0.00440794	ENSSSCG00000000570	5	51040514	51132288	+	protein_coding	C2CD5	trans_eQTLI	12093641	5138535
Liver	5	43868677	49977150	AX-116262211	49944941	15	0.00516303	ENSSSCG00000000570	5	51040514	51132288	+	protein_coding	C2CD5	trans_eQTLI	1095573	6108473
Liver	3	1766571	3769713	AX-116193388	1766571	3	0.0256975	ENSSSCG00000001427	7	24067995	24083065	+	protein_coding	C4A	trans_eQTLII	-	2003142
Liver	7	31397026	34264126	AX-116316096	32571745	31	0.00058936	ENSSSCG00000035341	7	32544113	32584310	+	protein_coding	C6orf89	cis_eQTL	27632	2867100
Liver	6	154927746	155950607	AX-116305597	155659382	62	0.00381322	ENSSSCG00000003834	6	155387142	155458586	+	protein_coding	C8B	cis_eQTL	272240	1022861
Liver	4	40021349	49977387	AX-116230937	44686635	803	2e-08	ENSSSCG00000006143	4	51407473	51468961	-	protein_coding	CA13	trans_eQTLI	6720838	9956038
Liver	4	50021543	55798014	AX-116232465	50025836	239	2e-08	ENSSSCG00000006143	4	51407473	51468961	-	protein_coding	CA13	trans_eQTLI	1381637	5776471
Liver	4	21146108	27595456	AX-116226476	24549377	120	2.757e-05	ENSSSCG00000006143	4	51407473	51468961	-	protein_coding	CA13	trans_eQTLI	26858096	6449348
Liver	4	39320584	39965139	AX-116229853	39742093	11	0.00306721	ENSSSCG00000006143	4	51407473	51468961	-	protein_coding	CA13	trans_eQTLI	11665380	644555
Liver	4	118491741	118507606	AX-116248999	118491741	3	0.0178704	ENSSSCG00000006143	4	51407473	51468961	-	protein_coding	CA13	trans_eQTLI	67084268	15865
Liver	16	20437809	20447766	AX-116741452	20441182	5	0.0240599	ENSSSCG00000006143	4	51407473	51468961	-	protein_coding	CA13	trans_eQTLII	-	9957
Liver	17	19263571	19328171	AX-116582030	19263571	5	0.00030856	ENSSSCG00000006141	4	51219736	51237846	-	protein_coding	CA3	trans_eQTLII	-	64600
Liver	9	20059128	20501771	AX-116372095	20059128	6	0.00030856	ENSSSCG00000006141	4	51219736	51237846	-	protein_coding	CA3	trans_eQTLII	-	442643
Liver	10	56891302	58034886	AX-116851304	56891302	13	0.00030856	ENSSSCG00000006141	4	51219736	51237846	-	protein_coding	CA3	trans_eQTLII	-	1143584
Liver	3	128947118	129526570	AX-116682580	129526570	5	0.00030856	ENSSSCG00000006141	4	51219736	51237846	-	protein_coding	CA3	trans_eQTLII	-	579452
Liver	8	41302665	44311653	AX-116345647	41302665	16	0.00021149	ENSSSCG00000006141	4	51219736	51237846	-	protein_coding	CA3	trans_eQTLII	-	3008988
Liver	3	92729696	94148767	AX-116212192	92729696	6	0.00021149	ENSSSCG00000006141	4	51219736	51237846	-	protein_coding	CA3	trans_eQTLII	-	1419071
Liver	3	113492564	117481296	AX-116723687	113492564	5	0.00030856	ENSSSCG00000006141	4	51219736	51237846	-	protein_coding	CA3	trans_eQTLII	-	3988732
Liver	9	15938201	19988190	AX-116371036	15938201	4	0.00030856	ENSSSCG00000006141	4	51219736	51237846	-	protein_coding	CA3	trans_eQTLII	-	4049989
Liver	13	133420683	138860446	AX-116478865	136543543	5	0.00030856	ENSSSCG00000006141	4	51219736	51237846	-	protein_coding	CA3	trans_eQTLII	-	5439763
Liver	13	42562430	46342255	AX-116457800	45974687	8	0.00049455	ENSSSCG00000006141	4	51219736	51237846	-	protein_coding	CA3	trans_eQTLII	-	3779825
Liver	13	188512925	189191695	AX-116490770	188732652	3	0.0129047	ENSSSCG00000006141	4	51219736	51237846	-	protein_coding	CA3	trans_eQTLII	-	678770
Liver	6	1444146	1697738	AX-116686435	1502017	5	0.0023728	ENSSSCG00000035629	6	1505566	1538494	+	protein_coding	CA5A	cis_eQTL	3549	253592
Liver	4	79509669	79996444	AX-116239421	79509669	68	0.0317933	ENSSSCG00000034266	3	40637436	40694818	-	protein_coding	CACNA1H	trans_eQTLII	-	486775
Liver	4	80004958	81217429	AX-116239544	80004958	96	0.0317933	ENSSSCG00000034266	3	40637436	40694818	-	protein_coding	CACNA1H	trans_eQTLII	-	1212471
Liver	12	16039380	17102665	AX-116436947	16039380	57	0.00440296	ENSSSCG00000011999	13	169688940	170752425	-	protein_coding	CADM2	trans_eQTLII	-	1063285
Liver	18	20112653	20643686	AX-116596391	20112653	4	0.0137153	ENSSSCG00000016581	18	19841718	19884128	-	protein_coding	CALU	cis_eQTL	270935	531033
Liver	18	15218676	19900148	AX-116595484	15218676	26	0.0137153	ENSSSCG00000016581	18	19841718	19884128	-	protein_coding	CALU	trans_eQTLI	4623042	4681472
Liver	4	10248914	12568387	AX-116726134	10248914	10	0.00017046	ENSSSCG00000011582	13	68758636	68787192	+	protein_coding	CAND2	trans_eQTLII	-	2319473
Liver	17	46680605	49458898	AX-116854065	48027423	28	0.00044707	ENSSSCG00000011582	13	68758636	68787192	+	protein_coding	CAND2	trans_eQTLII	-	2778293
Liver	16	98173	9891940	AX-116750600	9891940	4	0.00079765	ENSSSCG00000011582	13	68758636	68787192	+	protein_coding	CAND2	trans_eQTLII	-	9793767
Liver	15	109318896	109808411	AX-116552224	109325078	6	0.0308121	ENSSSCG00000011582	13	68758636	68787192	+	protein_coding	CAND2	trans_eQTLII	-	489515
Liver	9	10881630	13012089	AX-116369860	10981052	189	0.00066032	ENSSSCG00000014875	9	11207835	11246711	+	protein_coding	CAPN5	cis_eQTL	226783	2130459
Liver	10	18061027	19992830	AX-116403331	18557579	154	2.37e-06	ENSSSCG00000034746	10	19624172	19731989	-	protein_coding	CAPN8	trans_eQTLI	1066593	1931803
Liver	10	20004966	28255470	AX-116666193	20062069	77	2.37e-06	ENSSSCG00000034746	10	19624172	19731989	-	protein_coding	CAPN8	cis_eQTL	437897	8250504
Liver	9	137277020	139480094	AX-116848476	138765598	19	0.0117482	ENSSSCG00000034746	10	19624172	19731989	-	protein_coding	CAPN8	trans_eQTLII	-	2203074
Liver	17	524319	2534603	AX-116578205	2534603	13	0.013678	ENSSSCG00000034746	10	19624172	19731989	-	protein_coding	CAPN8	trans_eQTLII	-	2010284
Liver	1	98554617	98874870	AX-116663481	98554617	4	0.0216419	ENSSSCG00000034746	10	19624172	19731989	-	protein_coding	CAPN8	trans_eQTLII	-	320253
Liver	2	100263051	109749843	AX-116649880	103066546	465	3e-08	ENSSSCG00000014170	2	103255630	103378623	+	protein_coding	CAST	cis_eQTL	189084	9486792
Liver	2	110378753	119995497	AX-116182663	111314724	238	1.182e-05	ENSSSCG00000014170	2	103255630	103378623	+	protein_coding	CAST	trans_eQTLI	8059094	9616744
Liver	2	90352388	99820078	AX-116179134	98081396	134	4.62e-06	ENSSSCG00000014170	2	103255630	103378623	+	protein_coding	CAST	trans_eQTLI	5174234	9467690
Liver	2	120006019	128014156	AX-116714647	120121679	159	0.00043487	ENSSSCG00000014170	2	103255630	103378623	+	protein_coding	CAST	trans_eQTLI	16866049	8008137
Liver	2	82226756	89657215	AX-116176409	87810749	140	0.00161585	ENSSSCG00000014170	2	103255630	103378623	+	protein_coding	CAST	trans_eQTLI	15444881	7430459
Liver	2	70642560	77139278	AX-116173818	72461899	35	0.00966277	ENSSSCG00000014170	2	103255630	103378623	+	protein_coding	CAST	trans_eQTLI	30793731	6496718
Liver	2	43323194	43900907	AX-116169277	43645714	44	0.012145	ENSSSCG00000014170	2	103255630	103378623	+	protein_coding	CAST	trans_eQTLI	59609916	577713
Liver	9	130616956	130667832	AX-116396906	130616956	5	0.033156	ENSSSCG00000014170	2	103255630	103378623	+	protein_coding	CAST	trans_eQTLII	-	50876
Liver	2	67445734	68360090	AX-116173100	68360090	3	0.0352559	ENSSSCG00000014170	2	103255630	103378623	+	protein_coding	CAST	trans_eQTLI	34895540	914356
Liver	15	47281464	47996820	AX-116540150	47994241	6	0.0122794	ENSSSCG00000031111	13	199617318	199622405	+	protein_coding	CBR1	trans_eQTLII	-	715356
Liver	8	37349504	39407841	AX-116344814	37349504	7	0.0223065	ENSSSCG00000031111	13	199617318	199622405	+	protein_coding	CBR1	trans_eQTLII	-	2058337
Liver	14	20209186	21248528	AX-116755398	20619036	41	4e-08	ENSSSCG00000009717	14	20621981	20682232	+	protein_coding	CBR4	cis_eQTL	2945	1039342
Liver	14	16113504	19921764	AX-116498766	19483467	19	0.00041215	ENSSSCG00000009717	14	20621981	20682232	+	protein_coding	CBR4	trans_eQTLI	1138514	3808260
Liver	14	60669283	62104646	AX-116509533	62041273	9	0.0173234	ENSSSCG00000009717	14	20621981	20682232	+	protein_coding	CBR4	trans_eQTLI	41419292	1435363
Liver	6	19101900	19476080	AX-116650531	19101900	30	0.020558	ENSSSCG00000028723	6	19437169	19456905	-	protein_coding	CCDC102A	cis_eQTL	335269	374180
Liver	13	27702289	29806102	AX-116453967	29496772	125	4.932e-05	ENSSSCG00000011329	13	29763145	29846688	-	protein_coding	CCDC12	cis_eQTL	266373	2103813
Liver	13	30186682	32241446	AX-116454168	30318931	50	0.00655395	ENSSSCG00000011329	13	29763145	29846688	-	protein_coding	CCDC12	cis_eQTL	555786	2054764
Liver	16	50896206	53864548	AX-116773403	51805547	11	0.0012253	ENSSSCG00000016963	16	47436073	47477927	-	protein_coding	CCDC125	trans_eQTLI	4369474	2968342
Liver	16	44741136	49871400	AX-116795594	47354138	126	< 2.2E-16	ENSSSCG00000016963	16	47436073	47477927	-	protein_coding	CCDC125	cis_eQTL	81935	5130264
Liver	9	115305207	117447440	AX-116393692	115305207	4	0.0151223	ENSSSCG00000035565	5	6785945	6799913	-	protein_coding	CCDC134	trans_eQTLII	-	2142233
Liver	4	124451333	129868529	AX-116250342	124451333	12	0.024521	ENSSSCG00000035565	5	6785945	6799913	-	protein_coding	CCDC134	trans_eQTLII	-	5417196
Liver	6	166669391	169702272	AX-116307797	167311791	43	0.00035342	ENSSSCG00000034727	6	167301562	167305255	-	protein_coding	CCDC24	cis_eQTL	10229	3032881
Liver	6	83278572	83898191	AX-116290616	83278572	3	0.0193943	ENSSSCG00000017705	12	39648598	39659118	+	protein_coding	CCL5	trans_eQTLII	-	619619
Liver	6	71340735	78430287	AX-116287851	71340735	7	0.0483156	ENSSSCG00000017705	12	39648598	39659118	+	protein_coding	CCL5	trans_eQTLII	-	7089552
Liver	9	15938201	19988190	AX-116371036	15938201	3	0.0462172	ENSSSCG00000029326	16	47338110	47348381	+	protein_coding	CCNB1	trans_eQTLII	-	4049989
Liver	9	20059128	20491137	AX-116372095	20059128	4	0.0462172	ENSSSCG00000029326	16	47338110	47348381	+	protein_coding	CCNB1	trans_eQTLII	-	432009
Liver	3	113492564	117481296	AX-116723687	113492564	5	0.0462172	ENSSSCG00000029326	16	47338110	47348381	+	protein_coding	CCNB1	trans_eQTLII	-	3988732
Liver	17	19263571	19328171	AX-116582030	19263571	5	0.0462172	ENSSSCG00000029326	16	47338110	47348381	+	protein_coding	CCNB1	trans_eQTLII	-	64600
Liver	10	56891302	58034886	AX-116851304	56891302	8	0.0462172	ENSSSCG00000029326	16	47338110	47348381	+	protein_coding	CCNB1	trans_eQTLII	-	1143584
Liver	8	41516930	44311653	AX-116345690	41516930	12	0.0462172	ENSSSCG00000029326	16	47338110	47348381	+	protein_coding	CCNB1	trans_eQTLII	-	2794723
Liver	1	220645669	229277191	AX-116145815	220645669	3	0.00509704	ENSSSCG00000024311	13	29251959	29376346	+	protein_coding	CCR2	trans_eQTLII	-	8631522
Liver	3	103526467	108132371	AX-116682144	103599003	3	0.00509704	ENSSSCG00000024311	13	29251959	29376346	+	protein_coding	CCR2	trans_eQTLII	-	4605904
Liver	1	203160214	207740988	AX-116141759	203160214	4	0.00509704	ENSSSCG00000024311	13	29251959	29376346	+	protein_coding	CCR2	trans_eQTLII	-	4580774
Liver	9	15938201	19988190	AX-116371036	15938201	4	0.00509704	ENSSSCG00000024311	13	29251959	29376346	+	protein_coding	CCR2	trans_eQTLII	-	4049989
Liver	1	131537203	131676156	AX-116127930	131537203	5	0.00509704	ENSSSCG00000024311	13	29251959	29376346	+	protein_coding	CCR2	trans_eQTLII	-	138953
Liver	1	151074222	155411838	AX-116703267	151074222	5	0.00509704	ENSSSCG00000024311	13	29251959	29376346	+	protein_coding	CCR2	trans_eQTLII	-	4337616
Liver	9	20059128	20501771	AX-116372095	20059128	5	0.00509704	ENSSSCG00000024311	13	29251959	29376346	+	protein_coding	CCR2	trans_eQTLII	-	442643
Liver	17	19263571	19328171	AX-116582030	19263571	5	0.00509704	ENSSSCG00000024311	13	29251959	29376346	+	protein_coding	CCR2	trans_eQTLII	-	64600
Liver	3	113492564	117507761	AX-116723687	113492564	7	0.00509704	ENSSSCG00000024311	13	29251959	29376346	+	protein_coding	CCR2	trans_eQTLII	-	4015197
Liver	1	125704191	129662075	AX-116126938	125704191	8	0.00509704	ENSSSCG00000024311	13	29251959	29376346	+	protein_coding	CCR2	trans_eQTLII	-	3957884
Liver	1	241410902	242509360	AX-116150867	241410902	9	0.00509704	ENSSSCG00000024311	13	29251959	29376346	+	protein_coding	CCR2	trans_eQTLII	-	1098458
Liver	3	124163951	129526570	AX-116637556	126202754	9	0.00509704	ENSSSCG00000024311	13	29251959	29376346	+	protein_coding	CCR2	trans_eQTLII	-	5362619
Liver	10	56891302	58034886	AX-116851304	56891302	9	0.00509704	ENSSSCG00000024311	13	29251959	29376346	+	protein_coding	CCR2	trans_eQTLII	-	1143584
Liver	1	50739400	53196484	AX-116662869	50739400	13	0.00509704	ENSSSCG00000024311	13	29251959	29376346	+	protein_coding	CCR2	trans_eQTLII	-	2457084
Liver	8	41490613	44311653	AX-116345683	41490613	13	0.00509704	ENSSSCG00000024311	13	29251959	29376346	+	protein_coding	CCR2	trans_eQTLII	-	2821040
Liver	1	231494241	238357476	AX-116148482	231494241	16	0.00509704	ENSSSCG00000024311	13	29251959	29376346	+	protein_coding	CCR2	trans_eQTLII	-	6863235
Liver	1	267262286	267904686	AX-116156586	267262286	35	0.00509704	ENSSSCG00000024311	13	29251959	29376346	+	protein_coding	CCR2	trans_eQTLII	-	642400
Liver	9	15938201	19988190	AX-116371036	15938201	4	0.0216127	ENSSSCG00000024344	13	29383303	29387902	+	protein_coding	CCR5	trans_eQTLII	-	4049989
Liver	9	20059128	20491137	AX-116372095	20059128	4	0.0216127	ENSSSCG00000024344	13	29383303	29387902	+	protein_coding	CCR5	trans_eQTLII	-	432009
Liver	3	122462602	129526570	AX-116682458	122462602	5	0.0216127	ENSSSCG00000024344	13	29383303	29387902	+	protein_coding	CCR5	trans_eQTLII	-	7063968
Liver	17	19263571	19328171	AX-116582030	19263571	5	0.0216127	ENSSSCG00000024344	13	29383303	29387902	+	protein_coding	CCR5	trans_eQTLII	-	64600
Liver	3	113492564	117507761	AX-116723687	113492564	6	0.0216127	ENSSSCG00000024344	13	29383303	29387902	+	protein_coding	CCR5	trans_eQTLII	-	4015197
Liver	10	56891302	58034886	AX-116851304	56891302	8	0.0216127	ENSSSCG00000024344	13	29383303	29387902	+	protein_coding	CCR5	trans_eQTLII	-	1143584
Liver	8	41516930	44311653	AX-116345690	41516930	12	0.0216127	ENSSSCG00000024344	13	29383303	29387902	+	protein_coding	CCR5	trans_eQTLII	-	2794723
Liver	17	19263571	19328171	AX-116582030	19263571	5	0.00011788	ENSSSCG00000006736	4	103962319	103977292	-	protein_coding	CD2	trans_eQTLII	-	64600
Liver	1	267262286	267904686	AX-116156586	267262286	36	0.00011788	ENSSSCG00000006736	4	103962319	103977292	-	protein_coding	CD2	trans_eQTLII	-	642400
Liver	1	131537203	131676156	AX-116127930	131537203	5	0.00011788	ENSSSCG00000006736	4	103962319	103977292	-	protein_coding	CD2	trans_eQTLII	-	138953
Liver	1	241410902	242509360	AX-116150867	241410902	9	0.00011788	ENSSSCG00000006736	4	103962319	103977292	-	protein_coding	CD2	trans_eQTLII	-	1098458
Liver	10	56891302	58034886	AX-116851304	56891302	8	0.00011788	ENSSSCG00000006736	4	103962319	103977292	-	protein_coding	CD2	trans_eQTLII	-	1143584
Liver	1	50053204	53196484	AX-116662869	50739400	16	0.00011788	ENSSSCG00000006736	4	103962319	103977292	-	protein_coding	CD2	trans_eQTLII	-	3143280
Liver	1	231494241	238578326	AX-116148482	231494241	18	0.00011788	ENSSSCG00000006736	4	103962319	103977292	-	protein_coding	CD2	trans_eQTLII	-	7084085
Liver	2	21657539	22857646	AX-116679200	21657539	3	0.00011788	ENSSSCG00000006736	4	103962319	103977292	-	protein_coding	CD2	trans_eQTLII	-	1200107
Liver	3	122462602	129526570	AX-116682458	122462602	17	0.00011788	ENSSSCG00000006736	4	103962319	103977292	-	protein_coding	CD2	trans_eQTLII	-	7063968
Liver	8	41490613	49511086	AX-116345683	41490613	16	0.00011788	ENSSSCG00000006736	4	103962319	103977292	-	protein_coding	CD2	trans_eQTLII	-	8020473
Liver	3	113492564	117507761	AX-116723687	113492564	8	0.00011788	ENSSSCG00000006736	4	103962319	103977292	-	protein_coding	CD2	trans_eQTLII	-	4015197
Liver	1	201472368	203877649	AX-116141759	203160214	4	0.00011788	ENSSSCG00000006736	4	103962319	103977292	-	protein_coding	CD2	trans_eQTLII	-	2405281
Liver	11	76050305	77908970	AX-116433092	77461931	3	0.00011788	ENSSSCG00000006736	4	103962319	103977292	-	protein_coding	CD2	trans_eQTLII	-	1858665
Liver	1	121357034	129662075	AX-116126938	125704191	11	0.00011788	ENSSSCG00000006736	4	103962319	103977292	-	protein_coding	CD2	trans_eQTLII	-	8305041
Liver	1	45646542	49632560	AX-116108803	45646542	5	0.00011788	ENSSSCG00000006736	4	103962319	103977292	-	protein_coding	CD2	trans_eQTLII	-	3986018
Liver	1	151074222	155411838	AX-116703267	151074222	5	0.00011788	ENSSSCG00000006736	4	103962319	103977292	-	protein_coding	CD2	trans_eQTLII	-	4337616
Liver	9	15938201	19988190	AX-116371036	15938201	4	0.00011788	ENSSSCG00000006736	4	103962319	103977292	-	protein_coding	CD2	trans_eQTLII	-	4049989
Liver	4	75200689	78457862	AX-116729145	78037281	3	0.00011788	ENSSSCG00000006736	4	103962319	103977292	-	protein_coding	CD2	trans_eQTLI	25925038	3257173
Liver	17	52064602	55781326	AX-116589865	52816307	3	0.00011788	ENSSSCG00000006736	4	103962319	103977292	-	protein_coding	CD2	trans_eQTLII	-	3716724
Liver	1	100040956	105049303	AX-116663499	100040956	4	0.00011788	ENSSSCG00000006736	4	103962319	103977292	-	protein_coding	CD2	trans_eQTLII	-	5008347
Liver	9	20059128	29977857	AX-116372095	20059128	7	0.00011788	ENSSSCG00000006736	4	103962319	103977292	-	protein_coding	CD2	trans_eQTLII	-	9918729
Liver	1	252330478	258841675	AX-116665266	252330478	3	0.00011788	ENSSSCG00000006736	4	103962319	103977292	-	protein_coding	CD2	trans_eQTLII	-	6511197
Liver	1	220645669	228419729	AX-116145815	220645669	3	0.00011788	ENSSSCG00000006736	4	103962319	103977292	-	protein_coding	CD2	trans_eQTLII	-	7774060
Liver	17	43316551	49474014	AX-116677625	43316551	4	0.0004161	ENSSSCG00000006736	4	103962319	103977292	-	protein_coding	CD2	trans_eQTLII	-	6157463
Liver	17	23064466	26249106	AX-116582938	23064466	5	0.0004161	ENSSSCG00000006736	4	103962319	103977292	-	protein_coding	CD2	trans_eQTLII	-	3184640
Liver	16	13911784	19057630	AX-116563955	19057630	3	0.00066434	ENSSSCG00000006736	4	103962319	103977292	-	protein_coding	CD2	trans_eQTLII	-	5145846
Liver	16	56269642	57206246	AX-116572624	56590408	10	0.00100767	ENSSSCG00000006736	4	103962319	103977292	-	protein_coding	CD2	trans_eQTLII	-	936604
Liver	6	120954193	123604521	AX-116299063	123220012	3	0.00266398	ENSSSCG00000006736	4	103962319	103977292	-	protein_coding	CD2	trans_eQTLII	-	2650328
Liver	4	50357685	57582232	AX-116234343	57582232	3	0.0049857	ENSSSCG00000006736	4	103962319	103977292	-	protein_coding	CD2	trans_eQTLI	46380087	7224547
Liver	2	142902486	146628826	AX-116680732	146628826	4	0.0168747	ENSSSCG00000006736	4	103962319	103977292	-	protein_coding	CD2	trans_eQTLII	-	3726340
Liver	1	29360247	29881873	AX-116662526	29881873	3	0.0171746	ENSSSCG00000006736	4	103962319	103977292	-	protein_coding	CD2	trans_eQTLII	-	521626
Liver	16	74635711	77144870	AX-116676742	74696576	3	0.0201442	ENSSSCG00000006736	4	103962319	103977292	-	protein_coding	CD2	trans_eQTLII	-	2509159
Liver	6	104335905	109219756	AX-116295174	104335905	3	0.0283852	ENSSSCG00000006736	4	103962319	103977292	-	protein_coding	CD2	trans_eQTLII	-	4883851
Liver	14	130722832	130859934	AX-116661696	130722832	4	2e-08	ENSSSCG00000008319	3	71668223	71675417	+	protein_coding	CD207	trans_eQTLII	-	137102
Liver	18	43016416	43489515	AX-116601442	43050758	8	0.00016725	ENSSSCG00000008319	3	71668223	71675417	+	protein_coding	CD207	trans_eQTLII	-	473099
Liver	4	120233625	120494960	AX-116249414	120233625	4	< 2.2E-16	ENSSSCG00000008319	3	71668223	71675417	+	protein_coding	CD207	trans_eQTLII	-	261335
Liver	6	108452072	108664235	AX-116295845	108452072	3	0.00020817	ENSSSCG00000008319	3	71668223	71675417	+	protein_coding	CD207	trans_eQTLII	-	212163
Liver	3	26981476	28432243	AX-116681325	27763863	17	< 2.2E-16	ENSSSCG00000008319	3	71668223	71675417	+	protein_coding	CD207	trans_eQTLI	43904360	1450767
Liver	3	94438595	97359985	AX-116722640	94614782	31	4.581e-05	ENSSSCG00000008319	3	71668223	71675417	+	protein_coding	CD207	trans_eQTLI	22946559	2921390
Liver	8	2298364	3163279	AX-116690453	3163279	7	1e-08	ENSSSCG00000008319	3	71668223	71675417	+	protein_coding	CD207	trans_eQTLII	-	864915
Liver	3	110258423	118405909	AX-116216105	110327818	24	3e-08	ENSSSCG00000008319	3	71668223	71675417	+	protein_coding	CD207	trans_eQTLI	38659595	8147486
Liver	3	104606337	109670203	AX-116215917	109607643	8	1.517e-05	ENSSSCG00000008319	3	71668223	71675417	+	protein_coding	CD207	trans_eQTLI	37939420	5063866
Liver	10	12146193	18524995	AX-116403048	17203462	10	2.16e-05	ENSSSCG00000008319	3	71668223	71675417	+	protein_coding	CD207	trans_eQTLII	-	6378802
Liver	3	60902887	69687709	AX-116207275	68992222	12	< 2.2E-16	ENSSSCG00000008319	3	71668223	71675417	+	protein_coding	CD207	trans_eQTLI	2676001	8784822
Liver	4	61037862	69517937	AX-116235314	61037862	9	0.00029251	ENSSSCG00000008319	3	71668223	71675417	+	protein_coding	CD207	trans_eQTLII	-	8480075
Liver	6	90552829	96330948	AX-116291078	91002501	4	2e-08	ENSSSCG00000008319	3	71668223	71675417	+	protein_coding	CD207	trans_eQTLII	-	5778119
Liver	14	73600278	79885564	AX-116672727	73601283	3	0.00012354	ENSSSCG00000008319	3	71668223	71675417	+	protein_coding	CD207	trans_eQTLII	-	6285286
Liver	18	21820517	25646500	AX-116597701	25646500	4	0.0004426	ENSSSCG00000008319	3	71668223	71675417	+	protein_coding	CD207	trans_eQTLII	-	3825983
Liver	6	80622284	85290010	AX-116687271	80622284	3	0.00059513	ENSSSCG00000008319	3	71668223	71675417	+	protein_coding	CD207	trans_eQTLII	-	4667726
Liver	3	51433275	59902930	AX-116204027	54823626	16	0.00139158	ENSSSCG00000008319	3	71668223	71675417	+	protein_coding	CD207	trans_eQTLI	16844597	8469655
Liver	16	30090372	39392050	AX-116567147	31350379	26	0.00141805	ENSSSCG00000008319	3	71668223	71675417	+	protein_coding	CD207	trans_eQTLII	-	9301678
Liver	1	30092782	34674713	AX-116104588	30092782	6	0.00414408	ENSSSCG00000008319	3	71668223	71675417	+	protein_coding	CD207	trans_eQTLII	-	4581931
Liver	17	35515528	39258500	AX-116586774	38598694	8	0.00522437	ENSSSCG00000008319	3	71668223	71675417	+	protein_coding	CD207	trans_eQTLII	-	3742972
Liver	4	57827505	59085589	AX-116234708	58786298	3	0.00966707	ENSSSCG00000008319	3	71668223	71675417	+	protein_coding	CD207	trans_eQTLII	-	1258084
Liver	1	217285832	218155661	AX-116705285	217320703	3	0.0107123	ENSSSCG00000008319	3	71668223	71675417	+	protein_coding	CD207	trans_eQTLII	-	869829
Liver	15	45179111	49135158	AX-116539404	45179111	3	0.0183403	ENSSSCG00000008319	3	71668223	71675417	+	protein_coding	CD207	trans_eQTLII	-	3956047
Liver	16	20144049	29782583	AX-116566604	29528490	6	0.0242855	ENSSSCG00000008319	3	71668223	71675417	+	protein_coding	CD207	trans_eQTLII	-	9638534
Liver	3	70039218	75721991	AX-116681836	71143862	33	< 2.2E-16	ENSSSCG00000008319	3	71668223	71675417	+	protein_coding	CD207	cis_eQTL	524361	5682773
Liver	6	50003545	59092308	AX-116751550	50581546	856	1.216e-05	ENSSSCG00000002893	6	44820683	44835956	+	protein_coding	CD22	trans_eQTLI	5760863	9088763
Liver	6	40271204	49984787	AX-116799630	44624069	1134	1.2e-07	ENSSSCG00000002893	6	44820683	44835956	+	protein_coding	CD22	cis_eQTL	196614	9713583
Liver	6	71562045	73872701	AX-116287984	71829301	19	0.00410615	ENSSSCG00000002893	6	44820683	44835956	+	protein_coding	CD22	trans_eQTLI	27008618	2310656
Liver	6	60885585	69354058	AX-116287294	68906019	37	0.00949126	ENSSSCG00000002893	6	44820683	44835956	+	protein_coding	CD22	trans_eQTLI	24085336	8468473
Liver	9	15938201	19988190	AX-116371036	15938201	3	0.0147012	ENSSSCG00000038398	1	152882761	152979848	+	protein_coding	CD226	trans_eQTLII	-	4049989
Liver	9	20059128	20491137	AX-116372095	20059128	4	0.0147012	ENSSSCG00000038398	1	152882761	152979848	+	protein_coding	CD226	trans_eQTLII	-	432009
Liver	17	19263571	19328171	AX-116582030	19263571	5	0.0147012	ENSSSCG00000038398	1	152882761	152979848	+	protein_coding	CD226	trans_eQTLII	-	64600
Liver	3	113492564	117507761	AX-116723687	113492564	6	0.0147012	ENSSSCG00000038398	1	152882761	152979848	+	protein_coding	CD226	trans_eQTLII	-	4015197
Liver	10	56891302	58034886	AX-116851304	56891302	8	0.0147012	ENSSSCG00000038398	1	152882761	152979848	+	protein_coding	CD226	trans_eQTLII	-	1143584
Liver	8	41516930	44311653	AX-116345690	41516930	12	0.0147012	ENSSSCG00000038398	1	152882761	152979848	+	protein_coding	CD226	trans_eQTLII	-	2794723
Liver	12	56336946	58892381	AX-116749868	58838808	3	0.00358184	ENSSSCG00000005211	1	216660047	216792724	-	protein_coding	CD274	trans_eQTLII	-	2555435
Liver	7	112736220	113885257	AX-116690145	112736220	4	0.00358184	ENSSSCG00000005211	1	216660047	216792724	-	protein_coding	CD274	trans_eQTLII	-	1149037
Liver	4	32202878	35476139	AX-116228352	32202878	11	0.00358184	ENSSSCG00000005211	1	216660047	216792724	-	protein_coding	CD274	trans_eQTLII	-	3273261
Liver	9	15938201	19988190	AX-116371036	15938201	4	0.0192469	ENSSSCG00000033849	6	54440727	54448189	+	protein_coding	CD37	trans_eQTLII	-	4049989
Liver	9	20059128	20491137	AX-116372095	20059128	4	0.0192469	ENSSSCG00000033849	6	54440727	54448189	+	protein_coding	CD37	trans_eQTLII	-	432009
Liver	3	122462602	129526570	AX-116682458	122462602	5	0.0192469	ENSSSCG00000033849	6	54440727	54448189	+	protein_coding	CD37	trans_eQTLII	-	7063968
Liver	17	19263571	19328171	AX-116582030	19263571	5	0.0192469	ENSSSCG00000033849	6	54440727	54448189	+	protein_coding	CD37	trans_eQTLII	-	64600
Liver	3	113492564	117507761	AX-116723687	113492564	6	0.0192469	ENSSSCG00000033849	6	54440727	54448189	+	protein_coding	CD37	trans_eQTLII	-	4015197
Liver	10	56891302	58034886	AX-116851304	56891302	8	0.0192469	ENSSSCG00000033849	6	54440727	54448189	+	protein_coding	CD37	trans_eQTLII	-	1143584
Liver	8	41516930	44311653	AX-116345690	41516930	12	0.0192469	ENSSSCG00000033849	6	54440727	54448189	+	protein_coding	CD37	trans_eQTLII	-	2794723
Liver	3	125964244	129526570	AX-116637556	126202754	8	0.00159414	ENSSSCG00000006379	4	89828923	89844484	+	protein_coding	CD48	trans_eQTLII	-	3562326
Liver	9	15938201	19988190	AX-116371913	19389745	5	0.00162348	ENSSSCG00000006379	4	89828923	89844484	+	protein_coding	CD48	trans_eQTLII	-	4049989
Liver	3	37671042	39951455	AX-116200813	37671042	3	0.0386103	ENSSSCG00000006379	4	89828923	89844484	+	protein_coding	CD48	trans_eQTLII	-	2280413
Liver	9	20059128	20491137	AX-116372095	20059128	4	0.0386103	ENSSSCG00000006379	4	89828923	89844484	+	protein_coding	CD48	trans_eQTLII	-	432009
Liver	17	19263571	19328171	AX-116582030	19263571	5	0.0386103	ENSSSCG00000006379	4	89828923	89844484	+	protein_coding	CD48	trans_eQTLII	-	64600
Liver	3	113492564	117507761	AX-116723687	113492564	6	0.0386103	ENSSSCG00000006379	4	89828923	89844484	+	protein_coding	CD48	trans_eQTLII	-	4015197
Liver	10	56891302	58034886	AX-116851304	56891302	8	0.0386103	ENSSSCG00000006379	4	89828923	89844484	+	protein_coding	CD48	trans_eQTLII	-	1143584
Liver	8	41516930	44311653	AX-116345690	41516930	12	0.0386103	ENSSSCG00000006379	4	89828923	89844484	+	protein_coding	CD48	trans_eQTLII	-	2794723
Liver	2	142902486	142908578	AX-116190352	142902486	3	0.0180678	ENSSSCG00000013115	2	10648974	10673919	-	protein_coding	CD5	trans_eQTLI	132253512	6092
Liver	3	122462602	129526570	AX-116682458	122462602	3	0.0180678	ENSSSCG00000013115	2	10648974	10673919	-	protein_coding	CD5	trans_eQTLII	-	7063968
Liver	9	15938201	19988190	AX-116371036	15938201	4	0.0180678	ENSSSCG00000013115	2	10648974	10673919	-	protein_coding	CD5	trans_eQTLII	-	4049989
Liver	9	20059128	29977857	AX-116372095	20059128	5	0.0180678	ENSSSCG00000013115	2	10648974	10673919	-	protein_coding	CD5	trans_eQTLII	-	9918729
Liver	17	19263571	19328171	AX-116582030	19263571	5	0.0180678	ENSSSCG00000013115	2	10648974	10673919	-	protein_coding	CD5	trans_eQTLII	-	64600
Liver	3	113492564	117507761	AX-116723687	113492564	6	0.0180678	ENSSSCG00000013115	2	10648974	10673919	-	protein_coding	CD5	trans_eQTLII	-	4015197
Liver	10	56891302	58034886	AX-116851304	56891302	8	0.0180678	ENSSSCG00000013115	2	10648974	10673919	-	protein_coding	CD5	trans_eQTLII	-	1143584
Liver	8	41516930	44311653	AX-116345690	41516930	12	0.0180678	ENSSSCG00000013115	2	10648974	10673919	-	protein_coding	CD5	trans_eQTLII	-	2794723
Liver	1	10628238	11248463	AX-116100109	10628238	4	0.00808631	ENSSSCG00000033684	6	49975957	50010059	-	protein_coding	CD79A	trans_eQTLII	-	620225
Liver	3	30378867	37901808	AX-116656184	30378867	4	0.00808631	ENSSSCG00000033684	6	49975957	50010059	-	protein_coding	CD79A	trans_eQTLII	-	7522941
Liver	3	50453272	53315915	AX-116203004	50453272	38	0.00808631	ENSSSCG00000033684	6	49975957	50010059	-	protein_coding	CD79A	trans_eQTLII	-	2862643
Liver	4	41733179	48508978	AX-116230411	41972707	173	0.00808631	ENSSSCG00000033684	6	49975957	50010059	-	protein_coding	CD79A	trans_eQTLII	-	6775799
Liver	3	55680430	59705468	AX-116204703	57829664	205	0.00975792	ENSSSCG00000008213	3	57968237	58003505	+	protein_coding	CD8B	cis_eQTL	138573	4025038
Liver	3	60174798	62881413	AX-116721147	60290751	15	0.0163223	ENSSSCG00000008213	3	57968237	58003505	+	protein_coding	CD8B	trans_eQTLI	2322514	2706615
Liver	4	79439013	79468600	AX-116683876	79439013	3	0.0368096	ENSSSCG00000008213	3	57968237	58003505	+	protein_coding	CD8B	trans_eQTLII	-	29587
Liver	1	203160214	203877649	AX-116141759	203160214	3	0.0142876	ENSSSCG00000023993	13	148090629	148192231	-	protein_coding	CD96	trans_eQTLII	-	717435
Liver	1	151074222	155411838	AX-116703267	151074222	5	0.0142876	ENSSSCG00000023993	13	148090629	148192231	-	protein_coding	CD96	trans_eQTLII	-	4337616
Liver	1	131537203	135489009	AX-116127930	131537203	6	0.0142876	ENSSSCG00000023993	13	148090629	148192231	-	protein_coding	CD96	trans_eQTLII	-	3951806
Liver	1	125704191	129662075	AX-116126938	125704191	8	0.0142876	ENSSSCG00000023993	13	148090629	148192231	-	protein_coding	CD96	trans_eQTLII	-	3957884
Liver	1	241410902	242509360	AX-116150867	241410902	9	0.0142876	ENSSSCG00000023993	13	148090629	148192231	-	protein_coding	CD96	trans_eQTLII	-	1098458
Liver	1	50739400	53196484	AX-116662869	50739400	13	0.0142876	ENSSSCG00000023993	13	148090629	148192231	-	protein_coding	CD96	trans_eQTLII	-	2457084
Liver	1	231494241	238357476	AX-116148482	231494241	19	0.0142876	ENSSSCG00000023993	13	148090629	148192231	-	protein_coding	CD96	trans_eQTLII	-	6863235
Liver	1	267262286	267904686	AX-116156586	267262286	35	0.0142876	ENSSSCG00000023993	13	148090629	148192231	-	protein_coding	CD96	trans_eQTLII	-	642400
Liver	10	17203462	17544339	AX-116403048	17203462	4	0.0255664	ENSSSCG00000031598	11	18458299	18518146	-	protein_coding	CDADC1	trans_eQTLII	-	340877
Liver	10	60003552	60294928	AX-116412962	60003552	6	0.00082311	ENSSSCG00000011112	10	59718340	59765621	-	protein_coding	CDC123	cis_eQTL	285212	291376
Liver	10	54862812	59942129	AX-116412928	59738642	29	0.00459834	ENSSSCG00000011112	10	59718340	59765621	-	protein_coding	CDC123	cis_eQTL	20302	5079317
Liver	17	19263571	19328171	AX-116582030	19263571	5	0.0268622	ENSSSCG00000007151	17	31910824	31929440	-	protein_coding	CDC25B	trans_eQTLI	12647253	64600
Liver	9	15938201	19988190	AX-116371036	15938201	4	0.0268622	ENSSSCG00000007151	17	31910824	31929440	-	protein_coding	CDC25B	trans_eQTLII	-	4049989
Liver	9	20059128	20491137	AX-116372095	20059128	4	0.0268622	ENSSSCG00000007151	17	31910824	31929440	-	protein_coding	CDC25B	trans_eQTLII	-	432009
Liver	3	113492564	117481296	AX-116723687	113492564	5	0.0268622	ENSSSCG00000007151	17	31910824	31929440	-	protein_coding	CDC25B	trans_eQTLII	-	3988732
Liver	10	56891302	58034886	AX-116851304	56891302	8	0.0268622	ENSSSCG00000007151	17	31910824	31929440	-	protein_coding	CDC25B	trans_eQTLII	-	1143584
Liver	8	41516930	44311653	AX-116345690	41516930	12	0.0268622	ENSSSCG00000007151	17	31910824	31929440	-	protein_coding	CDC25B	trans_eQTLII	-	2794723
Liver	10	17203462	17647432	AX-116403048	17203462	5	0.0187458	ENSSSCG00000011298	13	28258595	28319195	-	protein_coding	CDCP1	trans_eQTLII	-	443970
Liver	15	113652119	119278462	AX-116675116	115687234	226	0.0187458	ENSSSCG00000011298	13	28258595	28319195	-	protein_coding	CDCP1	trans_eQTLII	-	5626343
Liver	13	4293080	4650419	AX-116447816	4293080	8	0.0201831	ENSSSCG00000011298	13	28258595	28319195	-	protein_coding	CDCP1	trans_eQTLI	23965515	357339
Liver	4	106808808	107318193	AX-116246217	106808808	3	0.0201831	ENSSSCG00000011298	13	28258595	28319195	-	protein_coding	CDCP1	trans_eQTLII	-	509385
Liver	7	30572315	33128155	AX-116688901	30572315	4	0.0201831	ENSSSCG00000011298	13	28258595	28319195	-	protein_coding	CDCP1	trans_eQTLII	-	2555840
Liver	1	255167723	255189853	AX-116153881	255189049	4	0.02513	ENSSSCG00000011298	13	28258595	28319195	-	protein_coding	CDCP1	trans_eQTLII	-	22130
Liver	1	30092782	34674713	AX-116104588	30092782	5	0.02513	ENSSSCG00000011298	13	28258595	28319195	-	protein_coding	CDCP1	trans_eQTLII	-	4581931
Liver	3	71143862	75721991	AX-116681836	71143862	9	0.0390741	ENSSSCG00000011298	13	28258595	28319195	-	protein_coding	CDCP1	trans_eQTLII	-	4578129
Liver	2	14967	506245	AX-116192945	14967	28	3.405e-05	ENSSSCG00000012852	2	375726	382704	-	protein_coding	CDHR5	cis_eQTL	360759	491278
Liver	7	12179491	17591220	AX-116782939	16559113	181	1.36e-05	ENSSSCG00000001080	7	15910666	16685053	+	protein_coding	CDKAL1	cis_eQTL	648447	5411729
Liver	3	47232849	47719276	AX-116202243	47232849	18	0.0308529	ENSSSCG00000032340	3	23796773	23835247	+	protein_coding	CDR2	trans_eQTLI	23436076	486427
Liver	3	47232849	47719276	AX-116202243	47232849	18	0.0396662	ENSSSCG00000034207	17	51722426	51724305	+	protein_coding	CEBPB	trans_eQTLII	-	486427
Liver	1	224027931	229237769	AX-116146967	224934269	159	2.168e-05	ENSSSCG00000024257	1	224961059	225041575	-	protein_coding	CEMIP2	cis_eQTL	26790	5209838
Liver	1	231967535	233494586	AX-116148971	233442796	5	0.00971843	ENSSSCG00000024257	1	224961059	225041575	-	protein_coding	CEMIP2	trans_eQTLI	8481737	1527051
Liver	1	243448984	244900338	AX-116706309	243549879	39	0.0131271	ENSSSCG00000024257	1	224961059	225041575	-	protein_coding	CEMIP2	trans_eQTLI	18588820	1451354
Liver	8	116416913	117770466	AX-116362471	117770466	9	0.00045031	ENSSSCG00000023296	8	117889009	117965792	+	protein_coding	CENPE	cis_eQTL	118543	1353553
Liver	9	72946964	76538154	AX-116384375	72946964	3	0.00043199	ENSSSCG00000015581	9	128948497	129012218	-	protein_coding	CENPF	trans_eQTLI	56001533	3591190
Liver	15	24775726	29702382	AX-116536262	29702382	13	0.00043199	ENSSSCG00000015581	9	128948497	129012218	-	protein_coding	CENPF	trans_eQTLII	-	4926656
Liver	3	101238854	103526467	AX-116214399	103246107	3	0.0068482	ENSSSCG00000015581	9	128948497	129012218	-	protein_coding	CENPF	trans_eQTLII	-	2287613
Liver	12	12215917	13099030	AX-116436130	12352438	95	0.00740189	ENSSSCG00000023992	12	12392843	12815800	-	protein_coding	CEP112	cis_eQTL	40405	883113
Liver	7	103424176	103728705	AX-116647978	103424176	4	0.0224951	ENSSSCG00000002410	7	103345985	103761113	-	protein_coding	CEP128	cis_eQTL	78191	304529
Liver	7	112736220	113885257	AX-116690145	112736220	3	0.00156019	ENSSSCG00000021383	1	92483327	92504327	+	protein_coding	CGAS	trans_eQTLII	-	1149037
Liver	9	118153221	118368677	AX-116394279	118153221	11	2.65e-06	ENSSSCG00000038521	1	130360513	130363308	-	protein_coding	CHAC1	trans_eQTLII	-	215456
Liver	6	158007541	158233900	AX-116688110	158188492	7	0.00023396	ENSSSCG00000038521	1	130360513	130363308	-	protein_coding	CHAC1	trans_eQTLII	-	226359
Liver	8	104041781	109971817	AX-116360045	106667388	90	2.65e-06	ENSSSCG00000038521	1	130360513	130363308	-	protein_coding	CHAC1	trans_eQTLII	-	5930036
Liver	6	30315301	32277837	AX-116279696	30315301	15	0.00024659	ENSSSCG00000038521	1	130360513	130363308	-	protein_coding	CHAC1	trans_eQTLII	-	1962536
Liver	15	40974439	41932693	AX-116538667	41841130	6	0.00023205	ENSSSCG00000038521	1	130360513	130363308	-	protein_coding	CHAC1	trans_eQTLII	-	958254
Liver	7	111659421	112608004	AX-116690119	111659421	5	0.00016038	ENSSSCG00000038521	1	130360513	130363308	-	protein_coding	CHAC1	trans_eQTLII	-	948583
Liver	15	33390104	38108048	AX-116798777	33390104	23	0.00024902	ENSSSCG00000038521	1	130360513	130363308	-	protein_coding	CHAC1	trans_eQTLII	-	4717944
Liver	11	64480008	68336870	AX-116749750	68151320	14	0.00023205	ENSSSCG00000038521	1	130360513	130363308	-	protein_coding	CHAC1	trans_eQTLII	-	3856862
Liver	18	30083589	34645627	AX-116599568	34032131	9	1.187e-05	ENSSSCG00000038521	1	130360513	130363308	-	protein_coding	CHAC1	trans_eQTLII	-	4562038
Liver	11	41845540	48693760	AX-116425713	44817792	11	0.00015228	ENSSSCG00000038521	1	130360513	130363308	-	protein_coding	CHAC1	trans_eQTLII	-	6848220
Liver	11	70301901	79062524	AX-116433396	78881671	11	0.00023396	ENSSSCG00000038521	1	130360513	130363308	-	protein_coding	CHAC1	trans_eQTLII	-	8760623
Liver	14	12286766	18010183	AX-116497062	12286766	7	0.00023205	ENSSSCG00000038521	1	130360513	130363308	-	protein_coding	CHAC1	trans_eQTLII	-	5723417
Liver	1	30214157	35025362	AX-116105753	35022863	4	1.187e-05	ENSSSCG00000038521	1	130360513	130363308	-	protein_coding	CHAC1	trans_eQTLI	95337650	4811205
Liver	1	22871491	29046234	AX-116662415	24234692	5	0.00023205	ENSSSCG00000038521	1	130360513	130363308	-	protein_coding	CHAC1	trans_eQTLI	106125821	6174743
Liver	18	50813620	54607534	AX-116603806	54607534	3	1.187e-05	ENSSSCG00000038521	1	130360513	130363308	-	protein_coding	CHAC1	trans_eQTLII	-	3793914
Liver	8	95336093	97171484	AX-116850240	95336093	4	0.00041967	ENSSSCG00000038521	1	130360513	130363308	-	protein_coding	CHAC1	trans_eQTLII	-	1835391
Liver	9	61450909	65828121	AX-116809096	61455275	5	0.00041967	ENSSSCG00000038521	1	130360513	130363308	-	protein_coding	CHAC1	trans_eQTLII	-	4377212
Liver	4	64106302	69521778	AX-116236170	64441228	90	0.00066067	ENSSSCG00000038521	1	130360513	130363308	-	protein_coding	CHAC1	trans_eQTLII	-	5415476
Liver	16	62262905	62660585	AX-116574081	62610818	3	0.00186378	ENSSSCG00000038521	1	130360513	130363308	-	protein_coding	CHAC1	trans_eQTLII	-	397680
Liver	16	55089656	59753862	AX-116572683	56884114	6	0.00186378	ENSSSCG00000038521	1	130360513	130363308	-	protein_coding	CHAC1	trans_eQTLII	-	4664206
Liver	3	10104242	17440420	AX-116194809	10104242	21	0.00186378	ENSSSCG00000038521	1	130360513	130363308	-	protein_coding	CHAC1	trans_eQTLII	-	7336178
Liver	5	3950333	6393698	AX-116684908	6393698	3	0.00556799	ENSSSCG00000038521	1	130360513	130363308	-	protein_coding	CHAC1	trans_eQTLII	-	2443365
Liver	15	104184793	108885082	AX-116551222	104184793	3	0.00609952	ENSSSCG00000038521	1	130360513	130363308	-	protein_coding	CHAC1	trans_eQTLII	-	4700289
Liver	15	121338043	127927259	AX-116556688	127927259	3	0.00609952	ENSSSCG00000038521	1	130360513	130363308	-	protein_coding	CHAC1	trans_eQTLII	-	6589216
Liver	15	131371213	132514678	AX-116774750	132514678	4	0.00609952	ENSSSCG00000038521	1	130360513	130363308	-	protein_coding	CHAC1	trans_eQTLII	-	1143465
Liver	17	50733298	58144466	AX-116591273	58144466	6	0.00624802	ENSSSCG00000038521	1	130360513	130363308	-	protein_coding	CHAC1	trans_eQTLII	-	7411168
Liver	4	117493373	117585196	AX-116248769	117493373	3	0.00834735	ENSSSCG00000038521	1	130360513	130363308	-	protein_coding	CHAC1	trans_eQTLII	-	91823
Liver	11	51990408	58591200	AX-116428384	56645740	5	0.0093147	ENSSSCG00000038521	1	130360513	130363308	-	protein_coding	CHAC1	trans_eQTLII	-	6600792
Liver	11	33736649	38798632	AX-116422726	33736649	3	0.0112756	ENSSSCG00000038521	1	130360513	130363308	-	protein_coding	CHAC1	trans_eQTLII	-	5061983
Liver	6	46953497	47053820	AX-116629020	46953497	3	0.0190635	ENSSSCG00000038521	1	130360513	130363308	-	protein_coding	CHAC1	trans_eQTLII	-	100323
Liver	9	18011166	18272598	AX-116371599	18011166	7	0.0191082	ENSSSCG00000038521	1	130360513	130363308	-	protein_coding	CHAC1	trans_eQTLII	-	261432
Liver	16	62591340	62710018	AX-116640706	62686593	4	9.48e-06	ENSSSCG00000011524	13	56804555	57034188	+	protein_coding	CHL1	trans_eQTLII	-	118678
Liver	17	46680605	49139754	AX-116854065	48027423	4	0.00248765	ENSSSCG00000011524	13	56804555	57034188	+	protein_coding	CHL1	trans_eQTLII	-	2459149
Liver	4	10248914	12568387	AX-116726134	10248914	8	0.00248765	ENSSSCG00000011524	13	56804555	57034188	+	protein_coding	CHL1	trans_eQTLII	-	2319473
Liver	3	1766571	3696938	AX-116193388	1766571	4	0.00414311	ENSSSCG00000011524	13	56804555	57034188	+	protein_coding	CHL1	trans_eQTLII	-	1930367
Liver	7	30572315	33128155	AX-116688934	33128155	4	0.0187728	ENSSSCG00000014934	9	23181850	23208683	-	protein_coding	CHORDC1	trans_eQTLII	-	2555840
Liver	10	17203462	17544339	AX-116403048	17203462	4	0.0198583	ENSSSCG00000014934	9	23181850	23208683	-	protein_coding	CHORDC1	trans_eQTLII	-	340877
Liver	10	17203462	17544339	AX-116403048	17203462	4	0.0266311	ENSSSCG00000004751	1	130073919	130112753	-	protein_coding	CHP1	trans_eQTLII	-	340877
Liver	9	24690412	24740842	AX-116373295	24690412	3	0.0117369	ENSSSCG00000012576	X	90703422	90827210	-	protein_coding	CHRDL1	trans_eQTLII	-	50430
Liver	15	127135607	128292020	AX-116556462	127138806	6	0.0265205	ENSSSCG00000012576	X	90703422	90827210	-	protein_coding	CHRDL1	trans_eQTLII	-	1156413
Liver	7	43891717	44147574	AX-116318696	43891717	9	0.0265205	ENSSSCG00000012576	X	90703422	90827210	-	protein_coding	CHRDL1	trans_eQTLII	-	255857
Liver	6	20522334	27820747	AX-116279067	26977587	19	0.0265205	ENSSSCG00000012576	X	90703422	90827210	-	protein_coding	CHRDL1	trans_eQTLII	-	7298413
Liver	13	196146939	196619523	AX-116794162	196581499	3	0.0290382	ENSSSCG00000012576	X	90703422	90827210	-	protein_coding	CHRDL1	trans_eQTLII	-	472584
Liver	4	10248914	12568387	AX-116726134	10248914	8	0.0324706	ENSSSCG00000012576	X	90703422	90827210	-	protein_coding	CHRDL1	trans_eQTLII	-	2319473
Liver	17	5345394	5712047	AX-116578924	5345394	11	0.0324706	ENSSSCG00000012576	X	90703422	90827210	-	protein_coding	CHRDL1	trans_eQTLII	-	366653
Liver	18	15672676	17441703	AX-116595574	15672676	9	0.0332544	ENSSSCG00000012576	X	90703422	90827210	-	protein_coding	CHRDL1	trans_eQTLII	-	1769027
Liver	3	40238863	45204608	AX-116201197	40238863	44	0.0194815	ENSSSCG00000008002	3	41042093	41050013	+	protein_coding	CIAO3	cis_eQTL	803230	4965745
Liver	3	37141369	39724938	AX-116200718	37141369	6	0.0194815	ENSSSCG00000008002	3	41042093	41050013	+	protein_coding	CIAO3	trans_eQTLI	3900724	2583569
Liver	12	23291777	24045922	AX-116765108	23441911	82	0.00119572	ENSSSCG00000022187	12	23376003	23392268	-	protein_coding	CISD3	cis_eQTL	65908	754145
Liver	13	150690605	155798293	AX-116481516	150690605	8	0.01371	ENSSSCG00000022187	12	23376003	23392268	-	protein_coding	CISD3	trans_eQTLII	-	5107688
Liver	18	12429018	16463091	AX-116594953	12429018	3	0.025305	ENSSSCG00000012409	X	58179087	58184499	-	protein_coding	CITED1	trans_eQTLII	-	4034073
Liver	1	35383202	38470403	AX-116662698	38470403	3	0.00415167	ENSSSCG00000021220	AEMK02000452.1	2070847	2074899	-	protein_coding	CKB	trans_eQTLII	-	3087201
Liver	1	45638623	47762986	AX-116662792	45638623	3	0.00415167	ENSSSCG00000021220	AEMK02000452.1	2070847	2074899	-	protein_coding	CKB	trans_eQTLII	-	2124363
Liver	1	163771580	167495057	AX-116133976	163771580	3	0.00415167	ENSSSCG00000021220	AEMK02000452.1	2070847	2074899	-	protein_coding	CKB	trans_eQTLII	-	3723477
Liver	1	203160214	203877649	AX-116141759	203160214	3	0.00415167	ENSSSCG00000021220	AEMK02000452.1	2070847	2074899	-	protein_coding	CKB	trans_eQTLII	-	717435
Liver	11	77461931	77908970	AX-116433092	77461931	3	0.00415167	ENSSSCG00000021220	AEMK02000452.1	2070847	2074899	-	protein_coding	CKB	trans_eQTLII	-	447039
Liver	1	131537203	131676156	AX-116127930	131537203	5	0.00415167	ENSSSCG00000021220	AEMK02000452.1	2070847	2074899	-	protein_coding	CKB	trans_eQTLII	-	138953
Liver	1	151074222	155411838	AX-116703267	151074222	5	0.00415167	ENSSSCG00000021220	AEMK02000452.1	2070847	2074899	-	protein_coding	CKB	trans_eQTLII	-	4337616
Liver	4	61079590	66949558	AX-116728504	61079590	7	0.00415167	ENSSSCG00000021220	AEMK02000452.1	2070847	2074899	-	protein_coding	CKB	trans_eQTLII	-	5869968
Liver	1	125704191	129662075	AX-116126938	125704191	8	0.00415167	ENSSSCG00000021220	AEMK02000452.1	2070847	2074899	-	protein_coding	CKB	trans_eQTLII	-	3957884
Liver	1	241410902	242509360	AX-116150867	241410902	9	0.00415167	ENSSSCG00000021220	AEMK02000452.1	2070847	2074899	-	protein_coding	CKB	trans_eQTLII	-	1098458
Liver	1	50739400	53196484	AX-116662869	50739400	13	0.00415167	ENSSSCG00000021220	AEMK02000452.1	2070847	2074899	-	protein_coding	CKB	trans_eQTLII	-	2457084
Liver	1	231494241	238357476	AX-116148482	231494241	16	0.00415167	ENSSSCG00000021220	AEMK02000452.1	2070847	2074899	-	protein_coding	CKB	trans_eQTLII	-	6863235
Liver	1	262699280	267904686	AX-116155898	262699280	36	0.00415167	ENSSSCG00000021220	AEMK02000452.1	2070847	2074899	-	protein_coding	CKB	trans_eQTLII	-	5205406
Liver	15	74140676	78754673	AX-116853256	74140676	3	0.00089455	ENSSSCG00000041667	14	51161032	51163482	-	protein_coding	CLDN5	trans_eQTLII	-	4613997
Liver	8	43679538	45017624	AX-116346151	44464904	47	0.00105162	ENSSSCG00000041667	14	51161032	51163482	-	protein_coding	CLDN5	trans_eQTLII	-	1338086
Liver	1	86145098	86558704	AX-116119385	86290848	4	0.00513051	ENSSSCG00000041667	14	51161032	51163482	-	protein_coding	CLDN5	trans_eQTLII	-	413606
Liver	2	6129028	6193216	AX-116160117	6129028	4	0.00513051	ENSSSCG00000041667	14	51161032	51163482	-	protein_coding	CLDN5	trans_eQTLII	-	64188
Liver	8	107826202	108849965	AX-116360213	107826202	4	0.00513051	ENSSSCG00000041667	14	51161032	51163482	-	protein_coding	CLDN5	trans_eQTLII	-	1023763
Liver	18	15672676	17441703	AX-116595574	15672676	10	0.00513051	ENSSSCG00000041667	14	51161032	51163482	-	protein_coding	CLDN5	trans_eQTLII	-	1769027
Liver	4	113308676	116371338	AX-116248366	115552567	31	0.00513051	ENSSSCG00000041667	14	51161032	51163482	-	protein_coding	CLDN5	trans_eQTLII	-	3062662
Liver	13	22098802	22510906	AX-116452020	22098802	3	0.00590652	ENSSSCG00000041667	14	51161032	51163482	-	protein_coding	CLDN5	trans_eQTLII	-	412104
Liver	15	124009448	128292020	AX-116556462	127138806	9	0.00590652	ENSSSCG00000041667	14	51161032	51163482	-	protein_coding	CLDN5	trans_eQTLII	-	4282572
Liver	13	15646619	18419094	AX-116669661	18419094	3	0.010204	ENSSSCG00000041667	14	51161032	51163482	-	protein_coding	CLDN5	trans_eQTLII	-	2772475
Liver	8	68582868	69583426	AX-116350672	68582868	31	0.0325372	ENSSSCG00000041667	14	51161032	51163482	-	protein_coding	CLDN5	trans_eQTLII	-	1000558
Liver	11	73524650	73589995	AX-116630363	73524650	5	0.0366746	ENSSSCG00000008647	3	128903616	128917871	+	protein_coding	CMPK2	trans_eQTLII	-	65345
Liver	11	1132422	1536594	AX-116415660	1132422	20	0.0366746	ENSSSCG00000008647	3	128903616	128917871	+	protein_coding	CMPK2	trans_eQTLII	-	404172
Liver	8	28795475	29499274	AX-116342641	28795475	5	0.00088281	ENSSSCG00000034972	10	12819576	12960992	+	protein_coding	CNIH3	trans_eQTLII	-	703799
Liver	5	94032559	94838488	AX-116271438	94032559	23	0.00088281	ENSSSCG00000034972	10	12819576	12960992	+	protein_coding	CNIH3	trans_eQTLII	-	805929
Liver	10	11879869	16015249	AX-116783633	12436919	144	0.0111804	ENSSSCG00000034972	10	12819576	12960992	+	protein_coding	CNIH3	cis_eQTL	382657	4135380
Liver	14	111410718	119088232	AX-116524008	118271114	4	0.0229046	ENSSSCG00000034972	10	12819576	12960992	+	protein_coding	CNIH3	trans_eQTLII	-	7677514
Liver	14	20731792	20740894	AX-116671986	20731792	3	0.0374351	ENSSSCG00000034972	10	12819576	12960992	+	protein_coding	CNIH3	trans_eQTLII	-	9102
Liver	4	30617666	32202878	AX-116227912	30617666	3	4e-08	ENSSSCG00000013614	2	70182925	70197384	+	protein_coding	CNN1	trans_eQTLII	-	1585212
Liver	5	46850803	47495367	AX-116261549	46850803	3	0.0492377	ENSSSCG00000013614	2	70182925	70197384	+	protein_coding	CNN1	trans_eQTLII	-	644564
Liver	4	99059050	99584548	AX-116244400	99059050	25	0.0492377	ENSSSCG00000013614	2	70182925	70197384	+	protein_coding	CNN1	trans_eQTLII	-	525498
Liver	9	106834227	107735113	AX-116391816	106834227	31	0.0153357	ENSSSCG00000037556	9	106990573	107273607	-	protein_coding	COG5	cis_eQTL	156346	900886
Liver	3	22744164	25651284	AX-116665757	22744164	24	0.0126134	ENSSSCG00000010799	3	22740436	22826585	+	protein_coding	COG7	cis_eQTL	3728	2907120
Liver	13	1442046	5135381	AX-116669323	2304576	167	0.00085332	ENSSSCG00000037430	13	1817404	1985803	-	protein_coding	COL6A6	cis_eQTL	487172	3693335
Liver	15	90152984	91572230	AX-116548931	90152984	33	0.00085332	ENSSSCG00000037430	13	1817404	1985803	-	protein_coding	COL6A6	trans_eQTLII	-	1419246
Liver	15	83759913	89997575	AX-116674826	83759913	227	0.00085332	ENSSSCG00000037430	13	1817404	1985803	-	protein_coding	COL6A6	trans_eQTLII	-	6237662
Liver	7	66852255	69862076	AX-116322982	66852255	6	0.00729787	ENSSSCG00000037430	13	1817404	1985803	-	protein_coding	COL6A6	trans_eQTLII	-	3009821
Liver	17	56330597	57045723	AX-116770949	56939563	9	0.0138887	ENSSSCG00000037430	13	1817404	1985803	-	protein_coding	COL6A6	trans_eQTLII	-	715126
Liver	14	100086182	100479449	AX-116519723	100086182	6	0.0328169	ENSSSCG00000037430	13	1817404	1985803	-	protein_coding	COL6A6	trans_eQTLII	-	393267
Liver	10	57844685	57908048	AX-116851306	57844685	3	0.017728	ENSSSCG00000013916	2	59061420	59068949	+	protein_coding	COMP	trans_eQTLII	-	63363
Liver	4	57599416	59561005	AX-116234349	57599416	13	0.017728	ENSSSCG00000013916	2	59061420	59068949	+	protein_coding	COMP	trans_eQTLII	-	1961589
Liver	18	51486505	51739309	AX-116603187	51486505	5	0.0295579	ENSSSCG00000013916	2	59061420	59068949	+	protein_coding	COMP	trans_eQTLII	-	252804
Liver	17	59237011	59683665	AX-116591565	59237011	6	0.0295579	ENSSSCG00000013916	2	59061420	59068949	+	protein_coding	COMP	trans_eQTLII	-	446654
Liver	2	11435858	16761828	AX-116162671	16464518	7	0.00023039	ENSSSCG00000018023	12	58011831	58117700	+	protein_coding	COX10	trans_eQTLII	-	5325970
Liver	2	63235537	68261260	AX-116712734	68261260	3	1.66e-06	ENSSSCG00000018023	12	58011831	58117700	+	protein_coding	COX10	trans_eQTLII	-	5025723
Liver	2	90094805	94554261	AX-116177393	91429827	92	0.016732	ENSSSCG00000040325	2	94345438	94353027	+	protein_coding	COX7C	trans_eQTLI	2915611	4459456
Liver	2	86407068	89966838	AX-116176069	86407068	46	0.016732	ENSSSCG00000040325	2	94345438	94353027	+	protein_coding	COX7C	trans_eQTLI	7938370	3559770
Liver	3	1766571	3769713	AX-116193388	1766571	3	0.00622947	ENSSSCG00000025128	13	131325039	131337672	-	protein_coding	CPN2	trans_eQTLII	-	2003142
Liver	9	15938201	19988190	AX-116371036	15938201	3	0.0406464	ENSSSCG00000038031	5	33525684	33618945	+	protein_coding	CPSF6	trans_eQTLII	-	4049989
Liver	9	20059128	20491137	AX-116372095	20059128	4	0.0406464	ENSSSCG00000038031	5	33525684	33618945	+	protein_coding	CPSF6	trans_eQTLII	-	432009
Liver	17	19263571	19328171	AX-116582030	19263571	5	0.0406464	ENSSSCG00000038031	5	33525684	33618945	+	protein_coding	CPSF6	trans_eQTLII	-	64600
Liver	3	113492564	117507761	AX-116723687	113492564	6	0.0406464	ENSSSCG00000038031	5	33525684	33618945	+	protein_coding	CPSF6	trans_eQTLII	-	4015197
Liver	10	56891302	58034886	AX-116851304	56891302	8	0.0406464	ENSSSCG00000038031	5	33525684	33618945	+	protein_coding	CPSF6	trans_eQTLII	-	1143584
Liver	8	41516930	44311653	AX-116345690	41516930	12	0.0406464	ENSSSCG00000038031	5	33525684	33618945	+	protein_coding	CPSF6	trans_eQTLII	-	2794723
Liver	9	115305207	117447440	AX-116393692	115305207	4	0.00306012	ENSSSCG00000000981	5	709045	716927	-	protein_coding	CRELD2	trans_eQTLII	-	2142233
Liver	4	124451333	129868529	AX-116250342	124451333	12	0.00306012	ENSSSCG00000000981	5	709045	716927	-	protein_coding	CRELD2	trans_eQTLII	-	5417196
Liver	4	129023635	129883561	AX-116684806	129023635	8	0.0016611	ENSSSCG00000006403	4	90722352	90805236	+	protein_coding	CRP	trans_eQTLI	38301283	859926
Liver	18	45326417	46492167	AX-116660363	45326417	36	0.00535142	ENSSSCG00000006403	4	90722352	90805236	+	protein_coding	CRP	trans_eQTLII	-	1165750
Liver	6	136457727	137667847	AX-116301824	136463495	34	0.0306177	ENSSSCG00000003780	6	138435392	138461045	+	protein_coding	CRYZ	trans_eQTLI	1971897	1210120
Liver	4	117338809	117359680	AX-116248731	117338809	6	0.00470099	ENSSSCG00000037449	4	110178478	110197901	-	protein_coding	CSF1	trans_eQTLI	7160331	20871
Liver	7	30572315	36342110	AX-116688934	33128155	7	0.00027174	ENSSSCG00000014435	2	150612844	150662351	-	protein_coding	CSNK1A1	trans_eQTLII	-	5769795
Liver	2	60834056	68261260	AX-116712734	68261260	8	8.6e-07	ENSSSCG00000014435	2	150612844	150662351	-	protein_coding	CSNK1A1	trans_eQTLI	82351584	7427204
Liver	11	25834428	29045962	AX-116421533	29045962	4	0.00057275	ENSSSCG00000014435	2	150612844	150662351	-	protein_coding	CSNK1A1	trans_eQTLII	-	3211534
Liver	4	60229883	67162641	AX-116728586	63010677	266	0.00299162	ENSSSCG00000014435	2	150612844	150662351	-	protein_coding	CSNK1A1	trans_eQTLII	-	6932758
Liver	8	24701823	24873415	AX-116341593	24868789	3	0.00708299	ENSSSCG00000014435	2	150612844	150662351	-	protein_coding	CSNK1A1	trans_eQTLII	-	171592
Liver	10	15295638	17544339	AX-116403048	17203462	5	0.0107103	ENSSSCG00000014435	2	150612844	150662351	-	protein_coding	CSNK1A1	trans_eQTLII	-	2248701
Liver	12	1712757	6520864	AX-116434927	6520864	3	0.0128543	ENSSSCG00000014435	2	150612844	150662351	-	protein_coding	CSNK1A1	trans_eQTLII	-	4808107
Liver	2	11435858	16761828	AX-116709543	11435858	8	0.015698	ENSSSCG00000014435	2	150612844	150662351	-	protein_coding	CSNK1A1	trans_eQTLI	139176986	5325970
Liver	7	92062921	92469360	AX-116328584	92062921	4	0.015698	ENSSSCG00000014435	2	150612844	150662351	-	protein_coding	CSNK1A1	trans_eQTLII	-	406439
Liver	3	71143862	75721991	AX-116681836	71143862	9	0.015698	ENSSSCG00000014435	2	150612844	150662351	-	protein_coding	CSNK1A1	trans_eQTLII	-	4578129
Liver	4	58465909	59963705	AX-116234797	59085589	40	0.0159764	ENSSSCG00000014435	2	150612844	150662351	-	protein_coding	CSNK1A1	trans_eQTLII	-	1497796
Liver	1	30092782	34674713	AX-116104588	30092782	5	0.0181222	ENSSSCG00000014435	2	150612844	150662351	-	protein_coding	CSNK1A1	trans_eQTLII	-	4581931
Liver	1	253432100	253649266	AX-116153477	253435550	4	0.0255679	ENSSSCG00000014435	2	150612844	150662351	-	protein_coding	CSNK1A1	trans_eQTLII	-	217166
Liver	13	4293080	4650419	AX-116447869	4563138	7	0.0441517	ENSSSCG00000014435	2	150612844	150662351	-	protein_coding	CSNK1A1	trans_eQTLII	-	357339
Liver	9	21257550	21840536	AX-116372391	21260596	27	0.00013632	ENSSSCG00000014924	9	21722035	21761473	-	protein_coding	CTSC	cis_eQTL	461439	582986
Liver	7	46968758	48815449	AX-116752239	47292930	140	0.00813378	ENSSSCG00000001770	7	48083569	48106041	-	protein_coding	CTSH	cis_eQTL	790639	1846691
Liver	17	55454598	59681960	AX-116591529	59105465	166	3e-08	ENSSSCG00000007522	17	59141501	59149298	-	protein_coding	CTSZ	cis_eQTL	36036	4227362
Liver	17	61367140	62187854	AX-116592179	61872428	5	0.00538135	ENSSSCG00000007522	17	59141501	59149298	-	protein_coding	CTSZ	trans_eQTLI	2730927	820714
Liver	15	113652119	119213249	AX-116553751	116068407	198	0.0176504	ENSSSCG00000010550	14	111354603	111387737	-	protein_coding	CWF19L1	trans_eQTLII	-	5561130
Liver	7	112736220	113885257	AX-116690145	112736220	4	0.00294096	ENSSSCG00000032474	8	71693339	71695948	-	protein_coding	CXCL10	trans_eQTLII	-	1149037
Liver	11	5406069	5709771	AX-116667107	5709771	4	0.00876522	ENSSSCG00000032474	8	71693339	71695948	-	protein_coding	CXCL10	trans_eQTLII	-	303702
Liver	16	54939182	55531673	AX-116572326	55531673	4	0.0167423	ENSSSCG00000032474	8	71693339	71695948	-	protein_coding	CXCL10	trans_eQTLII	-	592491
Liver	11	5406069	5709771	AX-116667101	5406069	3	0.0141436	ENSSSCG00000008978	8	71713800	71725674	-	protein_coding	CXCL11	trans_eQTLII	-	303702
Liver	7	112736220	113885257	AX-116690145	112736220	4	0.0141436	ENSSSCG00000008978	8	71713800	71725674	-	protein_coding	CXCL11	trans_eQTLII	-	1149037
Liver	5	76815664	79349345	AX-116685961	79344058	3	0.0180659	ENSSSCG00000008978	8	71713800	71725674	-	protein_coding	CXCL11	trans_eQTLII	-	2533681
Liver	16	54939182	55257771	AX-116853680	54942509	5	0.0180659	ENSSSCG00000008978	8	71713800	71725674	-	protein_coding	CXCL11	trans_eQTLII	-	318589
Liver	4	117338809	117359680	AX-116248731	117338809	6	0.0003108	ENSSSCG00000008959	8	70054888	70159145	+	protein_coding	CXCL2	trans_eQTLII	-	20871
Liver	1	140172916	146387746	AX-116129703	143261624	28	0.00054121	ENSSSCG00000008959	8	70054888	70159145	+	protein_coding	CXCL2	trans_eQTLII	-	6214830
Liver	3	1766571	3769713	AX-116193388	1766571	3	0.00708479	ENSSSCG00000008959	8	70054888	70159145	+	protein_coding	CXCL2	trans_eQTLII	-	2003142
Liver	1	131207132	132766479	AX-116127888	131266613	21	0.00708479	ENSSSCG00000008959	8	70054888	70159145	+	protein_coding	CXCL2	trans_eQTLII	-	1559347
Liver	17	46680605	49139754	AX-116677733	49139754	4	0.0152829	ENSSSCG00000008959	8	70054888	70159145	+	protein_coding	CXCL2	trans_eQTLII	-	2459149
Liver	9	24690412	24740842	AX-116373295	24690412	3	0.0236544	ENSSSCG00000008959	8	70054888	70159145	+	protein_coding	CXCL2	trans_eQTLII	-	50430
Liver	4	10248914	12568387	AX-116223177	10253617	8	0.0323801	ENSSSCG00000008959	8	70054888	70159145	+	protein_coding	CXCL2	trans_eQTLII	-	2319473
Liver	7	112736220	113885257	AX-116690145	112736220	3	0.0072279	ENSSSCG00000032777	8	71663495	71670271	-	protein_coding	CXCL9	trans_eQTLII	-	1149037
Liver	15	74140676	79151044	AX-116546160	78754673	4	2.827e-05	ENSSSCG00000033844	3	102195741	102206750	+	protein_coding	CYP1B1	trans_eQTLII	-	5010368
Liver	4	115552567	116371338	AX-116248438	115943238	20	0.00091992	ENSSSCG00000033844	3	102195741	102206750	+	protein_coding	CYP1B1	trans_eQTLII	-	818771
Liver	8	43679538	45017624	AX-116346174	44632439	49	0.00091992	ENSSSCG00000033844	3	102195741	102206750	+	protein_coding	CYP1B1	trans_eQTLII	-	1338086
Liver	2	6129028	6193216	AX-116160117	6129028	4	0.00095368	ENSSSCG00000033844	3	102195741	102206750	+	protein_coding	CYP1B1	trans_eQTLII	-	64188
Liver	1	2216203	2383908	AX-116661979	2216203	4	0.00924621	ENSSSCG00000033844	3	102195741	102206750	+	protein_coding	CYP1B1	trans_eQTLII	-	167705
Liver	18	15672676	17441703	AX-116595574	15672676	10	0.0146812	ENSSSCG00000033844	3	102195741	102206750	+	protein_coding	CYP1B1	trans_eQTLII	-	1769027
Liver	5	70013238	72100030	AX-116266604	71354430	4	0.0287161	ENSSSCG00000033844	3	102195741	102206750	+	protein_coding	CYP1B1	trans_eQTLII	-	2086792
Liver	8	108375839	109119795	AX-116775547	108402296	4	0.0287161	ENSSSCG00000033844	3	102195741	102206750	+	protein_coding	CYP1B1	trans_eQTLII	-	743956
Liver	15	127135607	128292020	AX-116556462	127138806	5	0.0287161	ENSSSCG00000033844	3	102195741	102206750	+	protein_coding	CYP1B1	trans_eQTLII	-	1156413
Liver	8	76700488	77194047	AX-116352721	77161775	3	0.0318064	ENSSSCG00000033844	3	102195741	102206750	+	protein_coding	CYP1B1	trans_eQTLII	-	493559
Liver	9	24690412	24740842	AX-116373295	24690412	3	0.0318064	ENSSSCG00000033844	3	102195741	102206750	+	protein_coding	CYP1B1	trans_eQTLII	-	50430
Liver	1	257272391	257662854	AX-116707113	257272391	9	0.0318064	ENSSSCG00000033844	3	102195741	102206750	+	protein_coding	CYP1B1	trans_eQTLII	-	390463
Liver	8	68582868	69583426	AX-116350672	68582868	30	0.0318064	ENSSSCG00000033844	3	102195741	102206750	+	protein_coding	CYP1B1	trans_eQTLII	-	1000558
Liver	6	50001374	59088828	AX-116283540	50003545	587	0.00285963	ENSSSCG00000002993	6	49056578	49064107	-	protein_coding	CYP2A19	cis_eQTL	946967	9087454
Liver	6	40258664	49991432	AX-116751535	45899960	652	0.00285963	ENSSSCG00000002993	6	49056578	49064107	-	protein_coding	CYP2A19	trans_eQTLI	3156618	9732768
Liver	15	16968915	16998805	AX-116533421	16998805	3	0.00518082	ENSSSCG00000002993	6	49056578	49064107	-	protein_coding	CYP2A19	trans_eQTLII	-	29890
Liver	16	6633322	6750320	AX-116561027	6654196	4	0.0229883	ENSSSCG00000002993	6	49056578	49064107	-	protein_coding	CYP2A19	trans_eQTLII	-	116998
Liver	6	40133512	49912826	AX-116283334	49265869	60	0.00021819	ENSSSCG00000003006	6	49110812	49178413	-	protein_coding	CYP2B22	cis_eQTL	155057	9779314
Liver	18	6866751	8185328	AX-116678110	8109036	14	0.00021819	ENSSSCG00000003006	6	49110812	49178413	-	protein_coding	CYP2B22	trans_eQTLII	-	1318577
Liver	6	51113588	58469118	AX-116283835	51113588	57	0.00539888	ENSSSCG00000003006	6	49110812	49178413	-	protein_coding	CYP2B22	trans_eQTLI	2002776	7355530
Liver	2	7715550	7773621	AX-116160492	7715550	4	0.00589617	ENSSSCG00000003006	6	49110812	49178413	-	protein_coding	CYP2B22	trans_eQTLII	-	58071
Liver	9	57691170	58551239	AX-116380731	57691170	3	0.00955371	ENSSSCG00000003006	6	49110812	49178413	-	protein_coding	CYP2B22	trans_eQTLII	-	860069
Liver	7	95949725	96007449	AX-116329380	96007449	3	0.010337	ENSSSCG00000003006	6	49110812	49178413	-	protein_coding	CYP2B22	trans_eQTLII	-	57724
Liver	6	82679143	86299133	AX-116290506	82679143	5	0.039433	ENSSSCG00000003006	6	49110812	49178413	-	protein_coding	CYP2B22	trans_eQTLI	33568331	3619990
Liver	14	100086182	109926182	AX-116521373	106651954	673	4e-08	ENSSSCG00000035347	14	106013495	106713121	+	protein_coding	CYP2C42	cis_eQTL	638459	9840000
Liver	14	110167856	119896628	AX-116522329	110777576	299	1.46e-06	ENSSSCG00000035347	14	106013495	106713121	+	protein_coding	CYP2C42	trans_eQTLI	4764081	9728772
Liver	15	124527773	126127681	AX-116777258	126107584	4	0.00686553	ENSSSCG00000035347	14	106013495	106713121	+	protein_coding	CYP2C42	trans_eQTLII	-	1599908
Liver	14	120934403	125148934	AX-116524629	120938436	8	0.00924086	ENSSSCG00000035347	14	106013495	106713121	+	protein_coding	CYP2C42	trans_eQTLI	14924941	4214531
Liver	14	88896611	89166554	AX-116516594	88896611	11	0.0152265	ENSSSCG00000035347	14	106013495	106713121	+	protein_coding	CYP2C42	trans_eQTLI	17116884	269943
Liver	15	84625743	89394106	AX-116547927	85184895	6	0.0174127	ENSSSCG00000035347	14	106013495	106713121	+	protein_coding	CYP2C42	trans_eQTLII	-	4768363
Liver	7	331758	3387317	AX-116308446	814174	3	0.0179997	ENSSSCG00000035347	14	106013495	106713121	+	protein_coding	CYP2C42	trans_eQTLII	-	3055559
Liver	6	152390026	153064296	AX-116629892	152574170	48	0.0040894	ENSSSCG00000003825	6	152321848	152648979	+	protein_coding	CYP2J34	cis_eQTL	252322	674270
Liver	7	116956531	117087566	AX-116808634	116994577	18	0.0119602	ENSSSCG00000003825	6	152321848	152648979	+	protein_coding	CYP2J34	trans_eQTLII	-	131035
Liver	2	42817001	46483382	AX-116169053	42817001	162	0.048494	ENSSSCG00000013389	2	44375520	44396367	+	protein_coding	CYP2R1	trans_eQTLI	1558519	3666381
Liver	2	41023009	49997171	AX-116712216	49731171	352	8e-08	ENSSSCG00000027013	2	61889495	61917929	-	protein_coding	CYP4F8	trans_eQTLI	12158324	8974162
Liver	2	70015403	79277435	AX-116173649	71282912	153	4.913e-05	ENSSSCG00000027013	2	61889495	61917929	-	protein_coding	CYP4F8	trans_eQTLI	9393417	9262032
Liver	2	50076974	59969045	AX-116170982	52040684	132	< 2.2E-16	ENSSSCG00000027013	2	61889495	61917929	-	protein_coding	CYP4F8	trans_eQTLI	9848811	9892071
Liver	2	30091385	38627243	AX-116168014	38261546	67	9.929e-05	ENSSSCG00000027013	2	61889495	61917929	-	protein_coding	CYP4F8	trans_eQTLI	23627949	8535858
Liver	2	120754592	128178161	AX-116714988	125322955	18	0.00027525	ENSSSCG00000027013	2	61889495	61917929	-	protein_coding	CYP4F8	trans_eQTLI	63433460	7423569
Liver	2	80109789	88647463	AX-116175932	85877596	19	0.00098667	ENSSSCG00000027013	2	61889495	61917929	-	protein_coding	CYP4F8	trans_eQTLI	23988101	8537674
Liver	2	100145511	105651104	AX-116179955	101461832	28	0.00197522	ENSSSCG00000027013	2	61889495	61917929	-	protein_coding	CYP4F8	trans_eQTLI	39572337	5505593
Liver	2	114811578	116277077	AX-116183592	114817178	10	0.00530522	ENSSSCG00000027013	2	61889495	61917929	-	protein_coding	CYP4F8	trans_eQTLI	52927683	1465499
Liver	2	28636608	29876620	AX-116165855	29640493	14	0.00906566	ENSSSCG00000027013	2	61889495	61917929	-	protein_coding	CYP4F8	trans_eQTLI	32249002	1240012
Liver	3	68039541	69602860	AX-116555996	69602860	11	0.00907137	ENSSSCG00000027013	2	61889495	61917929	-	protein_coding	CYP4F8	trans_eQTLII	-	1563319
Liver	2	91429827	99949356	AX-116180166	93331873	11	0.00998113	ENSSSCG00000027013	2	61889495	61917929	-	protein_coding	CYP4F8	trans_eQTLI	31442378	8519529
Liver	16	58951686	58960966	AX-116741664	58951686	4	0.0143657	ENSSSCG00000027013	2	61889495	61917929	-	protein_coding	CYP4F8	trans_eQTLII	-	9280
Liver	13	55747539	58182914	AX-116461175	57939967	17	0.0189024	ENSSSCG00000027013	2	61889495	61917929	-	protein_coding	CYP4F8	trans_eQTLII	-	2435375
Liver	2	60104568	69977840	AX-116171927	62064388	624	< 2.2E-16	ENSSSCG00000027013	2	61889495	61917929	-	protein_coding	CYP4F8	cis_eQTL	174893	9873272
Liver	14	117793520	119832583	AX-116523923	117941352	13	0.00046603	ENSSSCG00000034388	13	26330171	26337379	-	protein_coding	CYP8B1	trans_eQTLII	-	2039063
Liver	18	25378000	29782955	AX-116597639	25378000	3	0.00142982	ENSSSCG00000034388	13	26330171	26337379	-	protein_coding	CYP8B1	trans_eQTLII	-	4404955
Liver	14	120451672	120834538	AX-116524544	120451672	5	0.00237144	ENSSSCG00000034388	13	26330171	26337379	-	protein_coding	CYP8B1	trans_eQTLII	-	382866
Liver	5	10464877	10506317	AX-116253476	10500535	5	0.00437484	ENSSSCG00000000130	5	10489286	10521736	-	protein_coding	CYTH4	cis_eQTL	11249	41440
Liver	16	25229135	28263447	AX-116565456	25229135	119	0.0499367	ENSSSCG00000016857	16	24514722	24776903	-	protein_coding	DAB2	cis_eQTL	714413	3034312
Liver	2	9794015	9925035	AX-116709400	9794015	14	0.00170119	ENSSSCG00000013079	2	9802012	9863865	-	protein_coding	DAGLA	cis_eQTL	7997	131020
Liver	2	10004690	10245103	AX-116709432	10073812	26	0.00206427	ENSSSCG00000013079	2	9802012	9863865	-	protein_coding	DAGLA	cis_eQTL	271800	240413
Liver	14	40288537	49978001	AX-116503860	41226917	478	9.6e-07	ENSSSCG00000009942	14	41929215	41950633	-	protein_coding	DAO	cis_eQTL	702298	9689464
Liver	14	50139873	54308652	AX-116507361	54207950	5	0.00165699	ENSSSCG00000009942	14	41929215	41950633	-	protein_coding	DAO	trans_eQTLI	12278735	4168779
Liver	14	34757595	39743130	AX-116755455	34757595	15	0.005566	ENSSSCG00000009942	14	41929215	41950633	-	protein_coding	DAO	trans_eQTLI	7171620	4985535
Liver	9	91756983	96641017	AX-116807246	91756983	5	0.0167526	ENSSSCG00000009942	14	41929215	41950633	-	protein_coding	DAO	trans_eQTLII	-	4884034
Liver	13	151517617	151549199	AX-116481718	151517617	4	0.0184426	ENSSSCG00000009942	14	41929215	41950633	-	protein_coding	DAO	trans_eQTLII	-	31582
Liver	9	71867786	72062130	AX-116384091	71867786	3	0.0403101	ENSSSCG00000009942	14	41929215	41950633	-	protein_coding	DAO	trans_eQTLII	-	194344
Liver	14	18820554	18845232	AX-116498594	18821538	6	0.0408973	ENSSSCG00000009942	14	41929215	41950633	-	protein_coding	DAO	trans_eQTLI	23107677	24678
Liver	14	25214601	25391815	AX-116804979	25391815	3	0.0442533	ENSSSCG00000009942	14	41929215	41950633	-	protein_coding	DAO	trans_eQTLI	16537400	177214
Liver	18	12429018	16463091	AX-116594953	12429018	3	0.0474144	ENSSSCG00000009942	14	41929215	41950633	-	protein_coding	DAO	trans_eQTLII	-	4034073
Liver	15	24637517	25196097	AX-116534959	24883275	31	1.366e-05	ENSSSCG00000032213	15	24896450	24906372	+	protein_coding	DBI	cis_eQTL	13175	558580
Liver	12	18304597	18463091	AX-116437574	18304597	7	0.00399597	ENSSSCG00000017340	12	18203890	18365138	+	protein_coding	DCAKD	cis_eQTL	100707	158494
Liver	4	128815266	129997909	AX-116684811	129209723	243	3.968e-05	ENSSSCG00000040735	4	130483878	130617531	+	protein_coding	DDAH1	trans_eQTLI	1274155	1182643
Liver	4	130003831	130855869	AX-116684837	130543416	79	0.0001291	ENSSSCG00000040735	4	130483878	130617531	+	protein_coding	DDAH1	cis_eQTL	59538	852038
Liver	3	43555025	48972989	AX-116202243	47232849	32	0.00247892	ENSSSCG00000031888	14	75117707	75119903	+	protein_coding	DDIT4	trans_eQTLII	-	5417964
Liver	3	87260668	87315403	AX-116210716	87260668	3	0.00511199	ENSSSCG00000031888	14	75117707	75119903	+	protein_coding	DDIT4	trans_eQTLII	-	54735
Liver	3	67742497	68636821	AX-116651619	67742497	9	0.0351967	ENSSSCG00000031888	14	75117707	75119903	+	protein_coding	DDIT4	trans_eQTLII	-	894324
Liver	3	28896755	29508198	AX-116198881	28896755	4	0.0449327	ENSSSCG00000031888	14	75117707	75119903	+	protein_coding	DDIT4	trans_eQTLII	-	611443
Liver	3	54452578	59243054	AX-116203933	54452578	8	0.0449327	ENSSSCG00000031888	14	75117707	75119903	+	protein_coding	DDIT4	trans_eQTLII	-	4790476
Liver	3	34804456	36942643	AX-116719951	34804456	14	0.0449327	ENSSSCG00000031888	14	75117707	75119903	+	protein_coding	DDIT4	trans_eQTLII	-	2138187
Liver	7	30572315	33128155	AX-116688934	33128155	4	0.00083983	ENSSSCG00000015712	15	23425669	23442980	+	protein_coding	DDX18	trans_eQTLII	-	2555840
Liver	10	17203462	17544339	AX-116403048	17203462	4	0.0156411	ENSSSCG00000015712	15	23425669	23442980	+	protein_coding	DDX18	trans_eQTLII	-	340877
Liver	10	17203462	17544339	AX-116403048	17203462	4	0.0286205	ENSSSCG00000010247	14	72039996	72063720	+	protein_coding	DDX21	trans_eQTLII	-	340877
Liver	11	1329151	1511598	AX-116415684	1329151	12	0.0188054	ENSSSCG00000009720	14	21083350	21163563	+	protein_coding	DDX60	trans_eQTLII	-	182447
Liver	10	12130128	13298386	AX-116401860	12130128	107	0.0458348	ENSSSCG00000024484	10	12557766	12569008	+	protein_coding	DEGS1	cis_eQTL	427638	1168258
Liver	1	264421528	264815078	AX-116156062	264471631	5	0.00296669	ENSSSCG00000005585	1	264300343	264824193	-	protein_coding	DENND1A	cis_eQTL	171288	393550
Liver	9	54312	3313202	AX-116692123	654880	285	4e-08	ENSSSCG00000014568	9	613729	703385	+	protein_coding	DENND2B	cis_eQTL	41151	3258890
Liver	1	257643794	257658086	AX-116707140	257658086	3	0.0135692	ENSSSCG00000014568	9	613729	703385	+	protein_coding	DENND2B	trans_eQTLII	-	14292
Liver	9	115305207	117447440	AX-116393692	115305207	4	0.0170783	ENSSSCG00000039626	14	49871218	49877683	+	protein_coding	DERL3	trans_eQTLII	-	2142233
Liver	4	124451333	129868529	AX-116250342	124451333	13	0.0170783	ENSSSCG00000039626	14	49871218	49877683	+	protein_coding	DERL3	trans_eQTLII	-	5417196
Liver	14	134584800	136153271	AX-116762356	135070632	45	0.00026795	ENSSSCG00000010744	14	135139855	135197320	-	protein_coding	DHX32	cis_eQTL	69223	1568471
Liver	12	50886704	52161560	AX-116444968	51333565	49	0.00309289	ENSSSCG00000039064	12	51527083	51546448	+	protein_coding	DHX33	cis_eQTL	193518	1274856
Liver	11	1132422	1536594	AX-116415660	1132422	20	0.0178315	ENSSSCG00000017416	12	20647692	20656692	+	protein_coding	DHX58	trans_eQTLII	-	404172
Liver	11	73524650	73589995	AX-116630363	73524650	5	0.0311739	ENSSSCG00000017416	12	20647692	20656692	+	protein_coding	DHX58	trans_eQTLII	-	65345
[truncated: 24,330 more rows]
