# Supplementary material for: Expression genome-wide association study identifies key regulatory variants enriched with metabolic and immune functions in four porcine tissues
Source: BMC Genomics. 2024 Jul 11;25:684. doi: 10.1186/s12864-024-10583-w (PMC11238464; doi:10.1186/s12864-024-10583-w)
Supplement: Supplementary file 15 — Supplementary Material 15 [file 12864_2024_10583_MOESM15_ESM.xlsx]

## Sheet: Sheet1
Additional file 6. Proportion of expressed genes that were found as associated genes in the eQTL analysis. The table shows the proportion of genes across the different bins of expression (in CPMs) separated between the cis and trans associated genes across the four tissues: liver, spleen, lung, and muscle.
CPM	Number of eGenes overlapped with cis-associated genes from eGWAS				Number of eGenes overlapped with trans-associated genes from eGWAS
	Liver	Lung	Spleen	Muscle	Liver	Lung	Spleen	Muscle
CPM < 1
1 ≤ CPM < 10	0.0442721	0.0627567	0.0824545	0.0297605	0.0570285	0.12346	0.0575264	0.0676587
10 ≤ CPM < 50	0.0332194	0.0352437	0.0564846	0.0278673	0.0345482	0.131132	0.0302048	0.0460664
50 ≤ CPM < 100	0.0371951	0.0282309	0.0322581	0.017135	0.0378049	0.154329	0.0316256	0.0383825
CPM ≥ 100	0.0310034	0.0193237	0.0250965	0.0179602	0.035513	0.222222	0.0376448	0.0327133
eGenes: expressed genes
