# Supplementary material for: Expression genome-wide association study identifies key regulatory variants enriched with metabolic and immune functions in four porcine tissues
Source: BMC Genomics. 2024 Jul 11;25:684. doi: 10.1186/s12864-024-10583-w (PMC11238464; doi:10.1186/s12864-024-10583-w)
Supplement: Supplementary file 16 — Supplementary Material 16 [file 12864_2024_10583_MOESM16_ESM.xlsx]

## Sheet: Sheet1
Additional File 7. Heatmap with the number of eQTLs annotated for each intervals length. Distribution made by range and tissue type.
eQTL range	Liver	Lung	Spleen	Muscle
0-1Mb	1325	3895	1252	1633
1Mb-2Mb	580	1549	483	974
2Mb-3Mb	478	912	414	642
3Mb-4Mb	344	817	324	786
4Mb-5Mb	448	1510	342	699
5Mb-6Mb	256	428	290	478
6Mb-7Mb	237	430	367	574
7Mb-8Mb	236	426	330	497
8Mb-9Mb	174	440	315	401
9Mb-10Mb	215	223	416	187
Total	4293	10630	4533	6871
