# Supplementary material for: Expression genome-wide association study identifies key regulatory variants enriched with metabolic and immune functions in four porcine tissues
Source: BMC Genomics. 2024 Jul 11;25:684. doi: 10.1186/s12864-024-10583-w (PMC11238464; doi:10.1186/s12864-024-10583-w)
Supplement: Supplementary file 17 — Supplementary Material 17 [file 12864_2024_10583_MOESM17_ESM.xlsx]

## Sheet: Sheet1
Additional file 8. Linkage disequilibrium between significant polymorphisms within eQTL regions. The calculation is based on a subset of random eQTLs for the different tissues. Linkage disequilibrium, measured as R2, varied between moderate (0.2) to high.(1.0).
Tissue	eQTL interval info				No. associations	No. unique SNPs	R2
	chr	start pos	stop pos	Length			Min	Max	Mean
Liver	13	80000384	89999002	9998618	702	398	0.2	1	0.7
	3	30605495	39863576	9258081	2662	1370	0.2	1	0.7
	6	51173622	59993926	8820304	17766	1417	0.2	1	0.8
	1	2216203	9995902	7779699	1139	729	0.2	1	0.7
	2	81097220	89729364	8632144	1140	808	0.2	1	0.7
Lung	3	10104242	19788787	9684545	4985	360	0.2	1	0.7
	6	50001374	59092308	9090934	36636	1559	0.2	1	0.8
	8	30489617	39341631	8852014	500	268	0.2	1	0.7
	12	10316683	18682382	8365699	1276	806	0.2	1	0.8
	16	52578074	59753862	7175788	2266	100	0.2	1	0.7
Spleen	14	130544572	139594026	9049454	936	713	0.2	1	0.7
	6	60020460	69989269	9968809	13588	1672	0.2	1	0.8
	8	41676319	49984920	8308601	198	79	0.2	1	0.9
	3	12131391	19286072	7154681	455	308	0.2	1	0.7
	5	50602114	59135969	8533855	900	541	0.2	1	0.7
Muscle	3	30378867	39956342	9577475	1786	1067	0.2	1	0.7
	13	130103388	139980334	9876946	1032	563	0.2	1	0.8
	1	240338519	248017998	7679479	1074	362	0.2	1	0.7
	6	51173622	59989157	8815535	9343	1380	0.2	1	0.8
	8	130001772	138939578	8937806	528	519	0.2	1	0.7
