# Supplementary material for: Expression genome-wide association study identifies key regulatory variants enriched with metabolic and immune functions in four porcine tissues
Source: BMC Genomics. 2024 Jul 11;25:684. doi: 10.1186/s12864-024-10583-w (PMC11238464; doi:10.1186/s12864-024-10583-w)
Supplement: Supplementary file 18 — Supplementary Material 18 [file 12864_2024_10583_MOESM18_ESM.xlsx]

## Sheet: Sheet1
Additional file 9. Results of ANOVA test to investigate the significant variation of q-values among the three eQTL categories: cis-eQTL, trans-eQTL-I, and trans-eQTL-II.
Tissue		df	Sum Sq	Mean Sq	F-value	Pr(>F)
Liver	eQTL	2	0.02	0.0099	56.16	<2e-16***
	Residuals	4290	0.76	0.00018
Lung	eQTL	2	0.017	0.0085	44.81	<2e-16 ***
	Residuals	10627	2.02	0.0002
Spleen	eQTL	2	0.024	0.012	71.1	<2e-16***
	Residuals	4530	0.75	0.00017
Muscle	eQTL	2	0.004	0.002	14.31	6.28e-07***
	Residuals	6868	0.95	0.0001
“***” indicated the significant difference at p < 0.001
