# Supplementary material for: Expression genome-wide association study identifies key regulatory variants enriched with metabolic and immune functions in four porcine tissues
Source: BMC Genomics. 2024 Jul 11;25:684. doi: 10.1186/s12864-024-10583-w (PMC11238464; doi:10.1186/s12864-024-10583-w)
Supplement: Supplementary file 19 — Supplementary Material 19 [file 12864_2024_10583_MOESM19_ESM.xlsx]

## Sheet: Sheet1
Additional file 10. Biological process terms identified based on GO enrichment analysis of associated genes per each tissue.
Tissue	Enrichment FDR	nGenes	Pathway Genes	Fold Enrichment	GO term	Genes
Liver	0.00150844	12	41	4.7404	Neg. reg. of innate immune response	IRAK3 TNFAIP3 ADAR TREX1 SERPING1 TRIM21 DHX58 NMI CD96 HAVCR2 ISG15 OAS1
	0.00462795	11	44	4.47704	Acute inflammatory response	ANO6 VNN1 PTGES FCGR1A EIF2AK1 PRCP LBP PLA2G2D DNASE1 NUPR1
	0.000934413	23	125	2.99918	Reg. of innate immune response	IRAK3 LAG3 TNFAIP3 RASGRP1 SLAMF6 ADAR ZBP1 TREX1 SH2D1A IRF7 SERPING1 TRIM21 DHX58 CGAS NMI CD96 LBP HAVCR2 MNDA EREG CD226 ISG15 OAS1
	0.00581376	23	145	2.5743	Defense response to virus	RIPK3 PTPN22 ZBP1 CD207 RSAD2 DDX60 IFIT3 IFIT5 TREX1 Mx2 IRF7 TRIM44 IFIH1 DHX58 CGAS E3 ISG20 IFI44L DDIT4 CXCL10 CXCL9 ISG15 OAS1
	0.000646023	32	202	2.54317	Reg. of response to biotic stimulus	IRAK3 LAG3 BMP6 ARG2 TNFAIP3 RASGRP1 CD274 SLAMF6 ADAR PTPN22 ZBP1 DDX60 IFIT3 TREX1 SH2D1A IRF7 SERPING1 TRIM44 TRIM21 HSPD1 DHX58 CGAS NMI CD96 SIRT2 LBP HAVCR2 MNDA EREG CD226 ISG15 OAS1
	0.000365494	47	359	2.19952	Reg. of defense response	PPARA IRAK3 LAG3 ARG2 TNFAIP3 NT5E RASGRP1 PTGES SLAMF6 ADAR FCGR1A PTPN22 ZBP1 GGT1 IFIT3 GPR120 MYD88 TREX1 SH2D1A IRF7 DAGLA SERPING1 TRIM44 TRIM21 CTSC DHX58 ALOX15 CGAS NMI LOC100513863 CD96 CCR2 ENPP3 SETD6 SIRT2 LBP HAVCR2 PLA2G2D CEBPB DNASE1 SNX4 MNDA EREG CD226 NUPR1 ISG15 OAS1
	0.00581376	37	330	2.04507	Response to bacterium	IRAK3 BMP6 FKBP5 ARG2 IFI44 TNFAIP3 CA3 FCGR1A BAIAP2L1 GNLY CMPK2 MYD88 PLSCR4 CITED1 IL18 MAPKAPK2 GZMA DHX58 IKZF3 NOS2 E3 CD96 CCR5 NOCT SIRT2 LBP HAVCR2 SCNN1B LITAF CXCL10 CXCL9 CEBPB JCHAIN SAA2 ISG15 OAS1
	0.000443191	55	488	2.01284	Defense response to other organism	IRAK3 LAG3 RIPK3 ARG2 TNFAIP3 VNN1 RASGRP1 SLAMF6 ADAR FCGR1A PTPN22 ZBP1 GNLY CD207 RSAD2 DDX60 MBL2 IFIT3 IFIT5 MYD88 TREX1 Mx2 CITED1 SH2D1A IRF7 SERPING1 TRIM44 TRIM21 IL18 IFIH1 DHX58 NOS2 CGAS E3 NMI BATF2 CD96 ISG20 SIRT2 IFI44L LBP HAVCR2 SCNN1B DDIT4 CXCL10 CXCL9 IFNAR1 CEBPB JCHAIN MNDA EREG CD226 ISG15 OAS1
	0.00447123	41	375	2.00246	Inflammatory response	PPARA ANO6 BMP6 TNFAIP3 VNN1 NT5E RASGRP1 PTGES FCGR1A EIF2AK1 IL4R CXCL11 GGT1 LIPA GPR120 MYD88 TREX1 PLP1 DAGLA PRCP CTSC IL18 MAPKAPK2 CCL5 NOS2 ALOX15 NMI LOC100513863 CCR2 CCR5 ENPP3 SETD6 LBP SCNN1B PLA2G2D ACKR2 CEBPB DNASE1 SNX4 NUPR1
	0.00371329	43	362	1.98467	Immune effector proc.	IRAK3 LAG3 IRAK4 C4A CTSH RIPK3 MTOR C8B RASGRP1 SLAMF6 FCRL3 SEMA4A FCGR1A PTPN22 ITGAL RSAD2 DDX60 DDX21 MBL2 MYD88 TREX1 SH2D1A IRF7 SERPING1 CTSC IL18 HSPD1 DHX58 SUPT6H NMI LOC100513863 CD96 CCR2 CD59 ENPP3 LBP HAVCR2 SCNN1B MZB1 DNASE1 SNX4 CD226
	0.000443191	63	532	1.90577	Reg. of immune response	IRAK3 LAG3 C4A CTSH RIPK3 ARG2 CD22 OSCAR C8B TNFAIP3 RASGRP1 CD274 CD48 SLAMF6 FCRL3 ADAR FCGR1A PTPN22 ZBP1 ZAP70 CD8B RSAD2 DDX60 MBL2 IFIT3 PRKCQ MYD88 TREX1 SH2D1A IRF7 SERPING1 TRIM44 SPPL2B TRIM21 IL18 MAPKAPK2 PIGR IFIH1 HSPD1 DHX58 SUPT6H ALOX15 CGAS NMI LOC100513863 CD96 CCR2 CD59 ENPP3 SIRT2 LBP HAVCR2 BCAR1 PLA2G2D CD79A SNX4 MNDA ITK EREG CD226 ISG15 OAS1
	2.43364e-05	85	845	1.89642	Defense response	PPARA IRAK3 LAG3 ANO6 BMP6 RIPK3 ARG2 TNFAIP3 VNN1 NT5E RASGRP1 PTGES SLAMF6 ADAR FCGR1A PTPN22 ZBP1 EIF2AK1 IL4R GNLY CD207 RSAD2 LOC100525396 CXCL11 DDX60 GGT1 MBL2 LIPA IFIT3 IFIT5 GPR120 MYD88 TREX1 Mx2 CITED1 PLP1 SH2D1A IRF7 DAGLA SERPING1 TRIM44 TRIM21 PRCP CTSC IL18 MAPKAPK2 IFIH1 DHX58 CCL5 NOS2 ALOX15 CGAS E3 NMI LOC100513863 BATF2 CD96 CCR2 CCR5 ISG20 ENPP3 SETD6 SIRT2 IFI44L LBP HAVCR…
	0.00231135	61	581	1.78108	Reg. of response to external stimulus	PPARA IRAK3 LAG3 ANO6 BMP6 PLA2G7 ARG2 TNFAIP3 NT5E RASGRP1 PTGES SLAMF6 ADAR FCGR1A PTPN22 ZBP1 HPSE DDX60 GGT1 PPM1F IFIT3 GPR120 MYD88 TREX1 MST1 ROBO2 SH2D1A IRF7 DAGLA STX3 SERPING1 TRIM44 TRIM21 CTSC DHX58 CCL5 ALOX15 CGAS NMI LOC100513863 CD96 CCR2 ENPP4 ENPP3 SETD6 SIRT2 LBP HAVCR2 PLA2G2D CXCL10 CEBPB DNASE1 SNX4 CSF1 MNDA EREG CD226 RTN4RL1 NUPR1 ISG15 OAS1
	0.00150844	71	705	1.72443	Response to external biotic stimulus	IRAK3 LAG3 BMP6 FKBP5 RIPK3 ARG2 IFI44 TNFAIP3 VNN1 RASGRP1 CA3 SLAMF6 ADAR FCGR1A PTPN22 ZBP1 BAIAP2L1 GNLY CD207 CMPK2 RSAD2 DDX60 DDX21 MBL2 IFIT2 IFIT3 IFIT5 MYD88 TREX1 PLSCR4 Mx2 CITED1 SH2D1A IRF7 SERPING1 TRIM44 TRIM21 IL18 MAPKAPK2 IFIH1 GZMA DHX58 IKZF3 NOS2 CGAS E3 NMI BATF2 CD96 CCR5 NOCT ISG20 SIRT2 IFI44L LBP HAVCR2 SCNN1B DDIT4 LITAF CXCL10 CXCL9 IFNAR1 CEBPB JCHAIN SAA2 MNDA EREG …
	0.00150844	71	704	1.72443	Response to other organism	IRAK3 LAG3 BMP6 FKBP5 RIPK3 ARG2 IFI44 TNFAIP3 VNN1 RASGRP1 CA3 SLAMF6 ADAR FCGR1A PTPN22 ZBP1 BAIAP2L1 GNLY CD207 CMPK2 RSAD2 DDX60 DDX21 MBL2 IFIT2 IFIT3 IFIT5 MYD88 TREX1 PLSCR4 Mx2 CITED1 SH2D1A IRF7 SERPING1 TRIM44 TRIM21 IL18 MAPKAPK2 IFIH1 GZMA DHX58 IKZF3 NOS2 CGAS E3 NMI BATF2 CD96 CCR5 NOCT ISG20 SIRT2 IFI44L LBP HAVCR2 SCNN1B DDIT4 LITAF CXCL10 CXCL9 IFNAR1 CEBPB JCHAIN SAA2 MNDA EREG …
	0.000191389	96	1003	1.7169	Immune response	IRAK3 LAG3 BMP6 LOC100513601 SLA-8 C4A CTSH RIPK3 PNP ARG2 CD22 OSCAR MTOR C8B TNFAIP3 VNN1 RASGRP1 CD274 CD48 SLAMF6 FCRL3 SEMA4A ADAR FCGR1A PTPN22 ZBP1 ITGAL ZAP70 CD8B GNLY CD207 RSAD2 LOC100525396 CXCL11 NFIL3 DDX60 DDX21 MBL2 IFIT3 IFIT5 PRKCQ MYD88 TREX1 Mx2 CITED1 SH2D1A IRF7 SERPING1 TRIM44 SPPL2B TRIM21 CTSC IL18 MAPKAPK2 PIGR IFIH1 HSPD1 DHX58 CCL5 NOS2 SUPT6H ALOX15 CGAS E3 NMI LOC100…
	0.00200903	90	913	1.59262	Reg. of immune system proc.	IRAK3 LAG3 ANO6 C4A PLA2G7 CTSH RIPK3 PNP ARG2 CD22 OSCAR MTOR C8B TNFAIP3 VNN1 RASGRP1 CD274 CD48 SLAMF6 FCRL3 ADAR FCGR1A PTPN22 VCAM1 ZBP1 GNAS ZAP70 CD8B RSAD2 RHOH DDX60 GGT1 DDX21 MBL2 IFIT3 PRKCQ MYD88 TREX1 MST1 SH2D1A IRF7 CD5 SERPING1 TRIM44 SPPL2B TRIM21 CTSC IL18 SIAE MAPKAPK2 PIGR IFIH1 HSPD1 DHX58 IKZF3 CCL5 SUPT6H ALOX15 CGAS NMI LOC100513863 CD96 CCR2 CD59 ICOS ENPP3 SIRT2 LBP HAV…
	0.000934413	123	1492	1.51008	Response to external stimulus	PPARA IRAK3 LAG3 ANO6 BMP6 FKBP5 PLA2G7 RIPK3 ARG2 MTOR IFI44 ACADM TNFAIP3 VNN1 NT5E RASGRP1 HSPA5 SLC25A25 PTGES CA3 SLAMF6 ADAR FCGR1A PTPN22 WNT2B VCAM1 ZBP1 EIF2AK1 BAIAP2L1 GNLY CD207 CMPK2 RSAD2 LOC100525396 CXCL11 HPSE DDX60 GGT1 PPM1F DDX21 MBL2 IFIT2 IFIT3 IFIT5 GPR120 PRKCQ MYD88 TREX1 MST1 CHL1 HRH1 PLSCR4 ROBO2 Mx2 CITED1 SH2D1A IRF7 DAGLA STX3 SERPING1 TRIM44 TRIM21 CTSC IL18 ATF3 M…
Lung	0.000977683	15	43	3.4086	Antimicrobial humoral response	PGC PGLYRP4 ROMO1 SPINK5 E3 COLEC11 FAM3A PLA2G1B LTF PPP2R3C JCHAIN RARRES2 PGLYRP1 SLPI
	0.00176416	16	38	3.13435	Aerobic electron transport chain	PARK7 LOC100524873 NDUFB9 NDUFB6 NDUFA10 NDUFS6 ND1 MT-ND2 MT-CO3 MT-ND3 MT-ND4 MT-ND5 ND6 UQCC3 NDUFV2 NDUFC2
	0.000268282	22	46	2.90656	NADH dehydrogenase complex assembly	NDUFA6 NDUFS5 NDUFB9 NDUFS2 NDUFAB1 NDUFB6 NDUFA2 NDUFB3 NDUFA10 NDUFS4 ND1 MT-ND2 MT-ND4 MT-ND5 ND6 NDUFB4 NDUFB2 TIMM21 DMAC2 NDUFB11 NDUFAF8
	0.000268282	22	46	2.90656	Mitochondrial respiratory chain complex I assembly	NDUFA6 NDUFS5 NDUFB9 NDUFS2 NDUFAB1 NDUFB6 NDUFA2 NDUFB3 NDUFA10 NDUFS4 ND1 MT-ND2 MT-ND4 MT-ND5 ND6 NDUFB4 NDUFB2 TIMM21 DMAC2 NDUFB11 NDUFAF8
	0.000199086	27	73	2.64461	Oxidative phosphorylation	PARK7 LOC100524873 NDUFB9 NDUFB6 PDE12 NDUFA10 NDUFS6 ND1 MT-ND2 ATP6 MT-CO3 MT-ND3 NADH4L MT-ND4 MT-ND5 ND6 RHOA COX5A ATP5F1D NIPSNAP2 ATP5PB SLC25A33 UQCC3 ATP5PF NDUFV2 NDUFC2 NUPR1
	0.000592438	28	69	2.4472	Mitochondrial respiratory chain complex assembly	NDUFA6 NDUFS5 NDUFB9 NDUFS2 NDUFAB1 NDUFB6 COX17 NDUFA2 NDUFB3 NDUFA10 NDUFS4 ND1 MT-ND2 MT-ND4 MT-ND5 ND6 SDHAF3 UQCRFS1 NDUFB4 NDUFB2 TIMM21 DMAC2 NDUFB11 PET100 SLC25A33 UQCC3 NDUFAF8
	0.00176416	47	180	1.88033	ATP metabolic proc.	TSPO TPI1 GPI PARK7 LOC100524873 AK1 NDUFB9 ATP5F1E NDUFB6 TREX1 PDE12 ATP5PO PGK1 BAD NDUFA10 NDUFS6 GALK1 ATP5MC1 ND1 MT-ND2 MT-ATP8 ATP6 MT-CO3 MT-ND3 NADH4L MT-ND4 MT-ND5 ND6 RHOA ATP5ME SLC2A6 TIGAR COX5A ENO2 ATP5PD ATP5MC2 ATP5MF ATP5F1D NIPSNAP2 ATP5PB SLC25A33 UQCC3 ATP5PF NDUFV2 NDUFC2 NUPR1 ATP5MG
	0.000454041	76	320	1.69316	Innate immune response	XRCC6 IRAK3 CLEC12B A2M LAG3 TRIM26 UBD PML APOE VNN1 RASGRP1 MALT1 TLR4 LY96 SLAMF6 ADAR S100A8 BPIFB1 ZBP1 TXK TRAFD1 IFIT3 TREX1 PDE12 PARP14 TOMM70 MX1 CITED1 SH2D1A IRF7 SERPING1 CFD IL12RB1 TRIM22 TRIM21 CRTAM TLR3 IFIH1 STAT1 DHX58 TRIM25 CGAS E3 NMI CLNK PTPN6 COLEC11 LOC100519314 SOCS1 VP26B FAM3A PLA2G1B IFI35 LTF FADD SERPINB9 AIF1 FFAR2 CXCL10 MSRB1 IFNG IFI6 IRF8 JCHAIN RARRES2 PLSCR…
	3.74471e-05	109	488	1.65569	Defense response to other organism	XRCC6 IRAK3 ABCC9 CLEC12B A2M LAG3 TRIM26 UBD PGC PML APOE VNN1 MAPKBP1 RASGRP1 MALT1 TLR4 LRSAM1 LY96 SLAMF6 ADAR PGLYRP4 S100A8 PTPN22 MOV10 GSDMD BPIFB1 ROMO1 ZBP1 GNLY EIF2AK2 RSAD2 TXK DDX60 OAS2 TRAFD1 OASL PRF1 IFIT3 IFIT5 PTPRC TREX1 PDE12 PARP14 DTX3L TOMM70 Mx2 MX1 CITED1 SH2D1A IRF7 SERPING1 CFD IL12RB1 SPINK5 TRIM22 TRIM21 CRTAM RNASEL TLR3 IFIH1 STAT1 DHX58 TRIM25 CGAS E3 NMI RBPJ CL…
	0.000107834	112	527	1.59068	Translation	EIF3D CDKAL1 MRPS18A MRPL52 WARS1 EIF3K RPS19 PPP1R15A RPS11 RPL22 RPS8 MRPL18 RPS12 QRSL1 RPLP1 RPL36AL RPS6 MRRF MRPL13 EIF3E RIDA MRPL24 MOV10 DPH5 RPL5 EEF1D RCC1L MRPS17 TRAP1 RPL31 MRPL30 EIF2AK2 RPS3A RPL34 RPL21 EIF2B1 DENR MRPL43 EIF1B PDE12 RPUSD3 PLD1 RPL24 RPS4X RPLP2 LTO1 ILF3 EIF3G RPL18A GFM2 RPS23 LARS1 RPL27A LOC100519675 DARS2 EEF1B2 C16H5orf34 RPL38 RPS16 KHDRBS1 MRPL27 RPL11 R…
	2.76438e-05	137	646	1.5755	Peptide metabolic proc.	EIF3D CDKAL1 MRPS18A MRPL52 WARS1 GSTA1 EIF3K RPS19 APOE PPP1R15A RPS11 RPL22 PARK7 RPS8 MRPL18 RPS12 QRSL1 SEC11C RPLP1 RPL36AL RPS6 MRRF MRPL13 EIF3E RIDA MRPL24 MOV10 GSTM3 DPH5 RPL5 EEF1D RCC1L MRPS17 TRAP1 RPL31 MRPL30 EIF2AK2 RPS3A RPL34 RPL21 CLU EIF2B1 DENR MRPL43 EIF1B SPCS1 PDE12 RPUSD3 MME PLD1 RPL24 ATP6AP2 RPS4X RPLP2 LTO1 CARNS1 ILF3 EIF3G RPL18A GFM2 RPS23 LARS1 RPL27A SPCS2 LOC100…
	0.000164647	114	544	1.56812	Peptide biosynthetic proc.	EIF3D CDKAL1 MRPS18A MRPL52 WARS1 EIF3K RPS19 PPP1R15A RPS11 RPL22 RPS8 MRPL18 RPS12 QRSL1 RPLP1 RPL36AL RPS6 MRRF MRPL13 EIF3E RIDA MRPL24 MOV10 DPH5 RPL5 EEF1D RCC1L MRPS17 TRAP1 RPL31 MRPL30 EIF2AK2 RPS3A RPL34 RPL21 EIF2B1 DENR MRPL43 EIF1B PDE12 RPUSD3 PLD1 RPL24 RPS4X RPLP2 LTO1 CARNS1 ILF3 EIF3G RPL18A GFM2 RPS23 LARS1 RPL27A LOC100519675 DARS2 EEF1B2 C16H5orf34 RPL38 RPS16 KHDRBS1 MRPL27 …
	7.74441e-05	149	705	1.50083	Response to external biotic stimulus	XRCC6 IRAK3 ABCC9 CLEC12B A2M LAG3 TRIM26 UBD NFKBIL1 RNF5 FKBP5 PGC PML NPC2 APOE IFI44 FUCA2 VNN1 SNX3 C1H15orf48 MAPKBP1 RASGRP1 SELENOS MALT1 PYGL NFIB TLR4 LRSAM1 LY96 SLAMF6 ADAR PGLYRP4 S100A8 PTPN22 MOV10 GFI1 GSDMD BPIFB1 ROMO1 ZBP1 GNLY EIF2AK2 CMPK2 RSAD2 TXK CLU NUGGC DDX60 OAS2 TRAFD1 OASL PRF1 IFIT2 IFIT3 IFIT5 CHUK GBF1 PTPRC TREX1 PDE12 IRAK2 TF PARP14 DTX3L TOMM70 Mx2 MX1 CITED1 …
	7.74441e-05	149	704	1.50083	Response to other organism	XRCC6 IRAK3 ABCC9 CLEC12B A2M LAG3 TRIM26 UBD NFKBIL1 RNF5 FKBP5 PGC PML NPC2 APOE IFI44 FUCA2 VNN1 SNX3 C1H15orf48 MAPKBP1 RASGRP1 SELENOS MALT1 PYGL NFIB TLR4 LRSAM1 LY96 SLAMF6 ADAR PGLYRP4 S100A8 PTPN22 MOV10 GFI1 GSDMD BPIFB1 ROMO1 ZBP1 GNLY EIF2AK2 CMPK2 RSAD2 TXK CLU NUGGC DDX60 OAS2 TRAFD1 OASL PRF1 IFIT2 IFIT3 IFIT5 CHUK GBF1 PTPRC TREX1 PDE12 IRAK2 TF PARP14 DTX3L TOMM70 Mx2 MX1 CITED1 …
	0.000107834	156	788	1.47215	Cellular amide metabolic proc.	EIF3D ORMDL2 FAR2 CDKAL1 MRPS18A MRPL52 ACOT4 WARS1 GSTA1 NUDT7 FA2H EIF3K RPS19 APOE PPP1R15A RPS11 RPL22 PARK7 RPS8 MRPL18 RPS12 VNN1 QRSL1 SMPD2 SEC11C RPLP1 RPL36AL RPS6 MRRF MRPL13 EIF3E RIDA MPC2 MRPL24 MOV10 GSTM3 DPH5 RPL5 EEF1D RCC1L MRPS17 TRAP1 AMDHD2 RPL31 MRPL30 EIF2AK2 NAAA RPS3A RPL34 RPL21 CLU EIF2B1 DENR MRPL43 EIF1B SPCS1 PDE12 RPUSD3 MME PLD1 RPL24 ATP6AP2 RPS4X RENBP RPLP2 LTO…
	0.00150304	120	613	1.46607	Amide biosynthetic proc.	EIF3D CDKAL1 MRPS18A MRPL52 WARS1 FA2H EIF3K RPS19 PPP1R15A RPS11 RPL22 RPS8 MRPL18 RPS12 QRSL1 RPLP1 RPL36AL RPS6 MRRF MRPL13 EIF3E RIDA MPC2 MRPL24 MOV10 DPH5 RPL5 EEF1D RCC1L MRPS17 TRAP1 RPL31 MRPL30 EIF2AK2 RPS3A RPL34 RPL21 EIF2B1 DENR MRPL43 EIF1B PDE12 RPUSD3 PLD1 RPL24 RPS4X RPLP2 LTO1 CARNS1 ILF3 EIF3G RPL18A GFM2 RPS23 LARS1 RPL27A LOC100519675 DARS2 ORMDL1 EEF1B2 C16H5orf34 RPL38 RPS1…
	2.23401e-05	202	1003	1.4563	Immune response	XRCC6 IRAK3 ABCC9 CLEC12B A2M LAG3 LOC100513601 TRIM26 UBD SLA-8 NFKBIL1 C4A AGER SLA-DRB1 HLA-DOB PGC PML EXOSC6 CCL22 CD22 LGALS13 APOE OSCAR VNN1 FYN B2M MAPKBP1 RASGRP1 SELENOS MALT1 RPS6 CD274 SLC46A2 TLR4 LRSAM1 LY96 XCL1 SLAMF6 SEMA4A ADAR PGLYRP4 S100A8 PTPN22 MOV10 GFI1 GSDMD CST7 RBCK1 BPIFB1 ROMO1 ZBP1 ZAP70 CD8B GNLY EIF2AK2 RSAD2 TXK CXCL11 LCP1 DDX60 EIF2B1 OAS2 TRAFD1 OASL CRKL PRF…
	0.000164866	165	803	1.43768	Biological proc. involved in interspecies interaction between organisms	XRCC6 IRAK3 ABCC9 CLEC12B A2M LAG3 TRIM26 UBD NFKBIL1 RNF5 TAF11 FKBP5 PGC PML NPC2 APOE IFI44 FUCA2 VNN1 SNX3 ANXA2 C1H15orf48 MAPKBP1 RASGRP1 SELENOS MALT1 PYGL RRAGA NFIB TLR4 LRSAM1 LY96 SLAMF6 ADAR PGLYRP4 S100A8 PTPN22 MOV10 GFI1 GSDMD BPIFB1 CHMP4B ROMO1 ZBP1 CHMP3 GNLY EIF2AK2 CMPK2 RSAD2 TXK CLU NUGGC DDX60 OAS2 TRAFD1 OASL PRF1 IFIT2 IFIT3 IFIT5 CHUK GBF1 PTPRC CTSL TREX1 PDE12 THOC7 IR…
	0.000592438	158	845	1.41354	Defense response	XRCC6 IRAK3 ABCC9 CLEC12B A2M LAG3 TRIM26 UBD AGER PGC PML AREL1 CCL22 APOE NLRP12 TNFRSF4 HRH4 VNN1 NT5E MAPKBP1 RASGRP1 SELENOS MALT1 TLR4 LRSAM1 SHARPIN LY96 SLAMF6 ADAR PGLYRP4 S100A8 PTPN22 MOV10 GSDMD POLB CST7 BPIFB1 ROMO1 ZBP1 NLRC3 GNLY EIF2AK2 RSAD2 TXK CXCL11 ALOX5AP DDX60 OAS2 TRAFD1 OASL PRF1 ALOX5 LIPA IFIT3 IFIT5 PTPRC NPG3 TREX1 PDE12 IRAK2 PARP14 DTX3L TOMM70 Mx2 MX1 TIMP1 CITED1…
Spleen	0.0218115	23	128	2.65307	Carboxylic acid catabolic proc.	ALDH5A1 FAH ETFA ACOT4 NUDT7 LDHD FAAH PEX2 IDO1 AMDHD2 HADHA HOGA1 GOT1 HACL1 GLYATL2 NOS3 CRABP1 LONP2 KMO ENOSF1 HSD17B4 GCAT GOT2
	0.0218115	23	130	2.62423	Organic acid catabolic proc.	ALDH5A1 FAH ETFA ACOT4 NUDT7 LDHD FAAH PEX2 IDO1 AMDHD2 HADHA HOGA1 GOT1 HACL1 GLYATL2 NOS3 CRABP1 LONP2 KMO ENOSF1 HSD17B4 GCAT GOT2
	0.00176343	34	203	2.51335	Small molecule catabolic proc.	ALDH5A1 FAH ETFA ACOT4 NUDT7 LDHD FAAH PEX2 DPYD IDO1 AMDHD2 XDH HADHA ESD HOGA1 GOT1 NUDT5 HACL1 GLYATL2 CYP27A1 NOS3 ADA CRABP1 ENO1 LONP2 IMPA2 KMO ENOSF1 HSD17B4 GCAT CDADC1 GOT2 ADA2 RBKS
Muscle	1.30974e-05	8	11	10.9729	Antigen processing and presentation of endogenous peptide antigen	SLA-DRA ZBTB22 B2M ERAP1 TAP2 TAP1 ERAP2
	1.63207e-05	16	59	4.87684	Antigen processing and presentation	LOC100513601 SLA-8 SLA-DRA SLA-DMB ZBTB22 B2M THBS1 TREX1 ERAP1 TAP2 TAP1 PSMB8 ERAP2 CD74 SLC11A1
	1.53665e-06	28	145	3.55603	Defense response to virus	MOV10 MAVS EIF2AK2 RSAD2 IL15 DDX60 IFIT3 PTPRC TREX1 DTX3L MX1 IRF7 SHFL IRF1 STING1 IFIH1 STAT1 DHX58 IFI44L SAMHD1 CXCL10 CXCL9 BST2 IFI6 PLSCR1 NLRC5 ISG15 OAS1
	1.63207e-05	26	164	3.27173	Lymphocyte mediated immunity	C4A SLA-DRA MAD2L2 C1QA SMAD7 B2M MSH2 RSAD2 PTPRC TREX1 TFRC SASH3 IRF7 C3 TBX21 ARRB2 CLNK PARP3 PRKCD RNF19B PTPN6 TAP2 PRKCZ C1QB CORO1A
	5.30601e-05	30	227	2.79921	Reg. of immune effector proc.	IRAK3 SLA-DRA MAD2L2 SMAD7 B2M CD244 PCK1 MSH2 RSAD2 DDX60 DUSP10 PTPRC TREX1 TFRC SASH3 C3 DHX58 TBX21 ARRB2 RAC2 CLNK LOC100513863 PARP3 RIPK2 CD59 PTPN6 TAP2 PRKCZ APOA1 DNASE1
	3.80254e-05	32	209	2.74322	Response to virus	ADAR MOV10 MAVS EIF2AK2 RSAD2 IL15 DDX60 IFIT3 PTPRC TREX1 DTX3L MX1 IRF7 SHFL IRF1 STING1 IFIH1 STAT1 DHX58 TBX21 NMI IFI44L SAMHD1 CXCL10 CXCL9 BST2 DCLK1 IFI6 PLSCR1 NLRC5 ISG15 OAS1
	3.58257e-06	40	311	2.70268	Pos. reg. of immune response	C4A SLA-DRA MAD2L2 C1QA THEMIS2 B2M MAVS PCK1 ZAP70 MSH2 RSAD2 IL15 RGCC PTPRC TREX1 TFRC SASH3 IRF7 C3 STING1 PDE4D LCP2 TBX21 SKAP1 ADA NMI CLNK RIPK2 CD59 PTPN6 TAP2 PRKD2 PARP9 IFI35 PRKCZ C1QB PLSCR1 NLRC5 SLC11A1
	3.58257e-06	42	320	2.61853	Innate immune response	IRAK3 UBD ADAM15 ADAR MAVS IFIT3 DUSP10 TREX1 MX1 IRF7 SHFL IRF1 STING1 TRIM21 IFIH1 STAT1 DHX58 CALCOCO2 ARRB2 NMI CLNK RIPK2 RNF19B PTPN6 PARP9 SAMHD1 SOCS1 VP26B CASP1 IFI35 CXCL10 IFI6 PLSCR1 SHMT2 CORO1A NLRC5 SLC11A1 ISG15 OAS1
	1.53665e-06	46	362	2.58582	Immune effector proc.	IRAK3 C4A SLA-DRA MAD2L2 C1QA SMAD7 B2M CD244 PCK1 MSH2 RSAD2 RGCC DDX60 DUSP10 PTPRC TREX1 TFRC SASH3 IRF7 MDK C3 ACE DHX58 TBX21 ARRB2 ADA RAC2 NMI CLNK LOC100513863 PARP3 PRKCD RIPK2 CD59 RNF19B PTPN6 TAP2 IFI35 PRKCZ APOA1 TCIM C1QB DNASE1 CORO1A SLC11A1
	2.04606e-07	57	488	2.47411	Defense response to other organism	IRAK3 UBD ARG2 ADAM15 ADAR MOV10 MAVS GNLY EIF2AK2 RSAD2 IL15 DDX60 IFIT3 DUSP10 PTPRC TREX1 DTX3L MX1 IRF7 SHFL IRF1 STING1 TRIM21 IFIH1 STAT1 DHX58 CALCOCO2 ARRB2 NMI CLNK BATF2 OPTN PRKCD RIPK2 RNF19B PTPN6 IFI44L PARP9 SAMHD1 SOCS1 VP26B CASP1 IFI35 CXCL10 CXCL9 BST2 IFI6 PLSCR1 SHMT2 CORO1A NLRC5 SLC11A1 ISG15 OAS1
	4.3066e-07	63	532	2.29208	Reg. of immune response	IRAK3 C4A SLA-DRA ARG2 MAD2L2 C1QA THEMIS2 SMAD7 B2M ADAR MAVS PCK1 ZAP70 MSH2 RSAD2 IL15 RGCC DDX60 IFIT3 DUSP10 PTPRC TREX1 TFRC DTX3L SASH3 IRF7 C3 IRF1 STING1 TRIM21 IFIH1 STAT1 PDE4D LCP2 DHX58 TBX21 SKAP1 ARRB2 ADA RAC2 NMI CLNK LOC100513863 PARP3 RIPK2 CD59 PTPN6 TAP2 PRKD2 PARP9 SAMHD1 SOCS1 IFI35 SARM1 PRKCZ C1QB GPX1 PLSCR1 NLRC5 SLC11A1 ISG15 OAS1
	1.29382e-11	105	1003	2.21568	Immune response	IRAK3 LOC100513601 UBD SLA-8 C4A SLA-DRA SLA-DMB ARG2 MAD2L2 C1QA THEMIS2 BACH2 SMAD7 B2M THBS1 CD244 ADAM15 ADAR MOV10 MAVS PCK1 ZAP70 GNLY MSH2 EIF2AK2 RSAD2 IL15 RGCC DDX60 ALOX5 FAS IFIT3 DUSP10 PTPRC TREX1 TFRC DTX3L MX1 SASH3 IRF7 MDK C3 SHFL IRF1 STING1 TRIM21 IFIH1 STAT1 PDE4D LCP2 DHX58 TBX21 SKAP1 CALCOCO2 CCL5 ARRB2 ADA RAC2 NMI CLNK LOC100513863 PARP3 BATF2 OPTN PRKCD RIPK2 TNFAIP1 CD…
	4.41171e-06	59	534	2.1754	Pos. reg. of immune system proc.	IRAK3 C4A SLA-DRA CDKN1A FOS MAD2L2 C1QA THEMIS2 LCK B2M THBS1 LGALS3 CD244 MAVS PCK1 ZAP70 MSH2 RSAD2 IL15 RGCC DDX60 DUSP10 PTPRC OXSR1 TREX1 TFRC SASH3 IRF7 CD5 MDK C3 RASAL3 STING1 PDE4D LCP2 DHX58 TBX21 SKAP1 CCL5 ADA RAC2 NMI CLNK RIPK2 CD59 PTPN6 TAP2 PRKD2 PARP9 SOCS1 IFI35 PRKCZ CXCL10 C1QB PLSCR1 CORO1A NLRC5 SLC11A1
	1.30974e-05	70	705	1.95545	Response to external biotic stimulus	IRAK3 UBD ARG2 C1H15orf48 PYGL ADAM15 ADAR MOV10 MAVS PCK1 GNLY EIF2AK2 RSAD2 IL15 DDX60 IFIT3 DUSP10 PTPRC TREX1 DTX3L MX1 IRF7 C3 SHFL IRF1 STING1 TRIM21 IFIH1 STAT1 BAIAP2 FAM20A DHX58 TBX21 CALCOCO2 ARRB2 NMI CLNK BATF2 OPTN PRKCD RIPK2 RNF19B PTPN6 TAP2 IFI44L PARP9 SAMHD1 SOCS1 ZFP36 VP26B CASP1 IFI35 RGS1 CXCL10 CXCL9 BST2 GPX1 DCLK1 IFI6 PLSCR1 SHMT2 CORO1A NLRC5 SLC11A1 ISG15 FABP4 OAS1
	1.30974e-05	70	704	1.95545	Response to other organism	IRAK3 UBD ARG2 C1H15orf48 PYGL ADAM15 ADAR MOV10 MAVS PCK1 GNLY EIF2AK2 RSAD2 IL15 DDX60 IFIT3 DUSP10 PTPRC TREX1 DTX3L MX1 IRF7 C3 SHFL IRF1 STING1 TRIM21 IFIH1 STAT1 BAIAP2 FAM20A DHX58 TBX21 CALCOCO2 ARRB2 NMI CLNK BATF2 OPTN PRKCD RIPK2 RNF19B PTPN6 TAP2 IFI44L PARP9 SAMHD1 SOCS1 ZFP36 VP26B CASP1 IFI35 RGS1 CXCL10 CXCL9 BST2 GPX1 DCLK1 IFI6 PLSCR1 SHMT2 CORO1A NLRC5 SLC11A1 ISG15 FABP4 OAS1
	5.30601e-05	72	845	1.85283	Defense response	IRAK3 UBD ARG2 THBS1 CCN3 ADAM15 ADAR MOV10 MAVS GNLY EIF2AK2 RSAD2 IL15 DDX60 ALOX5 IFIT3 DUSP10 PTPRC TREX1 DTX3L MX1 IRF7 MDK C3 SHFL IRF1 STING1 TRIM21 IFIH1 STAT1 DHX58 CALCOCO2 CCL5 ARRB2 ADA NMI CLNK LOC100513863 BATF2 OPTN PRKCD AKNA RIPK2 RNF19B PTPN6 TAP1 IFI44L PARP9 SAMHD1 SOCS1 ZFP36 VP26B CASP1 IFI35 APOA1 CXCL10 CXCL9 BST2 GPX1 IFI6 PLSCR1 DNASE1 SHMT2 CORO1A NLRC5 SLC11A1 ISG15 FA…
	4.22948e-06	90	913	1.83698	Reg. of immune system proc.	IRAK3 C4A SLA-DRA CDKN1A ARG2 FOS MAD2L2 C1QA THEMIS2 LCK SMAD7 B2M THBS1 LGALS3 CCN3 CD244 ADAR MAVS PCK1 ZAP70 MSH2 RSAD2 IL15 RGCC DDX60 IFIT3 DUSP10 PTPRC OXSR1 TREX1 TFRC DTX3L SASH3 IRF7 TBC1D10C CD5 MDK C3 RASAL3 IRF1 STING1 TRIM21 SIAE IFIH1 STAT1 PDE4D LCP2 SOX9 DHX58 TBX21 SKAP1 CCL5 ARRB2 ADA RAC2 NMI CD9 CLNK LOC100513863 PARP3 RIPK2 CD59 PTPN6 TAP2 PRKD2 PARP9 SAMHD1 SOCS1 ZFP36 IFI3…
	8.69008e-11	152	1644	1.82561	Immune system proc.	ITGB7 IRAK3 LOC100513601 UBD SLA-8 C4A SLA-DRA PSMB9 SLA-DMB ZBTB22 CDKN1A ARG2 FOS MAD2L2 C1QA THEMIS2 LCK BACH2 SMAD7 PYGO1 B2M THBS1 LGALS3 SIX4 CCN3 CD244 ADAM15 ADAR MOV10 MAVS PCK1 ZAP70 GNLY MSH2 TTC7A EIF2AK2 RSAD2 SFRP2 IL15 RGCC EDNRB DDX60 ALOX5 FAS IFIT3 DUSP10 PTPRC PIP4K2A OXSR1 TREX1 HRH1 TFRC DTX3L MX1 SASH3 IRF7 TBC1D10C CD5 MDK C3 SHFL JUNB RASAL3 ERAP1 SLC12A2 IRF1 EGR1 STING1 …
