# Supplementary material for: Expression genome-wide association study identifies key regulatory variants enriched with metabolic and immune functions in four porcine tissues
Source: BMC Genomics. 2024 Jul 11;25:684. doi: 10.1186/s12864-024-10583-w (PMC11238464; doi:10.1186/s12864-024-10583-w)
Supplement: Supplementary file 20 — Supplementary Material 20 [file 12864_2024_10583_MOESM20_ESM.xlsx]

## Sheet: Sheet1
Additional file 11. KEGG terms identified based on KEGG pathways analysis of associated genes per each tissue.
Tissue	Enrichment FDR	nGenes	Pathway Genes	Fold Enrichment	Pathway	Genes
Liver	0.00733607	10	37	4.19723	Chemical carcinogenesis	GSTM3 HSD11B1 SULT1A3 LOC100624891 CBR1 MGST2 LOC100625479 CYP2C42 UGT2B31 LOC100515741
	0.0180681	12	77	3.22347	Viral protein interaction with cytokine and cytokine receptor	IL20RA LOC100525396 CXCL11 IL2RG IL18 CCL5 CCR2 CCR5 IL2RB CXCL10 CXCL9 CSF1
	0.00429451	19	129	2.83546	Cell adhesion molecules	ITGB7 LOC100513601 SLA-8 SLA-6 CD22 CD274 SDC2 CD2 VCAM1 ITGAL CD8B ALCAM ITGA4 ICOS NEGR1 TIGIT SPN CD226 CLDN5
	0.00366227	126	1429	1.43905	Metabolic pathways	NAGA LOC100626199 HAL NEU1 PPT2 PLA2G7 PNP ARG2 ENTPD5 GALNS TAT GPT2 PRODH2 CYP2A19 LOC102165015 FUT2 ACADM ALG6 LOC110261221 VNN1 ECHDC1 NT5E SQOR HACD4 NPR2 AK1 PTGES POMT1 ATP6V0D2 CA3 LOC100152714 GSTM3 ACSM2B LPIN1 CMPK2 PPAT GPAT3 HPSE ESD TGDS AUH CBR4 MMAB DAO GGT1 NTPCR GALNT2 OGDHL ASAH2 SGMS1 ENO4 OAT UROS PYCR2 ADSS2 AKR1C3 PFKP BTD XYLB RENBP CYP2R1 HK3 HEXB SIRT3 NNMT HSD11B1 PFKFB…
Lung	4.35079e-18	63	125	3.22435	Oxidative phosphorylation	NDUFA12 COX6B NDUFA3 NDUFS5 LOC100524873 COX7A2 NDUFB9 NDUFS2 ATP5F1E LOC100516606 NDUFAB1 NDUFB6 NDUFB5 COX17 ATP5PO UQCRQ NDUFA2 SDHD NDUFB3 NDUFA10 ATP6V0A4 NDUFS4 ATP6V0E1 NDUFS6 ATP5MC1 ND1 MT-ND2 MT-CO1 COX2 MT-ATP8 ATP6 MT-CO3 MT-ND3 NADH4L MT-ND4 MT-ND5 ND6 PPA2 ATP5ME NDUFS7 NDUFA4 COX5A UQCRFS1 LOC100624067 SDHC COX11 NDUFB4 ATP5PD NDUFB2 TMEM268 ATP6V1D ATP5MC2 NDUFB11 ATP5F1D LOC10062…
	4.17121e-05	17	44	3.21924	Metabolism of xenobiotics by cytochrome P450	CYP1A1 GSTA1 DHDH GSTM3 LOC100512795 EPHX1 ALDH3A1 LOC100622246 GSTO1 MGST2 CBR2 LOC100739508 MGST1 LOC100624788 LOC100153094 UGT2B31 LOC100515741
	4.35079e-18	63	125	3.19556	Ribosome	MRPS18A RPS19 RPS11 RPL22 RPS8 MRPL18 RPS12 RPLP1 RPL36AL RPS6 MRPL13 RPL30 MRPL24 RPL5 MRPS17 RPL31 MRPL30 RPS3A RPL34 RPL21 RPL24 RPS4X RPLP2 RPL18A RPS23 RPL27A LOC100519675 RPL38 RPS16 MRPL27 RPL11 RPL13 RPL27 RPL18 MRPS6 RPS17 RPL26 LOC100739087 LOC100623540 RPS7 MRPS14 NUDT3 RPS27 RPL7 RPS15 RPL37 MRPL20 MRPL33 RPS27A RPL17 RPL23A RPS15A RPL32 RPL10 RPLP0 RPL22L1 RPL37A RPS29 RPL36A-HNRNPH2…
	0.00299738	11	23	3.12455	Protein export	OXA1L SRP14 SEC11C SPCS1 IMMP1L SPCS2 SPCS3 SRP19 SEC11A SRP9 SEC61B
	0.00097094	14	42	2.94571	Drug metabolism	GSTA1 GSTM3 LOC100512795 FMO2 ALDH3A1 GSTO1 FMO3 MGST2 LOC100739508 MGST1 LOC100624788 LOC100153094 UGT2B31 LOC100515741
	6.07053e-12	71	209	2.38669	Coronavirus disease	STAT2 C4A FOS RPS19 RPS11 PRKCG RPL22 RPS8 RPS12 RPLP1 RPL36AL RPS6 TLR4 RPL30 ADAR RPL5 RPL31 EIF2AK2 RPS3A RPL34 MAPK10 RPL21 OAS2 CHUK RPL24 MX1 RPS4X RPLP2 CFD TYK2 RPL18A RPS23 RPL27A LOC100519675 TLR3 IFIH1 STAT1 IL6ST RPL38 RPS16 CGAS RPL11 RPL13 RPL27 RPL18 RPS17 RPL26 LOC100739087 LOC100623540 RPS7 NUDT3 RPS27 RPL7 CXCL10 MAPK12 RPS15 RPL37 RPS27A RPL17 RPL23A RPS15A RPL32 RPL10 RPLP0 RP…
	2.92558e-11	74	205	2.2724	Chemical carcinogenesis	NDUFA12 CYP1A1 FOS GSTA1 COX6B NDUFA3 NDUFS5 LOC100524873 COX7A2 NDUFB9 NDUFS2 GSTM3 ATP5F1E LOC100516606 MAPK10 EPHX2 SAMD8 CHUK AS3MT NDUFAB1 EPHX1 NDUFB6 AKR1C3 PLD1 NDUFB5 ATP5PO BAD UQCRQ NDUFA2 SDHD NDUFB3 NDUFA10 NDUFS4 NDUFS6 ATP5MC1 ND1 MT-ND2 MT-CO1 COX2 MT-ATP8 ATP6 MT-CO3 MT-ND3 NADH4L MT-ND4 MT-ND5 ND6 LOC100622246 GSTO1 NDUFS7 NDUFA4 COX5A UQCRFS1 LOC100624067 PTPN11 SDHC HRAS MGST2…
	2.67751e-12	85	249	2.23558	Parkinson disease	TXN2 LOC100127131 APAF1 NDUFA12 COX6B DHDH NDUFA3 PARK7 NDUFS5 LOC100524873 COX7A2 TXN PSMB7 NDUFB9 NDUFS2 TUBB1 ATP5F1E TRAP1 STPG4 LOC100516606 SLC39A8 MAPK10 SAMD8 NDUFAB1 NDUFB6 NDUFB5 ATP5PO UBA1 SLC39A13 PSMA1 TUBB4A UQCRQ NDUFA2 PSMD13 SDHD NDUFB3 LOC100158003 NDUFA10 NDUFS4 NDUFS6 MAPT ATP5MC1 UBB ND1 MT-ND2 MT-CO1 COX2 MT-ATP8 ATP6 MT-CO3 MT-ND3 NADH4L MT-ND4 MT-ND5 ND6 UCHL1 UBE2L6 NDUF…
	3.8438e-08	64	192	2.10164	Diabetic cardiomyopathy	NDUFA12 AGER COX6B PRKCG NDUFA3 NDUFS5 LOC100524873 COX7A2 NDUFB9 MPC2 NDUFS2 MMP9 ATP5F1E LOC100516606 MAPK10 SAMD8 NDUFAB1 NDUFB6 NDUFB5 ATP5PO UQCRQ NDUFA2 SDHD NDUFB3 NDUFA10 NDUFS4 NDUFS6 ATP5MC1 ND1 MT-ND2 MT-CO1 COX2 MT-ATP8 ATP6 MT-CO3 MT-ND3 NADH4L MT-ND4 MT-ND5 ND6 RAC2 NDUFS7 NDUFA4 COX5A PDHB UQCRFS1 LOC100624067 SDHC PRKCZ NDUFB4 ATP5PD NDUFB2 MAPK12 MPC1 NDUFB11 RAC1 ATP5F1D LOC1006…
	0.000415475	34	137	2.01202	Retrograde endocannabinoid signaling	NDUFA12 PRKCG NDUFA3 NDUFS5 FAAH RIMS1 NDUFB9 NDUFS2 MAPK10 NDUFAB1 NDUFB6 NDUFB5 NDUFA2 NDUFB3 NDUFA10 NDUFS4 NDUFS6 ND1 MT-ND2 MT-ND3 NADH4L MT-ND4 MT-ND5 NDUFS7 NDUFA4 ADCY8 NDUFB4 NDUFB2 MAPK12 NDUFB11 NDUFC2 LOC110255211 LOC100621431 GNG10
	1.14515e-08	77	251	2.00659	Prion disease	LOC100127131 APAF1 NDUFA12 ATF6B COX6B DHDH NDUFA3 NDUFS5 LOC100524873 FYN COX7A2 PSMB7 NDUFB9 NDUFS2 TUBB1 ATP5F1E LOC100516606 MAPK10 SAMD8 NDUFAB1 NDUFB6 NDUFB5 ATP5PO BAD PSMA1 TUBB4A UQCRQ EGR1 NDUFA2 PSMD13 SDHD NDUFB3 LOC100158003 NDUFA10 NDUFS4 NDUFS6 ATP5MC1 CCL5 ND1 MT-ND2 MT-CO1 COX2 MT-ATP8 ATP6 MT-CO3 MT-ND3 NADH4L MT-ND4 MT-ND5 ND6 RAC2 NDUFS7 NDUFA4 COX5A UQCRFS1 LOC100624067 SDHC …
	7.69688e-05	44	146	1.95284	Non-alcoholic fatty liver disease	PRKAG1 NDUFA12 FOS COX6B DHDH NDUFA3 NDUFS5 LOC100524873 COX7A2 NDUFB9 NDUFS2 LOC100516606 MAPK10 NDUFAB1 NDUFB6 NDUFB5 UQCRQ NDUFA2 SDHD NDUFB3 NDUFA10 NDUFS4 NDUFS6 MT-CO1 COX2 MT-CO3 FASLG BCL2L11 NDUFS7 NDUFA4 COX5A UQCRFS1 LOC100624067 SDHC NDUFB4 NDUFB2 MAPK12 NDUFB11 RAC1 LOC100626250 COX7A1 NDUFV2 NDUFC2 ERN1
	8.16249e-07	67	218	1.92236	Thermogenesis	PRKAG1 NDUFA12 COX6B NDUFA3 NDUFS5 LOC100524873 COX7A2 RPS6 NDUFB9 NDUFS2 ATP5F1E LOC100516606 LOC100512926 NDUFAB1 NDUFB6 NDUFB5 COX17 ATP5PO UQCRQ NDUFA2 SDHD NDUFB3 NDUFA10 RHEB NDUFS4 NDUFS6 ATP5MC1 ND1 MT-ND2 MT-CO1 COX2 MT-ATP8 ATP6 MT-CO3 MT-ND3 NADH4L MT-ND4 MT-ND5 ND6 ATP5ME NDUFS7 NDUFA4 COX5A UQCRFS1 COA1 LOC100624067 SDHC COX11 HRAS ADCY8 NDUFB4 ATP5PD NDUFB2 MAPK12 ATP5MC2 NDUFB11 AT…
	0.0120599	24	84	1.92034	Th1 and Th2 cell differentiation	SLA-DRB1 HLA-DOB NFKBIE FOS LCK CD247 ZAP70 MAPK10 CHUK PRKCQ TYK2 JAK3 IL12RB1 CD3D STAT1 STAT4 STAT5A TBX21 RBPJ IL2RB RUNX3 MAPK12 IFNG CD3E
	2.02018e-07	82	282	1.84858	Huntington disease	DNAL4 POLR2F LOC100127131 APAF1 NDUFA12 COX6B DHDH NDUFA3 NDUFS5 LOC100524873 HDAC2 COX7A2 PSMB7 NDUFB9 NDUFS2 TUBB1 ATP5F1E LOC100516606 MAPK10 SAMD8 NDUFAB1 NDUFB6 NDUFB5 ATP5PO AP2A2 PSMA1 TUBB4A UQCRQ NDUFA2 PSMD13 SDHD NDUFB3 LOC100158003 NDUFA10 NDUFS4 NDUFS6 ATP5MC1 ND1 MT-ND2 MT-CO1 COX2 MT-ATP8 ATP6 MT-CO3 MT-ND3 NADH4L MT-ND4 MT-ND5 ND6 POLR2K POLR2E POLR2H REST NDUFS7 NDUFA4 COX5A POLR…
	5.44524e-06	87	337	1.69263	Amyotrophic lateral sclerosis	DNAL4 LOC100127131 NUP37 APAF1 NDUFA12 COX6B DHDH NDUFA3 NDUFS5 LOC100524873 NUP43 COX7A2 PSMB7 GLE1 SETX NDUFB9 NDUFS2 MAP1LC3A RAE1 TUBB1 ATP5F1E LOC100516606 CHCHD10 NDUFAB1 NDUFB6 NUP210 NDUFB5 ATP5PO CCS BAD PSMA1 TUBB4A UQCRQ NDUFA2 PSMD13 SDHD NRG1 NDUFB3 LOC100158003 NDUFA10 NDUFS4 NDUFS6 ATP5MC1 ND1 MT-ND2 MT-CO1 COX2 MT-ATP8 ATP6 MT-CO3 MT-ND3 NADH4L MT-ND4 MT-ND5 ND6 NXF1 NDUFS7 NDUFA4…
	1.20758e-05	87	356	1.65855	Alzheimer disease	LOC100523244 LOC100127131 WNT5B APAF1 NDUFA12 AGER COX6B APOE NDUFA3 NDUFS5 LOC100524873 COX7A2 PSMB7 NDUFB9 NDUFS2 TUBB1 ATP5F1E STPG4 LOC100516606 EIF2AK2 SLC39A8 MAPK10 SAMD8 CHUK NDUFAB1 PSEN2 NDUFB6 MME NDUFB5 ATP5PO BAD RTN3 SLC39A13 PSMA1 TUBB4A UQCRQ NDUFA2 PSMD13 SDHD NDUFB3 LOC100158003 NDUFA10 NDUFS4 NDUFS6 MAPT ATP5MC1 ND1 MT-ND2 MT-CO1 COX2 MT-ATP8 ATP6 MT-CO3 MT-ND3 NADH4L MT-ND4 MT…
	0.0189673	41	170	1.5845	Chemokine signaling pathway	STAT2 CCL22 CEP152 XCL1 CXCL11 CRKL CHUK GRK2 BAD JAK3 CXCL14 ARRB1 STAT1 CCL28 CCL3L1 CCL5 PIK3R5 RAC2 RHOA CX3CR1 CCR2 CCR5 XCR1 PRKCZ HRAS ADCY8 CCL4 CXCL10 LOC100516039 GRK6 RAC1 CXCL13 WAS RAC3 PPBP ITK CCL21 LOC110255211 PXN LOC100621431 GNG10
	0.00016851	99	443	1.50783	Pathways of neurodegeneration	DNAL4 LOC100523244 LOC100127131 WNT5B APAF1 NDUFA12 AGER COX6B DHDH PRKCG NDUFA3 PARK7 NDUFS5 LOC100524873 COX7A2 PSMB7 NDUFB9 NDUFS2 MAP1LC3A TUBB1 ATP5F1E TRAP1 STPG4 LOC100516606 MAPK10 SAMD8 NDUFAB1 PSEN2 NDUFB6 NDUFB5 ATP5PO UBA1 CCS BAD PSMA1 TUBB4A UQCRQ NDUFA2 PSMD13 SDHD NDUFB3 LOC100158003 NDUFA10 NDUFS4 NDUFS6 MAPT ATP5MC1 UBB ND1 MT-ND2 MT-CO1 COX2 MT-ATP8 ATP6 MT-CO3 MT-ND3 NADH4L MT…
	1.20758e-05	262	1429	1.3137	Metabolic pathways	ADSL TST PTGES3 TPI1 NDUFA12 ACSS3 GMDS ALDH5A1 PPT2 HSD17B8 MMUT CYP1A1 ACOT4 DLST ITPK1 GSTA1 GALNS APRT LDHD GPI COX6B DHDH FUT2 JOSD2 NDUFA3 PLOD1 INPP5B NDUFS5 CHST9 LOC110261221 CMPK1 LOC100524873 HYI VNN1 ECHDC1 NT5E QRSL1 METTL24 SMPD2 PGM3 COX7A2 GCNT3 SQOR CNDP2 PYGL HACD4 PSAT1 NANS ALG2 AK1 ST6GALNAC4 UCK1 GPT GPAA1 NDUFB9 PTDSS1 NME7 HSD17B7 NDUFS2 FLAD1 GSTM3 DBT EEF1D IDO1 LPIN3 AT…
Spleen	0.0497487	8	37	3.81707	Autoimmune thyroid disease	LOC100513601 SLA-8 SLA-6 SLA-DRB1 SLA-DOA GZMB LOC100739080 CTLA4
	0.033102	9	29	3.7789	Graft-versus-host disease	LOC100523789 KLRD1 LOC100513601 SLA-8 SLA-6 SLA-DRB1 SLA-DOA GZMB LOC100739080
	0.033102	13	49	3.10137	Antigen processing and presentation	LOC100523789 KLRD1 CD4 LOC100513601 SLA-8 SLA-6 SLA-DRB1 SLA-DOA LGMN CTSL IFI30 TAP1 HSPA6
	0.033102	137	1429	1.32664	Metabolic pathways	ADSL PDE1B RXYLT1 CHPT1 NDUFA12 ALDH5A1 PPT2 MMUT FAH PDE8A ACOT4 GSTA4 GALNS LDHD DHRS3 CHST9 LOC110261221 TXNDC12 ECHDC1 MAN1A1 LIPG GCNT3 IVD PYGL HACD4 AK1 PTGES CA2 HSD17B7 GSTM3 DBT DPYD IDO1 ACSS1 PSPH AMDHD2 ST3GAL5 DGUOK ATP6V1B1 B3GNT2 XDH HADHA NSD2 CYP2U1 CDS1 COQ2 ESD SPTLC1 CBR4 SDSL MVK NTPCR HOGA1 GOT1 CYP2E1 NUDT5 PFKP NME6 PCCB PLD1 DNMT1 ACSL6 SIRT3 CYP27A1 ACSL3 GALNT11 GALNTL…
Muscle	0.000920639	7	29	8.00106	Graft-versus-host disease	LOC100513601 SLA-8 SLA-6 SLA-DRA SLA-DMB GZMB FAS
	0.00124605	7	30	7.3856	Allograft rejection	LOC100513601 SLA-8 SLA-6 SLA-DRA SLA-DMB GZMB FAS
	0.000920639	8	38	7.31526	Type I diabetes mellitus	LOC100513601 SLA-8 SLA-6 SLA-DRA SLA-DMB GZMB FAS ICA1
	0.00140117	7	37	6.85805	Autoimmune thyroid disease	LOC100513601 SLA-8 SLA-6 SLA-DRA SLA-DMB GZMB FAS
	0.00226916	9	69	4.74788	Staphylococcus aureus infection	C4A SLA-DRA SLA-DMB C1QA C3 ITGB2 C1QB FCGR3A C1QC
	0.0117461	7	33	4.57204	Primary immunodeficiency	LCK ZAP70 PTPRC CD3D ADA TAP1 CD3E
	0.00226916	11	49	3.97045	Antigen processing and presentation	LOC100513601 SLA-8 SLA-6 SLA-DRA SLA-DMB ZBTB22 PSME2 B2M TAP1 CD74 HSPA6
	0.00460842	10	79	3.91889	Systemic lupus erythematosus	C4A SLA-DRA SLA-DMB C1QA C3 TRIM21 C1QB FCGR3A C1QC LOC100621915
	0.00138522	15	68	3.42903	P53 signaling pathway	APAF1 CDKN1A BBC3 THBS1 AIFM2 FAS SHISA5 MDM4 GADD45B PMAIP1 SESN2 SESN3 GADD45A RPRM PERP
	0.00993513	11	68	3.27994	Pertussis	ITGA5 C4A FOS C1QA C3 IRF1 ITGB2 CALM2 CASP1 C1QB C1QC
	0.00226916	20	132	2.61259	Phagosome	LOC100127131 ITGA5 OLR1 LOC100513601 SLA-8 SLA-6 SLA-DRA SLA-DMB THBS2 THBS1 LOC100510930 TFRC C3 CD209 LOC100158003 ITGB2 TAP2 TAP1 FCGR3A CORO1A
	0.0117461	15	129	2.60432	Cell adhesion molecules	ITGB7 LOC100513601 SLA-8 SLA-6 SLA-DRA SLA-DMB LOC100525346 SDC3 SIGLEC1 PTPRC ESAM ITGB2 CDH1 GLG1 SPN
	0.0207664	16	123	2.35976	Measles	STAT2 APAF1 FOS BBC3 ADAR MAVS EIF2AK2 FAS MX1 CD209 CD3D IFIH1 STAT1 IL2RB CD3E HSPA6
	0.006273	24	179	2.19458	Epstein-Barr virus infection	STAT2 APAF1 LOC100513601 SLA-8 SLA-6 SLA-DRA SLA-DMB ZBTB22 CDKN1A PSMC1 B2M MAVS EIF2AK2 FAS CD3D STAT1 GADD45B TAP2 TAP1 CXCL10 RUNX3 GADD45A CD3E ISG15
	0.0207664	23	209	2.00937	Coronavirus disease	STAT2 C4A FOS C1QA ADAR EIF2AK2 MX1 ACE2 RPLP2 RPS13 C3 STING1 HBEGF IFIH1 STAT1 ACE EGFR CASP1 CXCL10 C1QB RPLP0 C1QC ISG15
