# Supplementary material for: Expression genome-wide association study identifies key regulatory variants enriched with metabolic and immune functions in four porcine tissues
Source: BMC Genomics. 2024 Jul 11;25:684. doi: 10.1186/s12864-024-10583-w (PMC11238464; doi:10.1186/s12864-024-10583-w)
Supplement: Supplementary file 21 — Supplementary Material 21 [file 12864_2024_10583_MOESM21_ESM.xlsx]

## Sheet: Sheet1
Additional file 12. Annotated eQTLs which are associated to 10 or more genes. For each gene, information is provided on whether it is annotated as TF or TcoF, and its location as cis or trans.
Tissue	eqtl_id	gene_id	chr_gene	qvalue_most_sig	strand_gene	gene_biotype	gene_name	cis_or_trans	TF-Family	Cof-Family
Liver	1_125704191_129662075	ENSSSCG00000000950	5	0.0201774	+	protein_coding	E2F7	trans_eQTLII	E2F
Liver	1_125704191_129662075	ENSSSCG00000001710	7	0.00438508	+	protein_coding	RUNX2	trans_eQTLII	Runt
Liver	1_125704191_129662075	ENSSSCG00000017494	12	0.0197951	+	protein_coding	IKZF3	trans_eQTLII	zf-C2H2
Liver	1_125704191_129662075	ENSSSCG00000000257	5	0.00239977	-	protein_coding	ITGB7	trans_eQTLII
Liver	1_125704191_129662075	ENSSSCG00000001978	7	0.0013425	+	protein_coding	GZMH	trans_eQTLII
Liver	1_125704191_129662075	ENSSSCG00000004646	1	0.00023292	+	protein_coding	ATP8B4	trans_eQTLI
Liver	1_125704191_129662075	ENSSSCG00000004791	1	0.00605078	+	protein_coding	RASGRP1	trans_eQTLI
Liver	1_125704191_129662075	ENSSSCG00000005951	4	0.0248504	+	protein_coding	TMEM71	trans_eQTLII
Liver	1_125704191_129662075	ENSSSCG00000006372	4	0.0442063	+	protein_coding	ARHGAP30	trans_eQTLII
Liver	1_125704191_129662075	ENSSSCG00000006382	4	0.00195183	+	protein_coding	SLAMF6	trans_eQTLII
Liver	1_125704191_129662075	ENSSSCG00000006457	4	0.00161718	+	protein_coding	FCRL3	trans_eQTLII
Liver	1_125704191_129662075	ENSSSCG00000006764	4	0.00595809	+	protein_coding	PTPN22	trans_eQTLII
Liver	1_125704191_129662075	ENSSSCG00000008344	3	0.0301203	-	protein_coding	ARHGAP25	trans_eQTLII
Liver	1_125704191_129662075	ENSSSCG00000011712	13	0.00087314	-	protein_coding	P2RY14	trans_eQTLII
Liver	1_125704191_129662075	ENSSSCG00000012397	X	0.0306117	-	protein_coding	-	trans_eQTLII
Liver	1_125704191_129662075	ENSSSCG00000012643	X	0.00077161	+	protein_coding	SH2D1A	trans_eQTLII
Liver	1_125704191_129662075	ENSSSCG00000014048	2	0.00556989	+	protein_coding	HK3	trans_eQTLII
Liver	1_125704191_129662075	ENSSSCG00000015519	9	0.0272756	+	protein_coding	RASAL2	trans_eQTLII
Liver	1_125704191_129662075	ENSSSCG00000016009	15	0.0122412	+	protein_coding	ITGA4	trans_eQTLII
Liver	1_125704191_129662075	ENSSSCG00000016903	16	0.00166243	+	protein_coding	GZMA	trans_eQTLII
Liver	1_125704191_129662075	ENSSSCG00000017755	12	0.00159891	-	protein_coding	NOS2	trans_eQTLII
Liver	1_125704191_129662075	ENSSSCG00000021220	AEMK02000452.1	0.00415167	-	protein_coding	CKB	trans_eQTLII
Liver	1_125704191_129662075	ENSSSCG00000023993	13	0.0142876	-	protein_coding	CD96	trans_eQTLII
Liver	1_125704191_129662075	ENSSSCG00000024311	13	0.00509704	+	protein_coding	CCR2	trans_eQTLII
Liver	1_125704191_129662075	ENSSSCG00000027272	9	0.0302683	+	protein_coding	PIK3CG	trans_eQTLII
Liver	1_125704191_129662075	ENSSSCG00000029668	5	0.00404636	+	protein_coding	-	trans_eQTLII
Liver	1_125704191_129662075	ENSSSCG00000034858	12	0.00412977	+	protein_coding	RAP1GAP2	trans_eQTLII
Liver	1_125704191_129662075	ENSSSCG00000035256	3	0.00875973	+	protein_coding	-	trans_eQTLII
Liver	1_125704191_129662075	ENSSSCG00000035911	AEMK02000569.1	0.0411014	-	protein_coding	P2RY8	trans_eQTLII
Liver	1_125704191_129662075	ENSSSCG00000037950	8	0.0100816	+	protein_coding	NIPAL1	trans_eQTLII
Liver	1_125704191_129662075	ENSSSCG00000038003	16	0.0281021	-	protein_coding	ITK	trans_eQTLII
Liver	1_125704191_129662075	ENSSSCG00000046319	1	0.0115025	+	pseudogene	-	trans_eQTLI
Liver	1_125704191_129662075	ENSSSCG00000047247	4	0.0110952	+	protein_coding	DSCC1	trans_eQTLII
Liver	1_125704191_129662075	ENSSSCG00000047932	4	0.0403806	-	protein_coding	HSPA6	trans_eQTLII
Liver	1_125704191_129662075	ENSSSCG00000004145	1	0.00426189	-	protein_coding	ABRACL	trans_eQTLI
Liver	1_125704191_129662075	ENSSSCG00000029414	1	8.76e-06	-	protein_coding	-	trans_eQTLI
Liver	1_131537203_131676156	ENSSSCG00000000950	5	0.0201774	+	protein_coding	E2F7	trans_eQTLII	E2F
Liver	1_131537203_131676156	ENSSSCG00000001710	7	0.00438508	+	protein_coding	RUNX2	trans_eQTLII	Runt
Liver	1_131537203_131676156	ENSSSCG00000017494	12	0.0197951	+	protein_coding	IKZF3	trans_eQTLII	zf-C2H2
Liver	1_131537203_131676156	ENSSSCG00000000257	5	0.00239977	-	protein_coding	ITGB7	trans_eQTLII
Liver	1_131537203_131676156	ENSSSCG00000000688	5	0.00723972	-	protein_coding	LAG3	trans_eQTLII
Liver	1_131537203_131676156	ENSSSCG00000001978	7	0.0013425	+	protein_coding	GZMH	trans_eQTLII
Liver	1_131537203_131676156	ENSSSCG00000004145	1	0.00426189	-	protein_coding	ABRACL	trans_eQTLI
Liver	1_131537203_131676156	ENSSSCG00000004646	1	0.00023292	+	protein_coding	ATP8B4	trans_eQTLI
Liver	1_131537203_131676156	ENSSSCG00000004791	1	0.00605078	+	protein_coding	RASGRP1	trans_eQTLI
Liver	1_131537203_131676156	ENSSSCG00000005951	4	0.0248504	+	protein_coding	TMEM71	trans_eQTLII
Liver	1_131537203_131676156	ENSSSCG00000006372	4	0.0442063	+	protein_coding	ARHGAP30	trans_eQTLII
Liver	1_131537203_131676156	ENSSSCG00000006382	4	0.00195183	+	protein_coding	SLAMF6	trans_eQTLII
Liver	1_131537203_131676156	ENSSSCG00000006457	4	0.00161718	+	protein_coding	FCRL3	trans_eQTLII
Liver	1_131537203_131676156	ENSSSCG00000006736	4	0.00011788	-	protein_coding	CD2	trans_eQTLII
Liver	1_131537203_131676156	ENSSSCG00000006764	4	0.00595809	+	protein_coding	PTPN22	trans_eQTLII
Liver	1_131537203_131676156	ENSSSCG00000008344	3	0.0301203	-	protein_coding	ARHGAP25	trans_eQTLII
Liver	1_131537203_131676156	ENSSSCG00000012397	X	0.0306117	-	protein_coding	-	trans_eQTLII
Liver	1_131537203_131676156	ENSSSCG00000012643	X	0.00077161	+	protein_coding	SH2D1A	trans_eQTLII
Liver	1_131537203_131676156	ENSSSCG00000014048	2	0.00556989	+	protein_coding	HK3	trans_eQTLII
Liver	1_131537203_131676156	ENSSSCG00000015519	9	0.0272756	+	protein_coding	RASAL2	trans_eQTLII
Liver	1_131537203_131676156	ENSSSCG00000016009	15	0.0122412	+	protein_coding	ITGA4	trans_eQTLII
Liver	1_131537203_131676156	ENSSSCG00000016903	16	0.00166243	+	protein_coding	GZMA	trans_eQTLII
Liver	1_131537203_131676156	ENSSSCG00000017755	12	0.00159891	-	protein_coding	NOS2	trans_eQTLII
Liver	1_131537203_131676156	ENSSSCG00000021220	AEMK02000452.1	0.00415167	-	protein_coding	CKB	trans_eQTLII
Liver	1_131537203_131676156	ENSSSCG00000024311	13	0.00509704	+	protein_coding	CCR2	trans_eQTLII
Liver	1_131537203_131676156	ENSSSCG00000027272	9	0.0302683	+	protein_coding	PIK3CG	trans_eQTLII
Liver	1_131537203_131676156	ENSSSCG00000029668	5	0.00404636	+	protein_coding	-	trans_eQTLII
Liver	1_131537203_131676156	ENSSSCG00000031106	6	0.00111472	-	protein_coding	PLA2G2D	trans_eQTLII
Liver	1_131537203_131676156	ENSSSCG00000031610	9	0.00498771	+	pseudogene	-	trans_eQTLII
Liver	1_131537203_131676156	ENSSSCG00000034858	12	0.00412977	+	protein_coding	RAP1GAP2	trans_eQTLII
Liver	1_131537203_131676156	ENSSSCG00000035256	3	0.00875973	+	protein_coding	-	trans_eQTLII
Liver	1_131537203_131676156	ENSSSCG00000035911	AEMK02000569.1	0.0411014	-	protein_coding	P2RY8	trans_eQTLII
Liver	1_131537203_131676156	ENSSSCG00000037950	8	0.0100816	+	protein_coding	NIPAL1	trans_eQTLII
Liver	1_131537203_131676156	ENSSSCG00000038003	16	0.0281021	-	protein_coding	ITK	trans_eQTLII
Liver	1_131537203_131676156	ENSSSCG00000046319	1	0.0115025	+	pseudogene	-	trans_eQTLI
Liver	1_131537203_131676156	ENSSSCG00000047247	4	0.0110952	+	protein_coding	DSCC1	trans_eQTLII
Liver	1_131537203_131676156	ENSSSCG00000047932	4	0.0403806	-	protein_coding	HSPA6	trans_eQTLII
Liver	1_151074222_155411838	ENSSSCG00000000950	5	0.0201774	+	protein_coding	E2F7	trans_eQTLII	E2F
Liver	1_151074222_155411838	ENSSSCG00000001710	7	0.00438508	+	protein_coding	RUNX2	trans_eQTLII	Runt
Liver	1_151074222_155411838	ENSSSCG00000017494	12	0.0197951	+	protein_coding	IKZF3	trans_eQTLII	zf-C2H2
Liver	1_151074222_155411838	ENSSSCG00000000257	5	0.00239977	-	protein_coding	ITGB7	trans_eQTLII
Liver	1_151074222_155411838	ENSSSCG00000000688	5	0.00723972	-	protein_coding	LAG3	trans_eQTLII
Liver	1_151074222_155411838	ENSSSCG00000001978	7	0.0013425	+	protein_coding	GZMH	trans_eQTLII
Liver	1_151074222_155411838	ENSSSCG00000004145	1	0.00426189	-	protein_coding	ABRACL	trans_eQTLI
Liver	1_151074222_155411838	ENSSSCG00000004646	1	0.00023292	+	protein_coding	ATP8B4	trans_eQTLI
Liver	1_151074222_155411838	ENSSSCG00000004791	1	0.00605078	+	protein_coding	RASGRP1	trans_eQTLI
Liver	1_151074222_155411838	ENSSSCG00000005951	4	0.0248504	+	protein_coding	TMEM71	trans_eQTLII
Liver	1_151074222_155411838	ENSSSCG00000006372	4	0.0442063	+	protein_coding	ARHGAP30	trans_eQTLII
Liver	1_151074222_155411838	ENSSSCG00000006382	4	0.00195183	+	protein_coding	SLAMF6	trans_eQTLII
Liver	1_151074222_155411838	ENSSSCG00000006457	4	0.00161718	+	protein_coding	FCRL3	trans_eQTLII
Liver	1_151074222_155411838	ENSSSCG00000006495	4	1.572e-05	-	protein_coding	SEMA4A	trans_eQTLII
Liver	1_151074222_155411838	ENSSSCG00000006736	4	0.00011788	-	protein_coding	CD2	trans_eQTLII
Liver	1_151074222_155411838	ENSSSCG00000006764	4	0.00595809	+	protein_coding	PTPN22	trans_eQTLII
Liver	1_151074222_155411838	ENSSSCG00000008344	3	0.0301203	-	protein_coding	ARHGAP25	trans_eQTLII
Liver	1_151074222_155411838	ENSSSCG00000012397	X	0.0306117	-	protein_coding	-	trans_eQTLII
Liver	1_151074222_155411838	ENSSSCG00000012643	X	0.00077161	+	protein_coding	SH2D1A	trans_eQTLII
Liver	1_151074222_155411838	ENSSSCG00000015519	9	0.0272756	+	protein_coding	RASAL2	trans_eQTLII
Liver	1_151074222_155411838	ENSSSCG00000016009	15	0.0122412	+	protein_coding	ITGA4	trans_eQTLII
Liver	1_151074222_155411838	ENSSSCG00000016903	16	0.00166243	+	protein_coding	GZMA	trans_eQTLII
Liver	1_151074222_155411838	ENSSSCG00000017755	12	0.00159891	-	protein_coding	NOS2	trans_eQTLII
Liver	1_151074222_155411838	ENSSSCG00000021220	AEMK02000452.1	0.00415167	-	protein_coding	CKB	trans_eQTLII
Liver	1_151074222_155411838	ENSSSCG00000023993	13	0.0142876	-	protein_coding	CD96	trans_eQTLII
Liver	1_151074222_155411838	ENSSSCG00000024311	13	0.00509704	+	protein_coding	CCR2	trans_eQTLII
Liver	1_151074222_155411838	ENSSSCG00000027272	9	0.0302683	+	protein_coding	PIK3CG	trans_eQTLII
Liver	1_151074222_155411838	ENSSSCG00000029668	5	0.00404636	+	protein_coding	-	trans_eQTLII
Liver	1_151074222_155411838	ENSSSCG00000031106	6	0.00111472	-	protein_coding	PLA2G2D	trans_eQTLII
Liver	1_151074222_155411838	ENSSSCG00000031610	9	0.00498771	+	pseudogene	-	trans_eQTLII
Liver	1_151074222_155411838	ENSSSCG00000034858	12	0.00412977	+	protein_coding	RAP1GAP2	trans_eQTLII
Liver	1_151074222_155411838	ENSSSCG00000035256	3	0.00875973	+	protein_coding	-	trans_eQTLII
Liver	1_151074222_155411838	ENSSSCG00000035911	AEMK02000569.1	0.0411014	-	protein_coding	P2RY8	trans_eQTLII
Liver	1_151074222_155411838	ENSSSCG00000037950	8	0.0100816	+	protein_coding	NIPAL1	trans_eQTLII
Liver	1_151074222_155411838	ENSSSCG00000038003	16	0.0281021	-	protein_coding	ITK	trans_eQTLII
Liver	1_151074222_155411838	ENSSSCG00000046319	1	0.0115025	+	pseudogene	-	trans_eQTLI
Liver	1_151074222_155411838	ENSSSCG00000047247	4	0.0110952	+	protein_coding	DSCC1	trans_eQTLII
Liver	1_151074222_155411838	ENSSSCG00000047932	4	0.0403806	-	protein_coding	HSPA6	trans_eQTLII
Liver	1_203160214_203877649	ENSSSCG00000001710	7	0.00438508	+	protein_coding	RUNX2	trans_eQTLII	Runt
Liver	1_203160214_203877649	ENSSSCG00000017494	12	0.0197951	+	protein_coding	IKZF3	trans_eQTLII	zf-C2H2
Liver	1_203160214_203877649	ENSSSCG00000000257	5	0.00239977	-	protein_coding	ITGB7	trans_eQTLII
Liver	1_203160214_203877649	ENSSSCG00000000688	5	0.00723972	-	protein_coding	LAG3	trans_eQTLII
Liver	1_203160214_203877649	ENSSSCG00000001978	7	0.0013425	+	protein_coding	GZMH	trans_eQTLII
Liver	1_203160214_203877649	ENSSSCG00000004145	1	0.00426189	-	protein_coding	ABRACL	trans_eQTLI
Liver	1_203160214_203877649	ENSSSCG00000004646	1	0.00023292	+	protein_coding	ATP8B4	trans_eQTLI
Liver	1_203160214_203877649	ENSSSCG00000004791	1	0.00605078	+	protein_coding	RASGRP1	trans_eQTLI
Liver	1_203160214_203877649	ENSSSCG00000005951	4	0.0248504	+	protein_coding	TMEM71	trans_eQTLII
Liver	1_203160214_203877649	ENSSSCG00000006372	4	0.0442063	+	protein_coding	ARHGAP30	trans_eQTLII
Liver	1_203160214_203877649	ENSSSCG00000006382	4	0.00195183	+	protein_coding	SLAMF6	trans_eQTLII
Liver	1_203160214_203877649	ENSSSCG00000006457	4	0.00161718	+	protein_coding	FCRL3	trans_eQTLII
Liver	1_203160214_203877649	ENSSSCG00000006764	4	0.00595809	+	protein_coding	PTPN22	trans_eQTLII
Liver	1_203160214_203877649	ENSSSCG00000008344	3	0.0301203	-	protein_coding	ARHGAP25	trans_eQTLII
Liver	1_203160214_203877649	ENSSSCG00000011712	13	0.00087314	-	protein_coding	P2RY14	trans_eQTLII
Liver	1_203160214_203877649	ENSSSCG00000012397	X	0.0306117	-	protein_coding	-	trans_eQTLII
Liver	1_203160214_203877649	ENSSSCG00000014048	2	0.00556989	+	protein_coding	HK3	trans_eQTLII
Liver	1_203160214_203877649	ENSSSCG00000015519	9	0.0272756	+	protein_coding	RASAL2	trans_eQTLII
Liver	1_203160214_203877649	ENSSSCG00000016009	15	0.0122412	+	protein_coding	ITGA4	trans_eQTLII
Liver	1_203160214_203877649	ENSSSCG00000017755	12	0.00159891	-	protein_coding	NOS2	trans_eQTLII
Liver	1_203160214_203877649	ENSSSCG00000021220	AEMK02000452.1	0.00415167	-	protein_coding	CKB	trans_eQTLII
Liver	1_203160214_203877649	ENSSSCG00000023993	13	0.0142876	-	protein_coding	CD96	trans_eQTLII
Liver	1_203160214_203877649	ENSSSCG00000027272	9	0.0302683	+	protein_coding	PIK3CG	trans_eQTLII
Liver	1_203160214_203877649	ENSSSCG00000029668	5	0.00404636	+	protein_coding	-	trans_eQTLII
Liver	1_203160214_203877649	ENSSSCG00000031106	6	0.00111472	-	protein_coding	PLA2G2D	trans_eQTLII
Liver	1_203160214_203877649	ENSSSCG00000031610	9	0.00498771	+	pseudogene	-	trans_eQTLII
Liver	1_203160214_203877649	ENSSSCG00000034858	12	0.00412977	+	protein_coding	RAP1GAP2	trans_eQTLII
Liver	1_203160214_203877649	ENSSSCG00000035256	3	0.00875973	+	protein_coding	-	trans_eQTLII
Liver	1_203160214_203877649	ENSSSCG00000035911	AEMK02000569.1	0.0411014	-	protein_coding	P2RY8	trans_eQTLII
Liver	1_203160214_203877649	ENSSSCG00000037950	8	0.0100816	+	protein_coding	NIPAL1	trans_eQTLII
Liver	1_203160214_203877649	ENSSSCG00000038003	16	0.0281021	-	protein_coding	ITK	trans_eQTLII
Liver	1_203160214_203877649	ENSSSCG00000046319	1	0.0115025	+	pseudogene	-	trans_eQTLI
Liver	1_203160214_203877649	ENSSSCG00000047247	4	0.0110952	+	protein_coding	DSCC1	trans_eQTLII
Liver	1_203160214_203877649	ENSSSCG00000047932	4	0.0403806	-	protein_coding	HSPA6	trans_eQTLII
Liver	1_2216203_2383908	ENSSSCG00000000892	5	0.0319108	+	protein_coding	HAL	trans_eQTLII
Liver	1_2216203_2383908	ENSSSCG00000001027	7	0.0266716	+	protein_coding	BMP6	trans_eQTLII
Liver	1_2216203_2383908	ENSSSCG00000001653	7	0.0428088	-	protein_coding	PEX6	trans_eQTLII
Liver	1_2216203_2383908	ENSSSCG00000002486	7	0.0482171	+	protein_coding	-	trans_eQTLII
Liver	1_2216203_2383908	ENSSSCG00000005716	1	0.00144952	+	protein_coding	POMT1	trans_eQTLI
Liver	1_2216203_2383908	ENSSSCG00000006987	17	0.0227081	+	protein_coding	SLC7A2	trans_eQTLII
Liver	1_2216203_2383908	ENSSSCG00000007878	3	0.0304534	+	protein_coding	PARN	trans_eQTLII
Liver	1_2216203_2383908	ENSSSCG00000024393	13	0.00525124	+	protein_coding	B3GNT5	trans_eQTLII
Liver	1_2216203_2383908	ENSSSCG00000028875	16	0.0351229	+	protein_coding	HAVCR2	trans_eQTLII
Liver	1_2216203_2383908	ENSSSCG00000029239	2	0.00091367	-	protein_coding	MZB1	trans_eQTLII
Liver	1_2216203_2383908	ENSSSCG00000033844	3	0.00924621	+	protein_coding	CYP1B1	trans_eQTLII
Liver	1_2216203_2383908	ENSSSCG00000036846	11	0.0131626	-	lncRNA	-	trans_eQTLII
Liver	1_2216203_9995902	ENSSSCG00000001716	7	7.16e-06	-	protein_coding	RCAN2	trans_eQTLII
Liver	1_2216203_9995902	ENSSSCG00000031595	7	0.00183235	+	protein_coding	-	trans_eQTLII
Liver	1_2216203_9995902	ENSSSCG00000033640	AEMK02000155.1	3.395e-05	-	protein_coding	-	trans_eQTLII
Liver	1_2216203_9995902	ENSSSCG00000036865	14	0.00111935	+	protein_coding	SDS	trans_eQTLII
Liver	1_2216203_9995902	ENSSSCG00000037478	12	0.00113929	-	protein_coding	PRR29	trans_eQTLII
Liver	1_2216203_9995902	ENSSSCG00000039146	AEMK02000525.1	6.87e-06	-	protein_coding	-	trans_eQTLII
Liver	1_2216203_9995902	ENSSSCG00000036224	3	1e-08	+	protein_coding	-	trans_eQTLII
Liver	1_2216203_9995902	ENSSSCG00000036983	AEMK02000452.1	9e-08	-	protein_coding	-	trans_eQTLII
Liver	1_2216203_9995902	ENSSSCG00000037913	AEMK02000188.1	4.99e-06	-	protein_coding	-	trans_eQTLII
Liver	1_2216203_9995902	ENSSSCG00000039102	AEMK02000525.1	5.34e-06	-	protein_coding	-	trans_eQTLII
Liver	1_231494241_238357476	ENSSSCG00000000950	5	0.0201774	+	protein_coding	E2F7	trans_eQTLII	E2F
Liver	1_231494241_238357476	ENSSSCG00000001710	7	0.00438508	+	protein_coding	RUNX2	trans_eQTLII	Runt
Liver	1_231494241_238357476	ENSSSCG00000017494	12	0.0197951	+	protein_coding	IKZF3	trans_eQTLII	zf-C2H2
Liver	1_231494241_238357476	ENSSSCG00000000257	5	0.00239977	-	protein_coding	ITGB7	trans_eQTLII
Liver	1_231494241_238357476	ENSSSCG00000001978	7	0.0013425	+	protein_coding	GZMH	trans_eQTLII
Liver	1_231494241_238357476	ENSSSCG00000004791	1	0.00605078	+	protein_coding	RASGRP1	trans_eQTLI
Liver	1_231494241_238357476	ENSSSCG00000005951	4	0.0248504	+	protein_coding	TMEM71	trans_eQTLII
Liver	1_231494241_238357476	ENSSSCG00000006372	4	0.0442063	+	protein_coding	ARHGAP30	trans_eQTLII
Liver	1_231494241_238357476	ENSSSCG00000006457	4	0.00161718	+	protein_coding	FCRL3	trans_eQTLII
Liver	1_231494241_238357476	ENSSSCG00000006764	4	0.00595809	+	protein_coding	PTPN22	trans_eQTLII
Liver	1_231494241_238357476	ENSSSCG00000008344	3	0.0301203	-	protein_coding	ARHGAP25	trans_eQTLII
Liver	1_231494241_238357476	ENSSSCG00000012397	X	0.0306117	-	protein_coding	-	trans_eQTLII
Liver	1_231494241_238357476	ENSSSCG00000014048	2	0.00556989	+	protein_coding	HK3	trans_eQTLII
Liver	1_231494241_238357476	ENSSSCG00000015519	9	0.0272756	+	protein_coding	RASAL2	trans_eQTLII
Liver	1_231494241_238357476	ENSSSCG00000016009	15	0.0122412	+	protein_coding	ITGA4	trans_eQTLII
Liver	1_231494241_238357476	ENSSSCG00000016903	16	0.00166243	+	protein_coding	GZMA	trans_eQTLII
Liver	1_231494241_238357476	ENSSSCG00000021220	AEMK02000452.1	0.00415167	-	protein_coding	CKB	trans_eQTLII
Liver	1_231494241_238357476	ENSSSCG00000024311	13	0.00509704	+	protein_coding	CCR2	trans_eQTLII
Liver	1_231494241_238357476	ENSSSCG00000027272	9	0.0302683	+	protein_coding	PIK3CG	trans_eQTLII
Liver	1_231494241_238357476	ENSSSCG00000029668	5	0.00404636	+	protein_coding	-	trans_eQTLII
Liver	1_231494241_238357476	ENSSSCG00000031610	9	0.00498771	+	pseudogene	-	trans_eQTLII
Liver	1_231494241_238357476	ENSSSCG00000034858	12	0.00412977	+	protein_coding	RAP1GAP2	trans_eQTLII
Liver	1_231494241_238357476	ENSSSCG00000035256	3	0.00875973	+	protein_coding	-	trans_eQTLII
Liver	1_231494241_238357476	ENSSSCG00000035911	AEMK02000569.1	0.0411014	-	protein_coding	P2RY8	trans_eQTLII
Liver	1_231494241_238357476	ENSSSCG00000037950	8	0.0100816	+	protein_coding	NIPAL1	trans_eQTLII
Liver	1_231494241_238357476	ENSSSCG00000038003	16	0.0281021	-	protein_coding	ITK	trans_eQTLII
Liver	1_231494241_238357476	ENSSSCG00000046319	1	0.0115025	+	pseudogene	-	trans_eQTLI
Liver	1_231494241_238357476	ENSSSCG00000047932	4	0.0403806	-	protein_coding	HSPA6	trans_eQTLII
Liver	1_231494241_238357476	ENSSSCG00000004646	1	0.00023292	+	protein_coding	ATP8B4	trans_eQTLI
Liver	1_231494241_238357476	ENSSSCG00000006382	4	0.00195183	+	protein_coding	SLAMF6	trans_eQTLII
Liver	1_231494241_238357476	ENSSSCG00000011712	13	0.00087314	-	protein_coding	P2RY14	trans_eQTLII
Liver	1_231494241_238357476	ENSSSCG00000012643	X	0.00077161	+	protein_coding	SH2D1A	trans_eQTLII
Liver	1_231494241_238357476	ENSSSCG00000004145	1	0.00426189	-	protein_coding	ABRACL	trans_eQTLI
Liver	1_231494241_238357476	ENSSSCG00000017755	12	0.00159891	-	protein_coding	NOS2	trans_eQTLII
Liver	1_231494241_238357476	ENSSSCG00000023993	13	0.0142876	-	protein_coding	CD96	trans_eQTLII
Liver	1_241410902_242509360	ENSSSCG00000000950	5	0.0201774	+	protein_coding	E2F7	trans_eQTLII	E2F
Liver	1_241410902_242509360	ENSSSCG00000001710	7	0.00438508	+	protein_coding	RUNX2	trans_eQTLII	Runt
Liver	1_241410902_242509360	ENSSSCG00000017494	12	0.0197951	+	protein_coding	IKZF3	trans_eQTLII	zf-C2H2
Liver	1_241410902_242509360	ENSSSCG00000000257	5	0.00239977	-	protein_coding	ITGB7	trans_eQTLII
Liver	1_241410902_242509360	ENSSSCG00000000688	5	0.00723972	-	protein_coding	LAG3	trans_eQTLII
Liver	1_241410902_242509360	ENSSSCG00000001978	7	0.0013425	+	protein_coding	GZMH	trans_eQTLII
Liver	1_241410902_242509360	ENSSSCG00000004145	1	0.00426189	-	protein_coding	ABRACL	trans_eQTLI
Liver	1_241410902_242509360	ENSSSCG00000004791	1	0.00605078	+	protein_coding	RASGRP1	trans_eQTLI
Liver	1_241410902_242509360	ENSSSCG00000006372	4	0.0442063	+	protein_coding	ARHGAP30	trans_eQTLII
Liver	1_241410902_242509360	ENSSSCG00000006736	4	0.00011788	-	protein_coding	CD2	trans_eQTLII
Liver	1_241410902_242509360	ENSSSCG00000006764	4	0.00595809	+	protein_coding	PTPN22	trans_eQTLII
Liver	1_241410902_242509360	ENSSSCG00000008344	3	0.0301203	-	protein_coding	ARHGAP25	trans_eQTLII
Liver	1_241410902_242509360	ENSSSCG00000011712	13	0.00087314	-	protein_coding	P2RY14	trans_eQTLII
Liver	1_241410902_242509360	ENSSSCG00000012397	X	0.0306117	-	protein_coding	-	trans_eQTLII
Liver	1_241410902_242509360	ENSSSCG00000012643	X	0.00077161	+	protein_coding	SH2D1A	trans_eQTLII
Liver	1_241410902_242509360	ENSSSCG00000014048	2	0.00556989	+	protein_coding	HK3	trans_eQTLII
Liver	1_241410902_242509360	ENSSSCG00000015519	9	0.0272756	+	protein_coding	RASAL2	trans_eQTLII
Liver	1_241410902_242509360	ENSSSCG00000016009	15	0.0122412	+	protein_coding	ITGA4	trans_eQTLII
Liver	1_241410902_242509360	ENSSSCG00000016903	16	0.00166243	+	protein_coding	GZMA	trans_eQTLII
Liver	1_241410902_242509360	ENSSSCG00000017755	12	0.00159891	-	protein_coding	NOS2	trans_eQTLII
Liver	1_241410902_242509360	ENSSSCG00000021220	AEMK02000452.1	0.00415167	-	protein_coding	CKB	trans_eQTLII
Liver	1_241410902_242509360	ENSSSCG00000023993	13	0.0142876	-	protein_coding	CD96	trans_eQTLII
Liver	1_241410902_242509360	ENSSSCG00000024311	13	0.00509704	+	protein_coding	CCR2	trans_eQTLII
Liver	1_241410902_242509360	ENSSSCG00000027272	9	0.0302683	+	protein_coding	PIK3CG	trans_eQTLII
Liver	1_241410902_242509360	ENSSSCG00000029267	13	4.04e-06	-	protein_coding	TIGIT	trans_eQTLII
Liver	1_241410902_242509360	ENSSSCG00000029668	5	0.00404636	+	protein_coding	-	trans_eQTLII
Liver	1_241410902_242509360	ENSSSCG00000031106	6	0.00111472	-	protein_coding	PLA2G2D	trans_eQTLII
Liver	1_241410902_242509360	ENSSSCG00000031610	9	0.00498771	+	pseudogene	-	trans_eQTLII
Liver	1_241410902_242509360	ENSSSCG00000034858	12	0.00412977	+	protein_coding	RAP1GAP2	trans_eQTLII
Liver	1_241410902_242509360	ENSSSCG00000035256	3	0.00875973	+	protein_coding	-	trans_eQTLII
Liver	1_241410902_242509360	ENSSSCG00000035911	AEMK02000569.1	0.0411014	-	protein_coding	P2RY8	trans_eQTLII
Liver	1_241410902_242509360	ENSSSCG00000037950	8	0.0100816	+	protein_coding	NIPAL1	trans_eQTLII
Liver	1_241410902_242509360	ENSSSCG00000046319	1	0.0115025	+	pseudogene	-	trans_eQTLI
Liver	1_241410902_242509360	ENSSSCG00000047247	4	0.0110952	+	protein_coding	DSCC1	trans_eQTLII
Liver	1_267262286_267904686	ENSSSCG00000000950	5	0.0201774	+	protein_coding	E2F7	trans_eQTLII	E2F
Liver	1_267262286_267904686	ENSSSCG00000001710	7	0.00438508	+	protein_coding	RUNX2	trans_eQTLII	Runt
Liver	1_267262286_267904686	ENSSSCG00000017494	12	0.0197951	+	protein_coding	IKZF3	trans_eQTLII	zf-C2H2
Liver	1_267262286_267904686	ENSSSCG00000000257	5	0.00239977	-	protein_coding	ITGB7	trans_eQTLII
Liver	1_267262286_267904686	ENSSSCG00000000688	5	0.00723972	-	protein_coding	LAG3	trans_eQTLII
Liver	1_267262286_267904686	ENSSSCG00000001978	7	0.0013425	+	protein_coding	GZMH	trans_eQTLII
Liver	1_267262286_267904686	ENSSSCG00000004145	1	0.00426189	-	protein_coding	ABRACL	trans_eQTLI
Liver	1_267262286_267904686	ENSSSCG00000004646	1	0.00023292	+	protein_coding	ATP8B4	trans_eQTLI
Liver	1_267262286_267904686	ENSSSCG00000004791	1	0.00605078	+	protein_coding	RASGRP1	trans_eQTLI
Liver	1_267262286_267904686	ENSSSCG00000005951	4	0.0248504	+	protein_coding	TMEM71	trans_eQTLII
Liver	1_267262286_267904686	ENSSSCG00000006372	4	0.0442063	+	protein_coding	ARHGAP30	trans_eQTLII
Liver	1_267262286_267904686	ENSSSCG00000006382	4	0.00195183	+	protein_coding	SLAMF6	trans_eQTLII
Liver	1_267262286_267904686	ENSSSCG00000006764	4	0.00595809	+	protein_coding	PTPN22	trans_eQTLII
Liver	1_267262286_267904686	ENSSSCG00000008344	3	0.0301203	-	protein_coding	ARHGAP25	trans_eQTLII
Liver	1_267262286_267904686	ENSSSCG00000011712	13	0.00087314	-	protein_coding	P2RY14	trans_eQTLII
Liver	1_267262286_267904686	ENSSSCG00000012397	X	0.0306117	-	protein_coding	-	trans_eQTLII
Liver	1_267262286_267904686	ENSSSCG00000014048	2	0.00556989	+	protein_coding	HK3	trans_eQTLII
Liver	1_267262286_267904686	ENSSSCG00000015519	9	0.0272756	+	protein_coding	RASAL2	trans_eQTLII
Liver	1_267262286_267904686	ENSSSCG00000016009	15	0.0122412	+	protein_coding	ITGA4	trans_eQTLII
Liver	1_267262286_267904686	ENSSSCG00000016903	16	0.00166243	+	protein_coding	GZMA	trans_eQTLII
Liver	1_267262286_267904686	ENSSSCG00000017755	12	0.00159891	-	protein_coding	NOS2	trans_eQTLII
Liver	1_267262286_267904686	ENSSSCG00000023993	13	0.0142876	-	protein_coding	CD96	trans_eQTLII
Liver	1_267262286_267904686	ENSSSCG00000024311	13	0.00509704	+	protein_coding	CCR2	trans_eQTLII
Liver	1_267262286_267904686	ENSSSCG00000027272	9	0.0302683	+	protein_coding	PIK3CG	trans_eQTLII
Liver	1_267262286_267904686	ENSSSCG00000029668	5	0.00404636	+	protein_coding	-	trans_eQTLII
Liver	1_267262286_267904686	ENSSSCG00000031610	9	0.00498771	+	pseudogene	-	trans_eQTLII
Liver	1_267262286_267904686	ENSSSCG00000034858	12	0.00412977	+	protein_coding	RAP1GAP2	trans_eQTLII
Liver	1_267262286_267904686	ENSSSCG00000035256	3	0.00875973	+	protein_coding	-	trans_eQTLII
Liver	1_267262286_267904686	ENSSSCG00000035911	AEMK02000569.1	0.0411014	-	protein_coding	P2RY8	trans_eQTLII
Liver	1_267262286_267904686	ENSSSCG00000037950	8	0.0100816	+	protein_coding	NIPAL1	trans_eQTLII
Liver	1_267262286_267904686	ENSSSCG00000038003	16	0.0281021	-	protein_coding	ITK	trans_eQTLII
Liver	1_267262286_267904686	ENSSSCG00000046319	1	0.0115025	+	pseudogene	-	trans_eQTLI
Liver	1_267262286_267904686	ENSSSCG00000047932	4	0.0403806	-	protein_coding	HSPA6	trans_eQTLII
Liver	1_267262286_267904686	ENSSSCG00000006457	4	0.00161718	+	protein_coding	FCRL3	trans_eQTLII
Liver	1_267262286_267904686	ENSSSCG00000006736	4	0.00011788	-	protein_coding	CD2	trans_eQTLII
Liver	1_267262286_267904686	ENSSSCG00000012643	X	0.00077161	+	protein_coding	SH2D1A	trans_eQTLII
Liver	1_267262286_267904686	ENSSSCG00000047247	4	0.0110952	+	protein_coding	DSCC1	trans_eQTLII
Liver	1_267262286_267904686	ENSSSCG00000029414	1	8.76e-06	-	protein_coding	-	trans_eQTLI
Liver	1_30092782_34674713	ENSSSCG00000015732	15	0.0404026	+	protein_coding	TFCP2L1	trans_eQTLII	CP2
Liver	1_30092782_34674713	ENSSSCG00000017507	12	0.0486673	-	protein_coding	-	trans_eQTLII	CP2
Liver	1_30092782_34674713	ENSSSCG00000000458	5	0.0165172	+	protein_coding	MON2	trans_eQTLII
Liver	1_30092782_34674713	ENSSSCG00000004500	1	0.0369104	+	protein_coding	C18orf25	trans_eQTLI
Liver	1_30092782_34674713	ENSSSCG00000010484	14	0.0365947	-	protein_coding	NOC3L	trans_eQTLII
Liver	1_30092782_34674713	ENSSSCG00000011298	13	0.02513	-	protein_coding	CDCP1	trans_eQTLII
Liver	1_30092782_34674713	ENSSSCG00000014435	2	0.0181222	-	protein_coding	CSNK1A1	trans_eQTLII
Liver	1_30092782_34674713	ENSSSCG00000015660	9	0.0376976	+	protein_coding	PFKFB2	trans_eQTLII
Liver	1_30092782_34674713	ENSSSCG00000038534	12	0.0375406	-	protein_coding	TSR1	trans_eQTLII
Liver	1_30092782_34674713	ENSSSCG00000008319	3	0.00414408	+	protein_coding	CD207	trans_eQTLII
Liver	1_30092782_34674713	ENSSSCG00000010599	14	0.0436304	+	protein_coding	PDCD11	trans_eQTLII
Liver	1_30092782_34674713	ENSSSCG00000010990	10	0.0236577	+	protein_coding	NOL6	trans_eQTLII
Liver	1_50739400_53196484	ENSSSCG00000000950	5	0.0201774	+	protein_coding	E2F7	trans_eQTLII	E2F
Liver	1_50739400_53196484	ENSSSCG00000001710	7	0.00438508	+	protein_coding	RUNX2	trans_eQTLII	Runt
Liver	1_50739400_53196484	ENSSSCG00000017494	12	0.0197951	+	protein_coding	IKZF3	trans_eQTLII	zf-C2H2
Liver	1_50739400_53196484	ENSSSCG00000000257	5	0.00239977	-	protein_coding	ITGB7	trans_eQTLII
Liver	1_50739400_53196484	ENSSSCG00000000688	5	0.00723972	-	protein_coding	LAG3	trans_eQTLII
Liver	1_50739400_53196484	ENSSSCG00000001978	7	0.0013425	+	protein_coding	GZMH	trans_eQTLII
Liver	1_50739400_53196484	ENSSSCG00000004646	1	0.00023292	+	protein_coding	ATP8B4	trans_eQTLI
Liver	1_50739400_53196484	ENSSSCG00000004791	1	0.00605078	+	protein_coding	RASGRP1	trans_eQTLI
Liver	1_50739400_53196484	ENSSSCG00000005951	4	0.0248504	+	protein_coding	TMEM71	trans_eQTLII
Liver	1_50739400_53196484	ENSSSCG00000006372	4	0.0442063	+	protein_coding	ARHGAP30	trans_eQTLII
Liver	1_50739400_53196484	ENSSSCG00000006382	4	0.00195183	+	protein_coding	SLAMF6	trans_eQTLII
Liver	1_50739400_53196484	ENSSSCG00000006457	4	0.00161718	+	protein_coding	FCRL3	trans_eQTLII
Liver	1_50739400_53196484	ENSSSCG00000006764	4	0.00595809	+	protein_coding	PTPN22	trans_eQTLII
Liver	1_50739400_53196484	ENSSSCG00000008344	3	0.0301203	-	protein_coding	ARHGAP25	trans_eQTLII
Liver	1_50739400_53196484	ENSSSCG00000012397	X	0.0306117	-	protein_coding	-	trans_eQTLII
Liver	1_50739400_53196484	ENSSSCG00000012643	X	0.00077161	+	protein_coding	SH2D1A	trans_eQTLII
Liver	1_50739400_53196484	ENSSSCG00000014048	2	0.00556989	+	protein_coding	HK3	trans_eQTLII
Liver	1_50739400_53196484	ENSSSCG00000016009	15	0.0122412	+	protein_coding	ITGA4	trans_eQTLII
Liver	1_50739400_53196484	ENSSSCG00000016903	16	0.00166243	+	protein_coding	GZMA	trans_eQTLII
Liver	1_50739400_53196484	ENSSSCG00000017755	12	0.00159891	-	protein_coding	NOS2	trans_eQTLII
Liver	1_50739400_53196484	ENSSSCG00000021220	AEMK02000452.1	0.00415167	-	protein_coding	CKB	trans_eQTLII
Liver	1_50739400_53196484	ENSSSCG00000023993	13	0.0142876	-	protein_coding	CD96	trans_eQTLII
Liver	1_50739400_53196484	ENSSSCG00000024311	13	0.00509704	+	protein_coding	CCR2	trans_eQTLII
Liver	1_50739400_53196484	ENSSSCG00000027272	9	0.0302683	+	protein_coding	PIK3CG	trans_eQTLII
Liver	1_50739400_53196484	ENSSSCG00000029668	5	0.00404636	+	protein_coding	-	trans_eQTLII
Liver	1_50739400_53196484	ENSSSCG00000031106	6	0.00111472	-	protein_coding	PLA2G2D	trans_eQTLII
Liver	1_50739400_53196484	ENSSSCG00000031610	9	0.00498771	+	pseudogene	-	trans_eQTLII
Liver	1_50739400_53196484	ENSSSCG00000034858	12	0.00412977	+	protein_coding	RAP1GAP2	trans_eQTLII
Liver	1_50739400_53196484	ENSSSCG00000035256	3	0.00875973	+	protein_coding	-	trans_eQTLII
Liver	1_50739400_53196484	ENSSSCG00000035911	AEMK02000569.1	0.0411014	-	protein_coding	P2RY8	trans_eQTLII
Liver	1_50739400_53196484	ENSSSCG00000037950	8	0.0100816	+	protein_coding	NIPAL1	trans_eQTLII
Liver	1_50739400_53196484	ENSSSCG00000038003	16	0.0281021	-	protein_coding	ITK	trans_eQTLII
Liver	1_50739400_53196484	ENSSSCG00000046319	1	0.0115025	+	pseudogene	-	trans_eQTLI
Liver	1_50739400_53196484	ENSSSCG00000047247	4	0.0110952	+	protein_coding	DSCC1	trans_eQTLII
Liver	1_50739400_53196484	ENSSSCG00000047932	4	0.0403806	-	protein_coding	HSPA6	trans_eQTLII
Liver	10_15295638_17544339	ENSSSCG00000015732	15	0.00314214	+	protein_coding	TFCP2L1	trans_eQTLII	CP2
Liver	10_15295638_17544339	ENSSSCG00000017507	12	0.00059177	-	protein_coding	-	trans_eQTLII	CP2
Liver	10_15295638_17544339	ENSSSCG00000016330	15	0.00279588	+	protein_coding	-	trans_eQTLII	LRRFIP
Liver	10_15295638_17544339	ENSSSCG00000007602	3	0.00593361	-	protein_coding	BAIAP2L1	trans_eQTLII
Liver	10_15295638_17544339	ENSSSCG00000010992	10	0.00013558	+	protein_coding	-	trans_eQTLI
Liver	10_15295638_17544339	ENSSSCG00000013119	2	0.00507168	-	protein_coding	STX3	trans_eQTLII
Liver	10_15295638_17544339	ENSSSCG00000014435	2	0.0107103	-	protein_coding	CSNK1A1	trans_eQTLII
Liver	10_15295638_17544339	ENSSSCG00000024108	12	0.0243165	-	protein_coding	SLC43A2	trans_eQTLII
Liver	10_15295638_17544339	ENSSSCG00000028878	6	0.00048428	+	protein_coding	BCAR1	trans_eQTLII
Liver	10_15295638_17544339	ENSSSCG00000031378	11	0.00018372	+	protein_coding	KBTBD6	trans_eQTLII
Liver	10_15295638_17544339	ENSSSCG00000032861	5	0.00054244	+	protein_coding	NUAK1	trans_eQTLII
Liver	10_15295638_17544339	ENSSSCG00000036307	9	0.00362859	+	protein_coding	OAF	trans_eQTLII
Liver	10_17203462_17544339	ENSSSCG00000009061	8	0.0395124	-	protein_coding	NAA15	trans_eQTLII		Others
Liver	10_17203462_17544339	ENSSSCG00000011449	13	0.018339	+	protein_coding	GNL3	trans_eQTLII		Others
Liver	10_17203462_17544339	ENSSSCG00000016275	15	0.0330549	-	protein_coding	NCL	trans_eQTLII		Others
Liver	10_17203462_17544339	ENSSSCG00000028638	6	0.0467266	-	protein_coding	UTP4	trans_eQTLII		Others
Liver	10_17203462_17544339	ENSSSCG00000017773	12	0.018548	+	protein_coding	SUPT6H	trans_eQTLII		SUPT
Liver	10_17203462_17544339	ENSSSCG00000000709	5	0.0115212	-	protein_coding	PLEKHG6	trans_eQTLII
Liver	10_17203462_17544339	ENSSSCG00000002670	6	0.00821426	-	protein_coding	USP10	trans_eQTLII
Liver	10_17203462_17544339	ENSSSCG00000004751	1	0.0266311	-	protein_coding	CHP1	trans_eQTLII
Liver	10_17203462_17544339	ENSSSCG00000006727	4	0.017928	-	protein_coding	WDR3	trans_eQTLII
Liver	10_17203462_17544339	ENSSSCG00000010247	14	0.0286205	+	protein_coding	DDX21	trans_eQTLII
Liver	10_17203462_17544339	ENSSSCG00000010357	14	0.0218015	-	protein_coding	WAPL	trans_eQTLII
Liver	10_17203462_17544339	ENSSSCG00000010433	14	0.0010422	-	protein_coding	SGMS1	trans_eQTLII
Liver	10_17203462_17544339	ENSSSCG00000010484	14	0.0122364	-	protein_coding	NOC3L	trans_eQTLII
Liver	10_17203462_17544339	ENSSSCG00000010576	14	0.0468509	+	protein_coding	NOLC1	trans_eQTLII
Liver	10_17203462_17544339	ENSSSCG00000010874	10	0.00843784	-	protein_coding	ADSS2	cis_eQTL
Liver	10_17203462_17544339	ENSSSCG00000012823	X	0.0328566	+	protein_coding	DKC1	trans_eQTLII
Liver	10_17203462_17544339	ENSSSCG00000014337	2	0.0103661	-	protein_coding	ETF1	trans_eQTLII
Liver	10_17203462_17544339	ENSSSCG00000014934	9	0.0198583	-	protein_coding	CHORDC1	trans_eQTLII
Liver	10_17203462_17544339	ENSSSCG00000015660	9	0.00361652	+	protein_coding	PFKFB2	trans_eQTLII
Liver	10_17203462_17544339	ENSSSCG00000015712	15	0.0156411	+	protein_coding	DDX18	trans_eQTLII
Liver	10_17203462_17544339	ENSSSCG00000015730	15	0.0445778	+	protein_coding	NIFK	trans_eQTLII
Liver	10_17203462_17544339	ENSSSCG00000016036	15	0.0202043	+	protein_coding	WDR75	trans_eQTLII
Liver	10_17203462_17544339	ENSSSCG00000016678	18	0.003239	+	pseudogene	NOD1	trans_eQTLII
Liver	10_17203462_17544339	ENSSSCG00000023118	9	0.0409503	+	protein_coding	BZW2	trans_eQTLII
Liver	10_17203462_17544339	ENSSSCG00000026043	17	0.0292986	-	protein_coding	-	trans_eQTLII
Liver	10_17203462_17544339	ENSSSCG00000031598	11	0.0255664	-	protein_coding	CDADC1	trans_eQTLII
Liver	10_17203462_17544339	ENSSSCG00000036556	13	0.00409562	+	protein_coding	-	trans_eQTLII
Liver	10_17203462_17544339	ENSSSCG00000038506	9	0.0185338	-	protein_coding	-	trans_eQTLII
Liver	10_17203462_17544339	ENSSSCG00000038534	12	0.00454364	-	protein_coding	TSR1	trans_eQTLII
Liver	10_56891302_58034886	ENSSSCG00000032686	6	0.00552057	-	protein_coding	RUNX3	trans_eQTLII	Runt
Liver	10_56891302_58034886	ENSSSCG00000017494	12	0.0197951	+	protein_coding	IKZF3	trans_eQTLII	zf-C2H2
Liver	10_56891302_58034886	ENSSSCG00000000033	5	0.0223015	-	protein_coding	TSPO	trans_eQTLII
Liver	10_56891302_58034886	ENSSSCG00000000257	5	0.0341165	-	protein_coding	ITGB7	trans_eQTLII
Liver	10_56891302_58034886	ENSSSCG00000000688	5	0.00118635	-	protein_coding	LAG3	trans_eQTLII
Liver	10_56891302_58034886	ENSSSCG00000001229	7	0.00139979	+	protein_coding	-	trans_eQTLII
Liver	10_56891302_58034886	ENSSSCG00000001396	7	0.0449183	+	protein_coding	-	trans_eQTLII
Liver	10_56891302_58034886	ENSSSCG00000003231	6	0.0474432	+	protein_coding	NKG7	trans_eQTLII
Liver	10_56891302_58034886	ENSSSCG00000004145	1	0.00471906	-	protein_coding	ABRACL	trans_eQTLII
Liver	10_56891302_58034886	ENSSSCG00000004646	1	0.0158876	+	protein_coding	ATP8B4	trans_eQTLII
Liver	10_56891302_58034886	ENSSSCG00000004791	1	0.0405116	+	protein_coding	RASGRP1	trans_eQTLII
Liver	10_56891302_58034886	ENSSSCG00000005056	1	0.0041557	-	protein_coding	DLGAP5	trans_eQTLII
Liver	10_56891302_58034886	ENSSSCG00000005951	4	0.0248504	+	protein_coding	TMEM71	trans_eQTLII
Liver	10_56891302_58034886	ENSSSCG00000006372	4	0.0442063	+	protein_coding	ARHGAP30	trans_eQTLII
Liver	10_56891302_58034886	ENSSSCG00000006379	4	0.0386103	+	protein_coding	CD48	trans_eQTLII
Liver	10_56891302_58034886	ENSSSCG00000006382	4	0.0083515	+	protein_coding	SLAMF6	trans_eQTLII
Liver	10_56891302_58034886	ENSSSCG00000006457	4	0.00161718	+	protein_coding	FCRL3	trans_eQTLII
Liver	10_56891302_58034886	ENSSSCG00000006495	4	0.0104791	-	protein_coding	SEMA4A	trans_eQTLII
Liver	10_56891302_58034886	ENSSSCG00000006678	4	0.0139489	-	protein_coding	FCGR1A	trans_eQTLII
Liver	10_56891302_58034886	ENSSSCG00000006736	4	0.00011788	-	protein_coding	CD2	trans_eQTLII
Liver	10_56891302_58034886	ENSSSCG00000006764	4	0.0372888	+	protein_coding	PTPN22	trans_eQTLII
Liver	10_56891302_58034886	ENSSSCG00000007151	17	0.0268622	-	protein_coding	CDC25B	trans_eQTLII
Liver	10_56891302_58034886	ENSSSCG00000007797	3	0.0325576	-	protein_coding	ITGAL	trans_eQTLII
Liver	10_56891302_58034886	ENSSSCG00000008193	3	0.00306475	-	protein_coding	ZAP70	trans_eQTLII
Liver	10_56891302_58034886	ENSSSCG00000008794	8	0.00806245	+	protein_coding	RHOH	trans_eQTLII
Liver	10_56891302_58034886	ENSSSCG00000010471	14	0.0126012	+	protein_coding	KIF11	trans_eQTLII
Liver	10_56891302_58034886	ENSSSCG00000010896	10	0.00639561	-	protein_coding	ASPM	trans_eQTLI
Liver	10_56891302_58034886	ENSSSCG00000011131	10	0.0203626	+	protein_coding	PRKCQ	trans_eQTLI
Liver	10_56891302_58034886	ENSSSCG00000011712	13	0.0200848	-	protein_coding	P2RY14	trans_eQTLII
Liver	10_56891302_58034886	ENSSSCG00000012397	X	0.0131292	-	protein_coding	-	trans_eQTLII
Liver	10_56891302_58034886	ENSSSCG00000012643	X	0.00316754	+	protein_coding	SH2D1A	trans_eQTLII
Liver	10_56891302_58034886	ENSSSCG00000013115	2	0.0180678	-	protein_coding	CD5	trans_eQTLII
Liver	10_56891302_58034886	ENSSSCG00000014048	2	0.0246601	+	protein_coding	HK3	trans_eQTLII
Liver	10_56891302_58034886	ENSSSCG00000015604	9	0.0152551	+	protein_coding	NEK2	trans_eQTLII
Liver	10_56891302_58034886	ENSSSCG00000017333	12	0.042221	-	protein_coding	FMNL1	trans_eQTLII
Liver	10_56891302_58034886	ENSSSCG00000017755	12	0.00180596	-	protein_coding	NOS2	trans_eQTLII
Liver	10_56891302_58034886	ENSSSCG00000024344	13	0.0216127	+	protein_coding	CCR5	trans_eQTLII
Liver	10_56891302_58034886	ENSSSCG00000027565	2	0.0297137	-	protein_coding	ARHGAP45	trans_eQTLII
Liver	10_56891302_58034886	ENSSSCG00000029267	13	0.0101094	-	protein_coding	TIGIT	trans_eQTLII
Liver	10_56891302_58034886	ENSSSCG00000029326	16	0.0462172	+	protein_coding	CCNB1	trans_eQTLII
Liver	10_56891302_58034886	ENSSSCG00000029668	5	0.0346308	+	protein_coding	-	trans_eQTLII
Liver	10_56891302_58034886	ENSSSCG00000033849	6	0.0192469	+	protein_coding	CD37	trans_eQTLII
Liver	10_56891302_58034886	ENSSSCG00000034858	12	0.0263088	+	protein_coding	RAP1GAP2	trans_eQTLII
Liver	10_56891302_58034886	ENSSSCG00000035256	3	0.00095311	+	protein_coding	-	trans_eQTLII
Liver	10_56891302_58034886	ENSSSCG00000035911	AEMK02000569.1	0.0209458	-	protein_coding	P2RY8	trans_eQTLII
Liver	10_56891302_58034886	ENSSSCG00000036618	4	8.381e-05	+	protein_coding	-	trans_eQTLII
Liver	10_56891302_58034886	ENSSSCG00000038031	5	0.0406464	+	protein_coding	CPSF6	trans_eQTLII
Liver	10_56891302_58034886	ENSSSCG00000038398	1	0.0147012	+	protein_coding	CD226	trans_eQTLII
Liver	10_56891302_58034886	ENSSSCG00000041364	7	3.721e-05	-	protein_coding	-	trans_eQTLII
Liver	10_56891302_58034886	ENSSSCG00000024311	13	0.00509704	+	protein_coding	CCR2	trans_eQTLII
Liver	10_56891302_58034886	ENSSSCG00000047932	4	0.00579744	-	protein_coding	HSPA6	trans_eQTLII
Liver	10_56891302_58034886	ENSSSCG00000029414	1	0.00034265	-	protein_coding	-	trans_eQTLII
Liver	10_56891302_58034886	ENSSSCG00000006141	4	0.00030856	-	protein_coding	CA3	trans_eQTLII
Liver	11_73524650_73589995	ENSSSCG00000001561	7	0.0395466	-	protein_coding	ETV7	trans_eQTLII	ETS
Liver	11_73524650_73589995	ENSSSCG00000033613	17	0.00329209	-	protein_coding	FOXS1	trans_eQTLII	Fork_head
Liver	11_73524650_73589995	ENSSSCG00000016502	18	0.0334819	+	protein_coding	PARP12	trans_eQTLII	Others
Liver	11_73524650_73589995	ENSSSCG00000022011	15	0.0253594	+	protein_coding	NMI	trans_eQTLII		Others
Liver	11_73524650_73589995	ENSSSCG00000006543	4	0.024523	+	protein_coding	ADAR	trans_eQTLII
Liver	11_73524650_73589995	ENSSSCG00000008647	3	0.0366746	+	protein_coding	CMPK2	trans_eQTLII
Liver	11_73524650_73589995	ENSSSCG00000008648	3	0.0174643	-	protein_coding	RSAD2	trans_eQTLII
Liver	11_73524650_73589995	ENSSSCG00000009240	8	0.0427028	+	protein_coding	-	trans_eQTLII
Liver	11_73524650_73589995	ENSSSCG00000010452	14	0.0139119	+	protein_coding	IFIT1	trans_eQTLII
Liver	11_73524650_73589995	ENSSSCG00000017416	12	0.0311739	+	protein_coding	DHX58	trans_eQTLII
Liver	11_73524650_73589995	ENSSSCG00000023379	2	0.0221883	+	protein_coding	UBE2L6	trans_eQTLII
Liver	11_73524650_73589995	ENSSSCG00000023785	8	0.00532173	-	protein_coding	TMEM156	trans_eQTLII
Liver	11_73524650_73589995	ENSSSCG00000024867	1	0.0292889	-	protein_coding	ISG20	trans_eQTLII
Liver	11_73524650_73589995	ENSSSCG00000032436	2	0.00046668	-	protein_coding	-	trans_eQTLII
Liver	11_73524650_73589995	ENSSSCG00000040575	6	0.0112537	+	protein_coding	ISG15	trans_eQTLII
Liver	14_117793520_119832583	ENSSSCG00000000521	5	0.0278987	-	protein_coding	PHLDA1	trans_eQTLII
Liver	14_117793520_119832583	ENSSSCG00000011061	10	0.0365627	-	protein_coding	PDSS1	trans_eQTLII
Liver	14_117793520_119832583	ENSSSCG00000011251	13	0.00647749	+	protein_coding	MYD88	trans_eQTLII
Liver	14_117793520_119832583	ENSSSCG00000022197	15	0.028302	+	protein_coding	HS6ST1	trans_eQTLII
Liver	14_117793520_119832583	ENSSSCG00000022402	2	0.00587855	+	protein_coding	GRAMD2B	trans_eQTLII
Liver	14_117793520_119832583	ENSSSCG00000046269	2	0.00615004	+	protein_coding	-	trans_eQTLII
Liver	14_117793520_119832583	ENSSSCG00000031154	13	0.00140551	+	protein_coding	ACKR2	trans_eQTLII
Liver	14_117793520_119832583	ENSSSCG00000034388	13	0.00046603	-	protein_coding	CYP8B1	trans_eQTLII
Liver	14_117793520_119832583	ENSSSCG00000036556	13	0.0012425	+	protein_coding	-	trans_eQTLII
Liver	14_117793520_119832583	ENSSSCG00000010433	14	0.00171744	-	protein_coding	SGMS1	trans_eQTLI
Liver	14_117793520_119832583	ENSSSCG00000026043	17	6.59e-06	-	protein_coding	-	trans_eQTLII
Liver	14_117793520_119832583	ENSSSCG00000033115	13	5.333e-05	+	protein_coding	IFNAR1	trans_eQTLII
Liver	14_117793520_119832583	ENSSSCG00000038506	9	0.00086076	-	protein_coding	-	trans_eQTLII
Liver	14_120451672_120834538	ENSSSCG00000000521	5	0.0278987	-	protein_coding	PHLDA1	trans_eQTLII
Liver	14_120451672_120834538	ENSSSCG00000010433	14	0.00171744	-	protein_coding	SGMS1	trans_eQTLI
Liver	14_120451672_120834538	ENSSSCG00000011061	10	0.0365627	-	protein_coding	PDSS1	trans_eQTLII
Liver	14_120451672_120834538	ENSSSCG00000011251	13	0.00647749	+	protein_coding	MYD88	trans_eQTLII
Liver	14_120451672_120834538	ENSSSCG00000022197	15	0.028302	+	protein_coding	HS6ST1	trans_eQTLII
Liver	14_120451672_120834538	ENSSSCG00000022402	2	0.00587855	+	protein_coding	GRAMD2B	trans_eQTLII
Liver	14_120451672_120834538	ENSSSCG00000026043	17	6.59e-06	-	protein_coding	-	trans_eQTLII
Liver	14_120451672_120834538	ENSSSCG00000031154	13	0.00256591	+	protein_coding	ACKR2	trans_eQTLII
Liver	14_120451672_120834538	ENSSSCG00000033115	13	5.333e-05	+	protein_coding	IFNAR1	trans_eQTLII
Liver	14_120451672_120834538	ENSSSCG00000034388	13	0.00237144	-	protein_coding	CYP8B1	trans_eQTLII
Liver	14_120451672_120834538	ENSSSCG00000036556	13	0.0012425	+	protein_coding	-	trans_eQTLII
Liver	14_120451672_120834538	ENSSSCG00000038506	9	0.00086076	-	protein_coding	-	trans_eQTLII
Liver	14_120451672_120834538	ENSSSCG00000046269	2	0.00615004	+	protein_coding	-	trans_eQTLII
Liver	14_137866455_137930861	ENSSSCG00000033613	17	0.00560836	-	protein_coding	FOXS1	trans_eQTLII	Fork_head
Liver	14_137866455_137930861	ENSSSCG00000012853	2	0.00189773	-	protein_coding	IRF7	trans_eQTLII	IRF
Liver	14_137866455_137930861	ENSSSCG00000006543	4	0.0189834	+	protein_coding	ADAR	trans_eQTLII
Liver	14_137866455_137930861	ENSSSCG00000008648	3	0.029858	-	protein_coding	RSAD2	trans_eQTLII
Liver	14_137866455_137930861	ENSSSCG00000010452	14	0.0139119	+	protein_coding	IFIT1	trans_eQTLI
Liver	14_137866455_137930861	ENSSSCG00000017416	12	0.0379326	+	protein_coding	DHX58	trans_eQTLII
Liver	14_137866455_137930861	ENSSSCG00000024867	1	0.0334472	-	protein_coding	ISG20	trans_eQTLII
Liver	14_137866455_137930861	ENSSSCG00000027660	6	0.0342598	-	protein_coding	IFI44L	trans_eQTLII
Liver	14_137866455_137930861	ENSSSCG00000032436	2	0.00191412	-	protein_coding	-	trans_eQTLII
Liver	14_137866455_137930861	ENSSSCG00000040575	6	0.0112537	+	protein_coding	ISG15	trans_eQTLII
Liver	15_127135607_128292020	ENSSSCG00000038948	13	0.0365923	+	protein_coding	ETS2	trans_eQTLII	ETS
Liver	15_127135607_128292020	ENSSSCG00000035058	15	0.00576181	-	protein_coding	PID1	trans_eQTLI		Others
Liver	15_127135607_128292020	ENSSSCG00000000807	5	0.037955	-	pseudogene	-	trans_eQTLII
Liver	15_127135607_128292020	ENSSSCG00000000892	5	0.0319108	+	protein_coding	HAL	trans_eQTLII
Liver	15_127135607_128292020	ENSSSCG00000001549	7	0.0495535	-	protein_coding	FKBP5	trans_eQTLII
Liver	15_127135607_128292020	ENSSSCG00000006987	17	0.0140355	+	protein_coding	SLC7A2	trans_eQTLII
Liver	15_127135607_128292020	ENSSSCG00000007878	3	0.0429268	+	protein_coding	PARN	trans_eQTLII
Liver	15_127135607_128292020	ENSSSCG00000008902	8	0.0398374	-	protein_coding	PPAT	trans_eQTLII
Liver	15_127135607_128292020	ENSSSCG00000010185	14	0.017912	-	protein_coding	GALNT2	trans_eQTLII
Liver	15_127135607_128292020	ENSSSCG00000015054	9	0.0389153	+	protein_coding	NNMT	trans_eQTLII
Liver	15_127135607_128292020	ENSSSCG00000024393	13	0.00828517	+	protein_coding	B3GNT5	trans_eQTLII
Liver	15_127135607_128292020	ENSSSCG00000033844	3	0.0287161	+	protein_coding	CYP1B1	trans_eQTLII
Liver	15_127135607_128292020	ENSSSCG00000012576	X	0.0265205	-	protein_coding	CHRDL1	trans_eQTLII
Liver	15_127135607_128292020	ENSSSCG00000048603	9	0.00093159	+	protein_coding	-	trans_eQTLII
Liver	15_74140676_79151044	ENSSSCG00000000892	5	0.00163171	+	protein_coding	HAL	trans_eQTLII
Liver	15_74140676_79151044	ENSSSCG00000007043	17	2.328e-05	-	protein_coding	GPCPD1	trans_eQTLII
Liver	15_74140676_79151044	ENSSSCG00000001027	7	1.422e-05	+	protein_coding	BMP6	trans_eQTLII
Liver	15_74140676_79151044	ENSSSCG00000006987	17	6.241e-05	+	protein_coding	SLC7A2	trans_eQTLII
Liver	15_74140676_79151044	ENSSSCG00000007878	3	0.000946	+	protein_coding	PARN	trans_eQTLII
Liver	15_74140676_79151044	ENSSSCG00000024393	13	0.0001254	+	protein_coding	B3GNT5	trans_eQTLII
Liver	15_74140676_79151044	ENSSSCG00000028875	16	4.063e-05	+	protein_coding	HAVCR2	trans_eQTLII
Liver	15_74140676_79151044	ENSSSCG00000033844	3	2.827e-05	+	protein_coding	CYP1B1	trans_eQTLII
Liver	15_74140676_79151044	ENSSSCG00000037478	12	0.00012128	-	protein_coding	PRR29	trans_eQTLII
Liver	15_74140676_79151044	ENSSSCG00000039341	8	0.00052192	-	protein_coding	-	trans_eQTLII
Liver	15_74140676_79151044	ENSSSCG00000036865	14	2.76e-06	+	protein_coding	SDS	trans_eQTLII
Liver	17_19263571_19328171	ENSSSCG00000032686	6	0.00552057	-	protein_coding	RUNX3	trans_eQTLII	Runt
Liver	17_19263571_19328171	ENSSSCG00000017494	12	0.0197951	+	protein_coding	IKZF3	trans_eQTLII	zf-C2H2
Liver	17_19263571_19328171	ENSSSCG00000000033	5	0.0223015	-	protein_coding	TSPO	trans_eQTLII
Liver	17_19263571_19328171	ENSSSCG00000000257	5	0.0341165	-	protein_coding	ITGB7	trans_eQTLII
Liver	17_19263571_19328171	ENSSSCG00000000688	5	0.00118635	-	protein_coding	LAG3	trans_eQTLII
Liver	17_19263571_19328171	ENSSSCG00000001229	7	0.00139979	+	protein_coding	-	trans_eQTLII
Liver	17_19263571_19328171	ENSSSCG00000001396	7	0.0449183	+	protein_coding	-	trans_eQTLII
Liver	17_19263571_19328171	ENSSSCG00000001978	7	4.534e-05	+	protein_coding	GZMH	trans_eQTLII
Liver	17_19263571_19328171	ENSSSCG00000003231	6	0.0474432	+	protein_coding	NKG7	trans_eQTLII
Liver	17_19263571_19328171	ENSSSCG00000004145	1	0.00471906	-	protein_coding	ABRACL	trans_eQTLII
Liver	17_19263571_19328171	ENSSSCG00000004646	1	0.0158876	+	protein_coding	ATP8B4	trans_eQTLII
Liver	17_19263571_19328171	ENSSSCG00000004791	1	0.0405116	+	protein_coding	RASGRP1	trans_eQTLII
Liver	17_19263571_19328171	ENSSSCG00000005056	1	0.0041557	-	protein_coding	DLGAP5	trans_eQTLII
Liver	17_19263571_19328171	ENSSSCG00000005951	4	0.0248504	+	protein_coding	TMEM71	trans_eQTLII
Liver	17_19263571_19328171	ENSSSCG00000006141	4	0.00030856	-	protein_coding	CA3	trans_eQTLII
Liver	17_19263571_19328171	ENSSSCG00000006372	4	0.0442063	+	protein_coding	ARHGAP30	trans_eQTLII
Liver	17_19263571_19328171	ENSSSCG00000006379	4	0.0386103	+	protein_coding	CD48	trans_eQTLII
Liver	17_19263571_19328171	ENSSSCG00000006382	4	0.0083515	+	protein_coding	SLAMF6	trans_eQTLII
Liver	17_19263571_19328171	ENSSSCG00000006457	4	0.00161718	+	protein_coding	FCRL3	trans_eQTLII
Liver	17_19263571_19328171	ENSSSCG00000006495	4	0.0104791	-	protein_coding	SEMA4A	trans_eQTLII
Liver	17_19263571_19328171	ENSSSCG00000006678	4	0.0139489	-	protein_coding	FCGR1A	trans_eQTLII
Liver	17_19263571_19328171	ENSSSCG00000006736	4	0.00011788	-	protein_coding	CD2	trans_eQTLII
Liver	17_19263571_19328171	ENSSSCG00000006764	4	0.0372888	+	protein_coding	PTPN22	trans_eQTLII
Liver	17_19263571_19328171	ENSSSCG00000007151	17	0.0268622	-	protein_coding	CDC25B	trans_eQTLI
Liver	17_19263571_19328171	ENSSSCG00000007797	3	0.0325576	-	protein_coding	ITGAL	trans_eQTLII
Liver	17_19263571_19328171	ENSSSCG00000008193	3	0.00306475	-	protein_coding	ZAP70	trans_eQTLII
Liver	17_19263571_19328171	ENSSSCG00000008344	3	0.0492233	-	protein_coding	ARHGAP25	trans_eQTLII
Liver	17_19263571_19328171	ENSSSCG00000008794	8	0.00806245	+	protein_coding	RHOH	trans_eQTLII
Liver	17_19263571_19328171	ENSSSCG00000010471	14	0.0126012	+	protein_coding	KIF11	trans_eQTLII
Liver	17_19263571_19328171	ENSSSCG00000010896	10	0.00639561	-	protein_coding	ASPM	trans_eQTLII
Liver	17_19263571_19328171	ENSSSCG00000011131	10	0.0203626	+	protein_coding	PRKCQ	trans_eQTLII
Liver	17_19263571_19328171	ENSSSCG00000011712	13	0.0200848	-	protein_coding	P2RY14	trans_eQTLII
Liver	17_19263571_19328171	ENSSSCG00000012397	X	0.0131292	-	protein_coding	-	trans_eQTLII
Liver	17_19263571_19328171	ENSSSCG00000012643	X	0.00316754	+	protein_coding	SH2D1A	trans_eQTLII
Liver	17_19263571_19328171	ENSSSCG00000013115	2	0.0180678	-	protein_coding	CD5	trans_eQTLII
Liver	17_19263571_19328171	ENSSSCG00000014048	2	0.0246601	+	protein_coding	HK3	trans_eQTLII
Liver	17_19263571_19328171	ENSSSCG00000015604	9	0.0152551	+	protein_coding	NEK2	trans_eQTLII
Liver	17_19263571_19328171	ENSSSCG00000016902	16	0.00023075	+	protein_coding	GZMA	trans_eQTLII
Liver	17_19263571_19328171	ENSSSCG00000017333	12	0.042221	-	protein_coding	FMNL1	trans_eQTLII
Liver	17_19263571_19328171	ENSSSCG00000017755	12	0.00180596	-	protein_coding	NOS2	trans_eQTLII
Liver	17_19263571_19328171	ENSSSCG00000024311	13	0.00509704	+	protein_coding	CCR2	trans_eQTLII
Liver	17_19263571_19328171	ENSSSCG00000024344	13	0.0216127	+	protein_coding	CCR5	trans_eQTLII
Liver	17_19263571_19328171	ENSSSCG00000027565	2	0.0297137	-	protein_coding	ARHGAP45	trans_eQTLII
Liver	17_19263571_19328171	ENSSSCG00000029267	13	0.0101094	-	protein_coding	TIGIT	trans_eQTLII
Liver	17_19263571_19328171	ENSSSCG00000029326	16	0.0462172	+	protein_coding	CCNB1	trans_eQTLII
Liver	17_19263571_19328171	ENSSSCG00000029668	5	0.0346308	+	protein_coding	-	trans_eQTLII
Liver	17_19263571_19328171	ENSSSCG00000033849	6	0.0192469	+	protein_coding	CD37	trans_eQTLII
Liver	17_19263571_19328171	ENSSSCG00000034858	12	0.0263088	+	protein_coding	RAP1GAP2	trans_eQTLII
Liver	17_19263571_19328171	ENSSSCG00000035911	AEMK02000569.1	0.0209458	-	protein_coding	P2RY8	trans_eQTLII
Liver	17_19263571_19328171	ENSSSCG00000036618	4	8.381e-05	+	protein_coding	-	trans_eQTLII
Liver	17_19263571_19328171	ENSSSCG00000038031	5	0.0406464	+	protein_coding	CPSF6	trans_eQTLII
Liver	17_19263571_19328171	ENSSSCG00000038398	1	0.0147012	+	protein_coding	CD226	trans_eQTLII
Liver	17_19263571_19328171	ENSSSCG00000041364	7	3.721e-05	-	protein_coding	-	trans_eQTLII
Liver	17_19263571_19328171	ENSSSCG00000047932	4	0.00579744	-	protein_coding	HSPA6	trans_eQTLII
Liver	18_15672676_17441703	ENSSSCG00000001549	7	0.0390223	-	protein_coding	FKBP5	trans_eQTLII
Liver	18_15672676_17441703	ENSSSCG00000007043	17	0.0404266	-	protein_coding	GPCPD1	trans_eQTLII
Liver	18_15672676_17441703	ENSSSCG00000012576	X	0.0332544	-	protein_coding	CHRDL1	trans_eQTLII
Liver	18_15672676_17441703	ENSSSCG00000003693	6	0.00663874	+	protein_coding	MYOM1	trans_eQTLII
Liver	18_15672676_17441703	ENSSSCG00000006987	17	0.0140355	+	protein_coding	SLC7A2	trans_eQTLII
Liver	18_15672676_17441703	ENSSSCG00000033844	3	0.0146812	+	protein_coding	CYP1B1	trans_eQTLII
Liver	18_15672676_17441703	ENSSSCG00000037478	12	0.0277047	-	protein_coding	PRR29	trans_eQTLII
Liver	18_15672676_17441703	ENSSSCG00000039341	8	0.028756	-	protein_coding	-	trans_eQTLII
Liver	18_15672676_17441703	ENSSSCG00000041667	14	0.00513051	-	protein_coding	CLDN5	trans_eQTLII
Liver	18_15672676_17441703	ENSSSCG00000024393	13	0.0010052	+	protein_coding	B3GNT5	trans_eQTLII
Liver	18_15672676_17441703	ENSSSCG00000028875	16	0.00767965	+	protein_coding	HAVCR2	trans_eQTLII
Liver	18_15672676_17441703	ENSSSCG00000036865	14	0.00111935	+	protein_coding	SDS	trans_eQTLII
Liver	2_11435858_16761828	ENSSSCG00000015732	15	0.00314214	+	protein_coding	TFCP2L1	trans_eQTLII	CP2
Liver	2_11435858_16761828	ENSSSCG00000016330	15	0.016145	+	protein_coding	-	trans_eQTLII	LRRFIP
Liver	2_11435858_16761828	ENSSSCG00000009865	14	0.040517	+	protein_coding	TBX3	trans_eQTLII	T-box
Liver	2_11435858_16761828	ENSSSCG00000033388	2	0.0262527	-	protein_coding	-	trans_eQTLI	zf-C2H2
Liver	2_11435858_16761828	ENSSSCG00000031174	10	0.00058835	+	protein_coding	FBP1	trans_eQTLII		Others
Liver	2_11435858_16761828	ENSSSCG00000007817	3	0.0497991	-	protein_coding	IL4R	trans_eQTLII
Liver	2_11435858_16761828	ENSSSCG00000000262	5	0.00244707	-	protein_coding	SPRYD3	trans_eQTLII
Liver	2_11435858_16761828	ENSSSCG00000002652	6	0.00038737	+	protein_coding	KLHDC4	trans_eQTLII
Liver	2_11435858_16761828	ENSSSCG00000003709	6	0.00289048	+	protein_coding	LAMA3	trans_eQTLII
Liver	2_11435858_16761828	ENSSSCG00000004921	1	0.0170431	+	protein_coding	ATP8B1	trans_eQTLII
Liver	2_11435858_16761828	ENSSSCG00000005669	1	0.00010973	+	protein_coding	MIGA2	trans_eQTLII
Liver	2_11435858_16761828	ENSSSCG00000007602	3	0.00571506	-	protein_coding	BAIAP2L1	trans_eQTLII
Liver	2_11435858_16761828	ENSSSCG00000008164	3	0.00302311	-	protein_coding	MAP4K4	trans_eQTLII
Liver	2_11435858_16761828	ENSSSCG00000009233	8	0.00010821	-	protein_coding	GPAT3	trans_eQTLII
Liver	2_11435858_16761828	ENSSSCG00000010860	10	0.00549957	+	protein_coding	-	trans_eQTLII
Liver	2_11435858_16761828	ENSSSCG00000010990	10	0.0207874	+	protein_coding	NOL6	trans_eQTLII
Liver	2_11435858_16761828	ENSSSCG00000013512	2	0.0005475	+	protein_coding	PLIN4	trans_eQTLI
Liver	2_11435858_16761828	ENSSSCG00000017923	12	7.242e-05	+	protein_coding	ALOX15	trans_eQTLII
Liver	2_11435858_16761828	ENSSSCG00000018023	12	0.00023039	+	protein_coding	COX10	trans_eQTLII
Liver	2_11435858_16761828	ENSSSCG00000024108	12	0.00523049	-	protein_coding	SLC43A2	trans_eQTLII
Liver	2_11435858_16761828	ENSSSCG00000026996	11	0.00303363	-	protein_coding	-	trans_eQTLII
Liver	2_11435858_16761828	ENSSSCG00000040690	18	0.0157745	+	protein_coding	-	trans_eQTLII
Liver	2_11435858_16761828	ENSSSCG00000049683	X	0.00471653	-	lncRNA	-	trans_eQTLII
Liver	2_11435858_16761828	ENSSSCG00000001723	7	0.00014661	-	protein_coding	PLA2G7	trans_eQTLII
Liver	2_11435858_16761828	ENSSSCG00000007601	3	0.00347169	-	protein_coding	TECPR1	trans_eQTLII
Liver	2_11435858_16761828	ENSSSCG00000014435	2	0.015698	-	protein_coding	CSNK1A1	trans_eQTLI
Liver	2_11435858_16761828	ENSSSCG00000010992	10	0.00027146	+	protein_coding	-	trans_eQTLII
Liver	2_11435858_16761828	ENSSSCG00000013863	2	0.0209314	+	protein_coding	SMIM7	trans_eQTLI
Liver	2_11435858_16761828	ENSSSCG00000013119	2	0.00054523	-	protein_coding	STX3	trans_eQTLI
Liver	2_60834056_68261260	ENSSSCG00000015732	15	0	+	protein_coding	TFCP2L1	trans_eQTLII	CP2
Liver	2_60834056_68261260	ENSSSCG00000016330	15	1.5e-07	+	protein_coding	-	trans_eQTLII	LRRFIP
Liver	2_60834056_68261260	ENSSSCG00000009865	14	4.4e-05	+	protein_coding	TBX3	trans_eQTLII	T-box
Liver	2_60834056_68261260	ENSSSCG00000007801	3	0.00711295	-	protein_coding	ZNF48	trans_eQTLII	zf-C2H2
Liver	2_60834056_68261260	ENSSSCG00000034031	4	9.862e-05	-	protein_coding	ZNF16	trans_eQTLII	zf-C2H2
Liver	2_60834056_68261260	ENSSSCG00000002965	6	1.376e-05	+	protein_coding	-	trans_eQTLII		Actin
Liver	2_60834056_68261260	ENSSSCG00000002294	7	6.63e-06	+	protein_coding	ARG2	trans_eQTLII
Liver	2_60834056_68261260	ENSSSCG00000002520	7	0.00012291	-	protein_coding	SLC25A29	trans_eQTLII
Liver	2_60834056_68261260	ENSSSCG00000003393	6	8.18e-06	+	protein_coding	TMEM201	trans_eQTLII
Liver	2_60834056_68261260	ENSSSCG00000003586	6	4.5e-07	+	protein_coding	EPB41	trans_eQTLII
Liver	2_60834056_68261260	ENSSSCG00000008966	8	8.579e-05	+	protein_coding	PARM1	trans_eQTLII
Liver	2_60834056_68261260	ENSSSCG00000010734	14	9.27e-06	-	protein_coding	-	trans_eQTLII
Liver	2_60834056_68261260	ENSSSCG00000010874	10	0.00017473	-	protein_coding	ADSS2	trans_eQTLII
Liver	2_60834056_68261260	ENSSSCG00000012348	X	1.95e-06	+	protein_coding	APEX2	trans_eQTLII
Liver	2_60834056_68261260	ENSSSCG00000012823	X	3.79e-06	+	protein_coding	DKC1	trans_eQTLII
Liver	2_60834056_68261260	ENSSSCG00000015730	15	6.391e-05	+	protein_coding	NIFK	trans_eQTLII
Liver	2_60834056_68261260	ENSSSCG00000016746	18	0.00035174	+	protein_coding	NPC1L1	trans_eQTLII
Liver	2_60834056_68261260	ENSSSCG00000022099	17	8.763e-05	+	protein_coding	TP53INP2	trans_eQTLII
Liver	2_60834056_68261260	ENSSSCG00000023118	9	4.34e-06	+	protein_coding	BZW2	trans_eQTLII
Liver	2_60834056_68261260	ENSSSCG00000029723	2	8.2e-07	+	protein_coding	PHRF1	trans_eQTLI
Liver	2_60834056_68261260	ENSSSCG00000032304	8	5.9e-07	+	protein_coding	MAEA	trans_eQTLII
Liver	2_60834056_68261260	ENSSSCG00000033653	13	0.00025846	-	protein_coding	-	trans_eQTLII
Liver	2_60834056_68261260	ENSSSCG00000038190	5	0.00044027	-	protein_coding	MPST	trans_eQTLII
Liver	2_60834056_68261260	ENSSSCG00000038534	12	1.281e-05	-	protein_coding	TSR1	trans_eQTLII
Liver	2_60834056_68261260	ENSSSCG00000039780	12	0.0012255	-	protein_coding	RTN4RL1	trans_eQTLII
Liver	2_60834056_68261260	ENSSSCG00000032941	9	7.401e-05	+	protein_coding	SIK2	trans_eQTLII
Liver	2_60834056_68261260	ENSSSCG00000007601	3	0	-	protein_coding	TECPR1	trans_eQTLII
Liver	2_60834056_68261260	ENSSSCG00000017923	12	3.3e-07	+	protein_coding	ALOX15	trans_eQTLII
Liver	2_60834056_68261260	ENSSSCG00000024108	12	0	-	protein_coding	SLC43A2	trans_eQTLII
Liver	2_60834056_68261260	ENSSSCG00000028602	10	4e-08	-	protein_coding	GTPBP4	trans_eQTLII
Liver	2_60834056_68261260	ENSSSCG00000036307	9	3.504e-05	+	protein_coding	OAF	trans_eQTLII
Liver	2_60834056_68261260	ENSSSCG00000040690	18	5.73e-05	+	protein_coding	-	trans_eQTLII
Liver	2_60834056_68261260	ENSSSCG00000028878	6	0.00027564	+	protein_coding	BCAR1	trans_eQTLII
Liver	2_60834056_68261260	ENSSSCG00000032861	5	0.00071151	+	protein_coding	NUAK1	trans_eQTLII
Liver	2_60834056_68261260	ENSSSCG00000003709	6	2e-08	+	protein_coding	LAMA3	trans_eQTLII
Liver	2_60834056_68261260	ENSSSCG00000007602	3	0	-	protein_coding	BAIAP2L1	trans_eQTLII
Liver	2_60834056_68261260	ENSSSCG00000010992	10	0	+	protein_coding	-	trans_eQTLII
Liver	2_60834056_68261260	ENSSSCG00000008164	3	2.5e-06	-	protein_coding	MAP4K4	trans_eQTLII
Liver	2_60834056_68261260	ENSSSCG00000014435	2	8.6e-07	-	protein_coding	CSNK1A1	trans_eQTLI
Liver	2_60834056_68261260	ENSSSCG00000013119	2	0	-	protein_coding	STX3	trans_eQTLI
Liver	2_6129028_6193216	ENSSSCG00000015595	9	0.00150484	-	protein_coding	ATF3	trans_eQTLII	TF_bZIP
Liver	2_6129028_6193216	ENSSSCG00000032381	3	0.00684904	+	protein_coding	LITAF	trans_eQTLII	zf-LITAF-like
Liver	2_6129028_6193216	ENSSSCG00000013312	2	0.0267068	-	protein_coding	HIPK3	trans_eQTLI		HIPK
Liver	2_6129028_6193216	ENSSSCG00000034044	12	0.00018056	+	protein_coding	RASD1	trans_eQTLII		Others
Liver	2_6129028_6193216	ENSSSCG00000035058	15	0.00576181	-	protein_coding	PID1	trans_eQTLII		Others
Liver	2_6129028_6193216	ENSSSCG00000000807	5	0.0100023	-	pseudogene	-	trans_eQTLII
Liver	2_6129028_6193216	ENSSSCG00000000892	5	0.00217522	+	protein_coding	HAL	trans_eQTLII
Liver	2_6129028_6193216	ENSSSCG00000001027	7	0.00301966	+	protein_coding	BMP6	trans_eQTLII
Liver	2_6129028_6193216	ENSSSCG00000001549	7	0.00779005	-	protein_coding	FKBP5	trans_eQTLII
Liver	2_6129028_6193216	ENSSSCG00000001653	7	0.0262894	-	protein_coding	PEX6	trans_eQTLII
Liver	2_6129028_6193216	ENSSSCG00000002847	6	0.00980261	-	protein_coding	GPT2	trans_eQTLII
Liver	2_6129028_6193216	ENSSSCG00000003693	6	0.00555108	+	protein_coding	MYOM1	trans_eQTLII
Liver	2_6129028_6193216	ENSSSCG00000003790	6	0.00623477	+	protein_coding	ANKRD13C	trans_eQTLII
Liver	2_6129028_6193216	ENSSSCG00000004170	1	0.00102875	-	protein_coding	-	trans_eQTLII
Liver	2_6129028_6193216	ENSSSCG00000004419	1	0.0116224	+	protein_coding	SLC16A10	trans_eQTLII
Liver	2_6129028_6193216	ENSSSCG00000006987	17	0.00013932	+	protein_coding	SLC7A2	trans_eQTLII
Liver	2_6129028_6193216	ENSSSCG00000007043	17	0.00286405	-	protein_coding	GPCPD1	trans_eQTLII
Liver	2_6129028_6193216	ENSSSCG00000007878	3	0.00098232	+	protein_coding	PARN	trans_eQTLII
Liver	2_6129028_6193216	ENSSSCG00000008902	8	0.0398374	-	protein_coding	PPAT	trans_eQTLII
Liver	2_6129028_6193216	ENSSSCG00000010185	14	0.00298742	-	protein_coding	GALNT2	trans_eQTLII
Liver	2_6129028_6193216	ENSSSCG00000011946	13	0.00388408	-	protein_coding	ALCAM	trans_eQTLII
Liver	2_6129028_6193216	ENSSSCG00000014900	9	0.00853065	-	protein_coding	RAB30	trans_eQTLII
Liver	2_6129028_6193216	ENSSSCG00000015054	9	0.00070272	+	protein_coding	NNMT	trans_eQTLII
Liver	2_6129028_6193216	ENSSSCG00000023374	14	0.0161235	+	protein_coding	SRGN	trans_eQTLII
Liver	2_6129028_6193216	ENSSSCG00000024393	13	0.00084219	+	protein_coding	B3GNT5	trans_eQTLII
Liver	2_6129028_6193216	ENSSSCG00000028875	16	1.304e-05	+	protein_coding	HAVCR2	trans_eQTLII
Liver	2_6129028_6193216	ENSSSCG00000029163	5	0.00202246	+	protein_coding	BCAT1	trans_eQTLII
Liver	2_6129028_6193216	ENSSSCG00000032554	1	0.0256795	-	protein_coding	SLC25A51	trans_eQTLII
Liver	2_6129028_6193216	ENSSSCG00000032911	2	0.00072629	-	protein_coding	DUSP8	trans_eQTLI
Liver	2_6129028_6193216	ENSSSCG00000033844	3	0.00095368	+	protein_coding	CYP1B1	trans_eQTLII
Liver	2_6129028_6193216	ENSSSCG00000034260	2	0.00227831	-	protein_coding	GDF15	trans_eQTLI
Liver	2_6129028_6193216	ENSSSCG00000036865	14	4.57e-06	+	protein_coding	SDS	trans_eQTLII
Liver	2_6129028_6193216	ENSSSCG00000037358	2	0.0143961	+	protein_coding	HPS5	trans_eQTLI
Liver	2_6129028_6193216	ENSSSCG00000037478	12	0.0019315	-	protein_coding	PRR29	trans_eQTLII
Liver	2_6129028_6193216	ENSSSCG00000039341	8	0.0116423	-	protein_coding	-	trans_eQTLII
Liver	2_6129028_6193216	ENSSSCG00000041667	14	0.00513051	-	protein_coding	CLDN5	trans_eQTLII
Liver	2_6129028_6193216	ENSSSCG00000042861	9	0.0206163	+	lncRNA	-	trans_eQTLII
Liver	2_6129028_6193216	ENSSSCG00000045531	3	0.00256286	-	protein_coding	FKBP1B	trans_eQTLII
Liver	2_63235537_68261260	ENSSSCG00000030798	3	3.5e-06	-	protein_coding	FUS	trans_eQTLII		Others
Liver	2_63235537_68261260	ENSSSCG00000009233	8	1e-08	-	protein_coding	GPAT3	trans_eQTLII
Liver	2_63235537_68261260	ENSSSCG00000011641	13	1.5e-07	-	protein_coding	SLCO2A1	trans_eQTLII
Liver	2_63235537_68261260	ENSSSCG00000013464	2	0.00110134	-	protein_coding	SPPL2B	trans_eQTLI
Liver	2_63235537_68261260	ENSSSCG00000013512	2	0	+	protein_coding	PLIN4	trans_eQTLI
Liver	2_63235537_68261260	ENSSSCG00000015650	9	0.00019432	+	protein_coding	MAPKAPK2	trans_eQTLII
Liver	2_63235537_68261260	ENSSSCG00000018023	12	1.66e-06	+	protein_coding	COX10	trans_eQTLII
Liver	2_63235537_68261260	ENSSSCG00000022265	2	8.7e-07	+	protein_coding	C19orf25	trans_eQTLI
Liver	2_63235537_68261260	ENSSSCG00000005669	1	1.4e-07	+	protein_coding	MIGA2	trans_eQTLII
Liver	2_63235537_68261260	ENSSSCG00000001723	7	9.4e-07	-	protein_coding	PLA2G7	trans_eQTLII
Liver	3_113492564_117507761	ENSSSCG00000032686	6	0.00552057	-	protein_coding	RUNX3	trans_eQTLII	Runt
Liver	3_113492564_117507761	ENSSSCG00000017494	12	0.0197951	+	protein_coding	IKZF3	trans_eQTLII	zf-C2H2
Liver	3_113492564_117507761	ENSSSCG00000003231	6	0.0474432	+	protein_coding	NKG7	trans_eQTLII
Liver	3_113492564_117507761	ENSSSCG00000000033	5	0.0223015	-	protein_coding	TSPO	trans_eQTLII
Liver	3_113492564_117507761	ENSSSCG00000006379	4	0.0386103	+	protein_coding	CD48	trans_eQTLII
Liver	3_113492564_117507761	ENSSSCG00000006678	4	0.0139489	-	protein_coding	FCGR1A	trans_eQTLII
Liver	3_113492564_117507761	ENSSSCG00000007797	3	0.0325576	-	protein_coding	ITGAL	trans_eQTLI
Liver	3_113492564_117507761	ENSSSCG00000008344	3	0.0301203	-	protein_coding	ARHGAP25	trans_eQTLI
Liver	3_113492564_117507761	ENSSSCG00000008794	8	0.00806245	+	protein_coding	RHOH	trans_eQTLII
Liver	3_113492564_117507761	ENSSSCG00000010471	14	0.0126012	+	protein_coding	KIF11	trans_eQTLII
Liver	3_113492564_117507761	ENSSSCG00000013115	2	0.0180678	-	protein_coding	CD5	trans_eQTLII
Liver	3_113492564_117507761	ENSSSCG00000017333	12	0.042221	-	protein_coding	FMNL1	trans_eQTLII
Liver	3_113492564_117507761	ENSSSCG00000024344	13	0.0216127	+	protein_coding	CCR5	trans_eQTLII
Liver	3_113492564_117507761	ENSSSCG00000033849	6	0.0192469	+	protein_coding	CD37	trans_eQTLII
Liver	3_113492564_117507761	ENSSSCG00000038031	5	0.0406464	+	protein_coding	CPSF6	trans_eQTLII
Liver	3_113492564_117507761	ENSSSCG00000038398	1	0.0147012	+	protein_coding	CD226	trans_eQTLII
Liver	3_113492564_117507761	ENSSSCG00000000257	5	0.00239977	-	protein_coding	ITGB7	trans_eQTLII
Liver	3_113492564_117507761	ENSSSCG00000000688	5	0.00118635	-	protein_coding	LAG3	trans_eQTLII
Liver	3_113492564_117507761	ENSSSCG00000001229	7	0.00139979	+	protein_coding	-	trans_eQTLII
Liver	3_113492564_117507761	ENSSSCG00000004646	1	0.00023292	+	protein_coding	ATP8B4	trans_eQTLII
Liver	3_113492564_117507761	ENSSSCG00000006372	4	0.0442063	+	protein_coding	ARHGAP30	trans_eQTLII
Liver	3_113492564_117507761	ENSSSCG00000006382	4	0.00195183	+	protein_coding	SLAMF6	trans_eQTLII
Liver	3_113492564_117507761	ENSSSCG00000006457	4	0.00161718	+	protein_coding	FCRL3	trans_eQTLII
Liver	3_113492564_117507761	ENSSSCG00000006495	4	1.572e-05	-	protein_coding	SEMA4A	trans_eQTLII
Liver	3_113492564_117507761	ENSSSCG00000006764	4	0.00595809	+	protein_coding	PTPN22	trans_eQTLII
Liver	3_113492564_117507761	ENSSSCG00000008193	3	0.00306475	-	protein_coding	ZAP70	trans_eQTLI
Liver	3_113492564_117507761	ENSSSCG00000010896	10	0.00639561	-	protein_coding	ASPM	trans_eQTLII
Liver	3_113492564_117507761	ENSSSCG00000011712	13	0.00087314	-	protein_coding	P2RY14	trans_eQTLII
Liver	3_113492564_117507761	ENSSSCG00000014048	2	0.00556989	+	protein_coding	HK3	trans_eQTLII
Liver	3_113492564_117507761	ENSSSCG00000016902	16	2.866e-05	+	protein_coding	GZMA	trans_eQTLII
Liver	3_113492564_117507761	ENSSSCG00000024311	13	0.00509704	+	protein_coding	CCR2	trans_eQTLII
Liver	3_113492564_117507761	ENSSSCG00000027565	2	0.0297137	-	protein_coding	ARHGAP45	trans_eQTLII
Liver	3_113492564_117507761	ENSSSCG00000029267	13	4.04e-06	-	protein_coding	TIGIT	trans_eQTLII
Liver	3_113492564_117507761	ENSSSCG00000029668	5	0.00404636	+	protein_coding	-	trans_eQTLII
Liver	3_113492564_117507761	ENSSSCG00000034858	12	0.00412977	+	protein_coding	RAP1GAP2	trans_eQTLII
Liver	3_113492564_117507761	ENSSSCG00000041364	7	3.721e-05	-	protein_coding	-	trans_eQTLII
Liver	3_113492564_117507761	ENSSSCG00000001978	7	4.534e-05	+	protein_coding	GZMH	trans_eQTLII
Liver	3_113492564_117507761	ENSSSCG00000004145	1	0.00426189	-	protein_coding	ABRACL	trans_eQTLII
Liver	3_113492564_117507761	ENSSSCG00000004791	1	0.00605078	+	protein_coding	RASGRP1	trans_eQTLII
Liver	3_113492564_117507761	ENSSSCG00000005951	4	0.0248504	+	protein_coding	TMEM71	trans_eQTLII
Liver	3_113492564_117507761	ENSSSCG00000006736	4	0.00011788	-	protein_coding	CD2	trans_eQTLII
Liver	3_113492564_117507761	ENSSSCG00000012397	X	0.0131292	-	protein_coding	-	trans_eQTLII
Liver	3_113492564_117507761	ENSSSCG00000012643	X	0.00077161	+	protein_coding	SH2D1A	trans_eQTLII
Liver	3_113492564_117507761	ENSSSCG00000016903	16	3.251e-05	+	protein_coding	GZMA	trans_eQTLII
Liver	3_113492564_117507761	ENSSSCG00000017755	12	0.00159891	-	protein_coding	NOS2	trans_eQTLII
Liver	3_113492564_117507761	ENSSSCG00000029414	1	8.76e-06	-	protein_coding	-	trans_eQTLII
Liver	3_113492564_117507761	ENSSSCG00000035256	3	0.00095311	+	protein_coding	-	trans_eQTLI
Liver	3_113492564_117507761	ENSSSCG00000035911	AEMK02000569.1	0.0209458	-	protein_coding	P2RY8	trans_eQTLII
Liver	3_113492564_117507761	ENSSSCG00000036618	4	8.381e-05	+	protein_coding	-	trans_eQTLII
Liver	3_113492564_117507761	ENSSSCG00000047932	4	0.00579744	-	protein_coding	HSPA6	trans_eQTLII
Liver	3_122462602_129526570	ENSSSCG00000032686	6	0.00378627	-	protein_coding	RUNX3	trans_eQTLII	Runt
Liver	3_122462602_129526570	ENSSSCG00000017494	12	0.00047447	+	protein_coding	IKZF3	trans_eQTLII	zf-C2H2
Liver	3_122462602_129526570	ENSSSCG00000004791	1	0.00605078	+	protein_coding	RASGRP1	trans_eQTLII
Liver	3_122462602_129526570	ENSSSCG00000005951	4	0.0248504	+	protein_coding	TMEM71	trans_eQTLII
Liver	3_122462602_129526570	ENSSSCG00000013115	2	0.0180678	-	protein_coding	CD5	trans_eQTLII
Liver	3_122462602_129526570	ENSSSCG00000027565	2	0.00814198	-	protein_coding	ARHGAP45	trans_eQTLII
Liver	3_122462602_129526570	ENSSSCG00000000257	5	0.00461328	-	protein_coding	ITGB7	trans_eQTLII
Liver	3_122462602_129526570	ENSSSCG00000006372	4	0.0092262	+	protein_coding	ARHGAP30	trans_eQTLII
Liver	3_122462602_129526570	ENSSSCG00000017333	12	0.0291065	-	protein_coding	FMNL1	trans_eQTLII
Liver	3_122462602_129526570	ENSSSCG00000024344	13	0.0216127	+	protein_coding	CCR5	trans_eQTLII
Liver	3_122462602_129526570	ENSSSCG00000033849	6	0.0192469	+	protein_coding	CD37	trans_eQTLII
Liver	3_122462602_129526570	ENSSSCG00000008193	3	0.00306475	-	protein_coding	ZAP70	trans_eQTLI
Liver	3_122462602_129526570	ENSSSCG00000008794	8	0.00806245	+	protein_coding	RHOH	trans_eQTLII
Liver	3_122462602_129526570	ENSSSCG00000035256	3	0.00095311	+	protein_coding	-	trans_eQTLI
Liver	3_122462602_129526570	ENSSSCG00000003231	6	0.0474432	+	protein_coding	NKG7	trans_eQTLII
Liver	3_122462602_129526570	ENSSSCG00000006382	4	0.00195183	+	protein_coding	SLAMF6	trans_eQTLII
Liver	3_122462602_129526570	ENSSSCG00000006495	4	0.00387085	-	protein_coding	SEMA4A	trans_eQTLII
Liver	3_122462602_129526570	ENSSSCG00000012643	X	0.00077161	+	protein_coding	SH2D1A	trans_eQTLII
Liver	3_122462602_129526570	ENSSSCG00000034858	12	0.0041345	+	protein_coding	RAP1GAP2	trans_eQTLII
Liver	3_122462602_129526570	ENSSSCG00000029267	13	0.00046039	-	protein_coding	TIGIT	trans_eQTLII
Liver	3_122462602_129526570	ENSSSCG00000011131	10	0.0154674	+	protein_coding	PRKCQ	trans_eQTLII
Liver	3_122462602_129526570	ENSSSCG00000012397	X	0.0130712	-	protein_coding	-	trans_eQTLII
Liver	3_122462602_129526570	ENSSSCG00000017755	12	0.00180596	-	protein_coding	NOS2	trans_eQTLII
Liver	3_122462602_129526570	ENSSSCG00000016903	16	3.251e-05	+	protein_coding	GZMA	trans_eQTLII
Liver	3_122462602_129526570	ENSSSCG00000016902	16	0.00024984	+	protein_coding	GZMA	trans_eQTLII
Liver	3_122462602_129526570	ENSSSCG00000001978	7	4.534e-05	+	protein_coding	GZMH	trans_eQTLII
Liver	3_122462602_129526570	ENSSSCG00000006736	4	0.00011788	-	protein_coding	CD2	trans_eQTLII
Liver	3_1766571_3769713	ENSSSCG00000001427	7	0.0256975	+	protein_coding	C4A	trans_eQTLII
Liver	3_1766571_3769713	ENSSSCG00000006088	4	0.00578285	-	protein_coding	SDC2	trans_eQTLII
Liver	3_1766571_3769713	ENSSSCG00000008959	8	0.00708479	+	protein_coding	CXCL2	trans_eQTLII
Liver	3_1766571_3769713	ENSSSCG00000022536	9	0.00081144	+	protein_coding	SLC37A2	trans_eQTLII
Liver	3_1766571_3769713	ENSSSCG00000025128	13	0.00622947	-	protein_coding	CPN2	trans_eQTLII
Liver	3_1766571_3769713	ENSSSCG00000027287	17	0.00043466	-	protein_coding	PEDS1	trans_eQTLII
Liver	3_1766571_3769713	ENSSSCG00000003547	6	0.00165505	+	protein_coding	NCMAP	trans_eQTLII
Liver	3_1766571_3769713	ENSSSCG00000012590	X	7.959e-05	-	protein_coding	LHFPL1	trans_eQTLII
Liver	3_1766571_3769713	ENSSSCG00000033640	AEMK02000155.1	2.15e-06	-	protein_coding	-	trans_eQTLII
Liver	3_1766571_3769713	ENSSSCG00000036224	3	1e-08	+	protein_coding	-	trans_eQTLI
Liver	3_71143862_75721991	ENSSSCG00000015732	15	0.00314214	+	protein_coding	TFCP2L1	trans_eQTLII	CP2
Liver	3_71143862_75721991	ENSSSCG00000017507	12	0.00075574	-	protein_coding	-	trans_eQTLII	CP2
Liver	3_71143862_75721991	ENSSSCG00000016330	15	0.00279588	+	protein_coding	-	trans_eQTLII	LRRFIP
Liver	3_71143862_75721991	ENSSSCG00000033388	2	0.0464176	-	protein_coding	-	trans_eQTLII	zf-C2H2
Liver	3_71143862_75721991	ENSSSCG00000034031	4	0.00601119	-	protein_coding	ZNF16	trans_eQTLII	zf-C2H2
Liver	3_71143862_75721991	ENSSSCG00000002965	6	0.0360589	+	protein_coding	-	trans_eQTLII		Actin
Liver	3_71143862_75721991	ENSSSCG00000003709	6	0.00289048	+	protein_coding	LAMA3	trans_eQTLII
Liver	3_71143862_75721991	ENSSSCG00000007601	3	0.0137173	-	protein_coding	TECPR1	trans_eQTLI
Liver	3_71143862_75721991	ENSSSCG00000007602	3	0.00756871	-	protein_coding	BAIAP2L1	trans_eQTLI
Liver	3_71143862_75721991	ENSSSCG00000008164	3	0.00181177	-	protein_coding	MAP4K4	trans_eQTLI
Liver	3_71143862_75721991	ENSSSCG00000010484	14	0.0365947	-	protein_coding	NOC3L	trans_eQTLII
Liver	3_71143862_75721991	ENSSSCG00000011298	13	0.0390741	-	protein_coding	CDCP1	trans_eQTLII
Liver	3_71143862_75721991	ENSSSCG00000014435	2	0.015698	-	protein_coding	CSNK1A1	trans_eQTLII
Liver	3_71143862_75721991	ENSSSCG00000023569	14	0.0107376	-	protein_coding	FBRSL1	trans_eQTLII
Liver	3_71143862_75721991	ENSSSCG00000024108	12	0.0329866	-	protein_coding	SLC43A2	trans_eQTLII
Liver	3_71143862_75721991	ENSSSCG00000028355	12	0.00945421	+	protein_coding	ACTG1	trans_eQTLII
Liver	3_71143862_75721991	ENSSSCG00000028602	10	0.0340637	-	protein_coding	GTPBP4	trans_eQTLII
Liver	3_71143862_75721991	ENSSSCG00000037420	7	0.0262846	+	protein_coding	TMEM170B	trans_eQTLII
Liver	3_71143862_75721991	ENSSSCG00000038534	12	0.0322633	-	protein_coding	TSR1	trans_eQTLII
Liver	3_71143862_75721991	ENSSSCG00000010990	10	0.00844323	+	protein_coding	NOL6	trans_eQTLII
Liver	3_71143862_75721991	ENSSSCG00000010992	10	0.00013668	+	protein_coding	-	trans_eQTLII
Liver	3_71143862_75721991	ENSSSCG00000013119	2	0.00507168	-	protein_coding	STX3	trans_eQTLII
Liver	3_71143862_75721991	ENSSSCG00000031378	11	0.00018372	+	protein_coding	KBTBD6	trans_eQTLII
Liver	3_71143862_75721991	ENSSSCG00000042225	8	0.00195209	+	lncRNA	-	trans_eQTLII
Liver	4_10248914_12568387	ENSSSCG00000000146	3	0.00762823	+	protein_coding	MYH11	trans_eQTLII
Liver	4_10248914_12568387	ENSSSCG00000001419	7	0.0371725	-	protein_coding	SLC44A4	trans_eQTLII
Liver	4_10248914_12568387	ENSSSCG00000008959	8	0.0323801	+	protein_coding	CXCL2	trans_eQTLII
Liver	4_10248914_12568387	ENSSSCG00000009222	8	0.0432969	+	protein_coding	SPARCL1	trans_eQTLII
Liver	4_10248914_12568387	ENSSSCG00000010925	10	0.0328252	+	protein_coding	PPP1R12B	trans_eQTLII
Liver	4_10248914_12568387	ENSSSCG00000011524	13	0.00248765	+	protein_coding	CHL1	trans_eQTLII
Liver	4_10248914_12568387	ENSSSCG00000012576	X	0.0324706	-	protein_coding	CHRDL1	trans_eQTLII
Liver	4_10248914_12568387	ENSSSCG00000016568	18	0.0458086	-	protein_coding	AHCYL2	trans_eQTLII
Liver	4_10248914_12568387	ENSSSCG00000029239	2	0.00091367	-	protein_coding	MZB1	trans_eQTLII
Liver	4_10248914_12568387	ENSSSCG00000029458	X	0.0258606	+	protein_coding	SLC16A2	trans_eQTLII
Liver	4_10248914_12568387	ENSSSCG00000035379	8	0.00043524	-	protein_coding	JCHAIN	trans_eQTLII
Liver	4_10248914_12568387	ENSSSCG00000036237	5	0.0206132	-	protein_coding	-	trans_eQTLII
Liver	4_10248914_12568387	ENSSSCG00000037913	AEMK02000188.1	0.00045983	-	protein_coding	-	trans_eQTLII
Liver	4_10248914_12568387	ENSSSCG00000039252	2	0.00308541	+	protein_coding	TCN1	trans_eQTLII
Liver	4_10248914_12568387	ENSSSCG00000048603	9	0.0207073	+	protein_coding	-	trans_eQTLII
Liver	4_10248914_12568387	ENSSSCG00000005322	1	0.00224182	+	protein_coding	NPR2	trans_eQTLII
Liver	4_10248914_12568387	ENSSSCG00000011582	13	0.00017046	+	protein_coding	CAND2	trans_eQTLII
Liver	4_10248914_12568387	ENSSSCG00000036224	3	6.386e-05	+	protein_coding	-	trans_eQTLII
Liver	4_10248914_12568387	ENSSSCG00000036983	AEMK02000452.1	4.019e-05	-	protein_coding	-	trans_eQTLII
Liver	4_10248914_12568387	ENSSSCG00000001716	7	2.88e-06	-	protein_coding	RCAN2	trans_eQTLII
Liver	4_10248914_12568387	ENSSSCG00000033640	AEMK02000155.1	3.395e-05	-	protein_coding	-	trans_eQTLII
Liver	4_10248914_12568387	ENSSSCG00000039102	AEMK02000525.1	9.8e-07	-	protein_coding	-	trans_eQTLII
Liver	4_10248914_12568387	ENSSSCG00000039146	AEMK02000525.1	2.6e-07	-	protein_coding	-	trans_eQTLII
Liver	4_117338809_117359680	ENSSSCG00000001716	7	0.00010332	-	protein_coding	RCAN2	trans_eQTLII
Liver	4_117338809_117359680	ENSSSCG00000003547	6	0.00250352	+	protein_coding	NCMAP	trans_eQTLII
Liver	4_117338809_117359680	ENSSSCG00000008959	8	0.0003108	+	protein_coding	CXCL2	trans_eQTLII
Liver	4_117338809_117359680	ENSSSCG00000010342	14	3.497e-05	+	protein_coding	SH2D4B	trans_eQTLII
Liver	4_117338809_117359680	ENSSSCG00000015037	9	0.00049719	-	protein_coding	IL18	trans_eQTLII
Liver	4_117338809_117359680	ENSSSCG00000022029	6	0.0215477	-	protein_coding	RAP1GAP	trans_eQTLII
Liver	4_117338809_117359680	ENSSSCG00000027287	17	0.00961409	-	protein_coding	PEDS1	trans_eQTLII
Liver	4_117338809_117359680	ENSSSCG00000029458	X	0.0258606	+	protein_coding	SLC16A2	trans_eQTLII
Liver	4_117338809_117359680	ENSSSCG00000032052	4	0.0201444	-	lncRNA	-	trans_eQTLI
Liver	4_117338809_117359680	ENSSSCG00000036224	3	0.00263885	+	protein_coding	-	trans_eQTLII
Liver	4_117338809_117359680	ENSSSCG00000036983	AEMK02000452.1	7.642e-05	-	protein_coding	-	trans_eQTLII
Liver	4_117338809_117359680	ENSSSCG00000037102	2	0.0424681	-	protein_coding	FSTL3	trans_eQTLII
Liver	4_117338809_117359680	ENSSSCG00000037449	4	0.00470099	-	protein_coding	CSF1	trans_eQTLI
Liver	4_117338809_117359680	ENSSSCG00000037913	AEMK02000188.1	0.0134676	-	protein_coding	-	trans_eQTLII
Liver	4_117338809_117359680	ENSSSCG00000039146	AEMK02000525.1	0.00290424	-	protein_coding	-	trans_eQTLII
Liver	4_57599416_59963705	ENSSSCG00000017507	12	0.00045255	-	protein_coding	-	trans_eQTLII	CP2
Liver	4_57599416_59963705	ENSSSCG00000009865	14	0.00026843	+	protein_coding	TBX3	trans_eQTLII	T-box
Liver	4_57599416_59963705	ENSSSCG00000007801	3	0.0385261	-	protein_coding	ZNF48	trans_eQTLII	zf-C2H2
Liver	4_57599416_59963705	ENSSSCG00000033388	2	0.0166433	-	protein_coding	-	trans_eQTLII	zf-C2H2
Liver	4_57599416_59963705	ENSSSCG00000034031	4	9.862e-05	-	protein_coding	ZNF16	trans_eQTLI	zf-C2H2
Liver	4_57599416_59963705	ENSSSCG00000033018	13	0.00049035	-	protein_coding	TM4SF1	trans_eQTLII
Liver	4_57599416_59963705	ENSSSCG00000010992	10	0.00013558	+	protein_coding	-	trans_eQTLII
Liver	4_57599416_59963705	ENSSSCG00000036307	9	0.00338657	+	protein_coding	OAF	trans_eQTLII
Liver	4_57599416_59963705	ENSSSCG00000028878	6	0.00048428	+	protein_coding	BCAR1	trans_eQTLII
Liver	4_57599416_59963705	ENSSSCG00000031378	11	0.00018372	+	protein_coding	KBTBD6	trans_eQTLII
Liver	4_58465909_59963705	ENSSSCG00000015732	15	0.00314214	+	protein_coding	TFCP2L1	trans_eQTLII	CP2
Liver	4_58465909_59963705	ENSSSCG00000016330	15	0.00279588	+	protein_coding	-	trans_eQTLII	LRRFIP
Liver	4_58465909_59963705	ENSSSCG00000002965	6	0.0360589	+	protein_coding	-	trans_eQTLII		Actin
Liver	4_58465909_59963705	ENSSSCG00000040690	18	0.0157745	+	protein_coding	-	trans_eQTLII
Liver	4_58465909_59963705	ENSSSCG00000007601	3	0.00563596	-	protein_coding	TECPR1	trans_eQTLII
Liver	4_58465909_59963705	ENSSSCG00000007602	3	0.00593361	-	protein_coding	BAIAP2L1	trans_eQTLII
Liver	4_58465909_59963705	ENSSSCG00000008164	3	0.00181177	-	protein_coding	MAP4K4	trans_eQTLII
Liver	4_58465909_59963705	ENSSSCG00000010990	10	0.0101642	+	protein_coding	NOL6	trans_eQTLII
Liver	4_58465909_59963705	ENSSSCG00000013119	2	0.00507168	-	protein_coding	STX3	trans_eQTLII
Liver	4_58465909_59963705	ENSSSCG00000014435	2	0.0159764	-	protein_coding	CSNK1A1	trans_eQTLII
Liver	4_58465909_59963705	ENSSSCG00000024108	12	0.0243165	-	protein_coding	SLC43A2	trans_eQTLII
Liver	4_58465909_59963705	ENSSSCG00000028602	10	0.0196262	-	protein_coding	GTPBP4	trans_eQTLII
Liver	4_58465909_59963705	ENSSSCG00000003709	6	0.00289048	+	protein_coding	LAMA3	trans_eQTLII
Liver	4_60229883_64094122	ENSSSCG00000007801	3	0.0385261	-	protein_coding	ZNF48	trans_eQTLII	zf-C2H2
Liver	4_60229883_64094122	ENSSSCG00000033388	2	0.0130889	-	protein_coding	-	trans_eQTLII	zf-C2H2
Liver	4_60229883_64094122	ENSSSCG00000023097	2	0.00651527	-	protein_coding	ZNF408	trans_eQTLII	zf-C2H2
Liver	4_60229883_64094122	ENSSSCG00000002965	6	0.0266164	+	protein_coding	-	trans_eQTLII		Actin
Liver	4_60229883_64094122	ENSSSCG00000024108	12	0.00021628	-	protein_coding	SLC43A2	trans_eQTLII
Liver	4_60229883_64094122	ENSSSCG00000040690	18	0.0157745	+	protein_coding	-	trans_eQTLII
Liver	4_60229883_64094122	ENSSSCG00000007601	3	0.00012251	-	protein_coding	TECPR1	trans_eQTLII
Liver	4_60229883_64094122	ENSSSCG00000007602	3	0.00010237	-	protein_coding	BAIAP2L1	trans_eQTLII
Liver	4_60229883_64094122	ENSSSCG00000023231	2	0.0268591	-	protein_coding	RBM22	trans_eQTLII
Liver	4_60229883_64094122	ENSSSCG00000038429	10	0.00755633	-	lncRNA	-	trans_eQTLII
Liver	4_60229883_64094122	ENSSSCG00000028355	12	0.00039913	+	protein_coding	ACTG1	trans_eQTLII
Liver	4_60229883_67162641	ENSSSCG00000015732	15	2.744e-05	+	protein_coding	TFCP2L1	trans_eQTLII	CP2
Liver	4_60229883_67162641	ENSSSCG00000017507	12	1.254e-05	-	protein_coding	-	trans_eQTLII	CP2
Liver	4_60229883_67162641	ENSSSCG00000016330	15	0.00051991	+	protein_coding	-	trans_eQTLII	LRRFIP
Liver	4_60229883_67162641	ENSSSCG00000009865	14	1.396e-05	+	protein_coding	TBX3	trans_eQTLII	T-box
Liver	4_60229883_67162641	ENSSSCG00000013119	2	7.34e-06	-	protein_coding	STX3	trans_eQTLII
Liver	4_60229883_67162641	ENSSSCG00000003709	6	2.607e-05	+	protein_coding	LAMA3	trans_eQTLII
Liver	4_60229883_67162641	ENSSSCG00000010990	10	0.00097049	+	protein_coding	NOL6	trans_eQTLII
Liver	4_60229883_67162641	ENSSSCG00000014435	2	0.00299162	-	protein_coding	CSNK1A1	trans_eQTLII
Liver	4_60229883_67162641	ENSSSCG00000028602	10	0.00117496	-	protein_coding	GTPBP4	trans_eQTLII
Liver	4_60229883_67162641	ENSSSCG00000008164	3	0.00181177	-	protein_coding	MAP4K4	trans_eQTLII
Liver	4_60229883_67162641	ENSSSCG00000036307	9	0.00309093	+	protein_coding	OAF	trans_eQTLII
Liver	4_60229883_67162641	ENSSSCG00000032861	5	2.862e-05	+	protein_coding	NUAK1	trans_eQTLII
Liver	4_60229883_67162641	ENSSSCG00000028878	6	0.00048428	+	protein_coding	BCAR1	trans_eQTLII
Liver	4_60229883_67162641	ENSSSCG00000033018	13	0.00049035	-	protein_coding	TM4SF1	trans_eQTLII
Liver	4_60229883_67162641	ENSSSCG00000031378	11	0.00018372	+	protein_coding	KBTBD6	trans_eQTLII
Liver	4_60229883_67162641	ENSSSCG00000010992	10	2.803e-05	+	protein_coding	-	trans_eQTLII
Liver	4_99059050_99584548	ENSSSCG00000001544	7	0.0427232	-	protein_coding	TEAD3	trans_eQTLII
Liver	4_99059050_99584548	ENSSSCG00000000146	3	0.00762823	+	protein_coding	MYH11	trans_eQTLII
Liver	4_99059050_99584548	ENSSSCG00000000456	5	0.00183735	+	protein_coding	SLC16A7	trans_eQTLII
Liver	4_99059050_99584548	ENSSSCG00000001419	7	0.0371725	-	protein_coding	SLC44A4	trans_eQTLII
Liver	4_99059050_99584548	ENSSSCG00000013614	2	0.0492377	+	protein_coding	CNN1	trans_eQTLII
Liver	4_99059050_99584548	ENSSSCG00000016247	15	0.0192883	-	protein_coding	TM4SF20	trans_eQTLII
Liver	4_99059050_99584548	ENSSSCG00000016568	18	0.0458086	-	protein_coding	AHCYL2	trans_eQTLII
Liver	4_99059050_99584548	ENSSSCG00000036237	5	0.0206132	-	protein_coding	-	trans_eQTLII
Liver	4_99059050_99584548	ENSSSCG00000039252	2	0.0015389	+	protein_coding	TCN1	trans_eQTLII
Liver	4_99059050_99584548	ENSSSCG00000042861	9	0.0140307	+	lncRNA	-	trans_eQTLII
Liver	4_99059050_99584548	ENSSSCG00000003145	6	0.0111836	+	protein_coding	FUT2	trans_eQTLII
Liver	5_46850803_47495367	ENSSSCG00000000146	3	0.00762823	+	protein_coding	MYH11	trans_eQTLII
Liver	5_46850803_47495367	ENSSSCG00000000456	5	0.00183735	+	protein_coding	SLC16A7	trans_eQTLI
Liver	5_46850803_47495367	ENSSSCG00000001419	7	0.0371725	-	protein_coding	SLC44A4	trans_eQTLII
Liver	5_46850803_47495367	ENSSSCG00000001544	7	0.0427232	-	protein_coding	TEAD3	trans_eQTLII
Liver	5_46850803_47495367	ENSSSCG00000003145	6	0.0111836	+	protein_coding	FUT2	trans_eQTLII
Liver	5_46850803_47495367	ENSSSCG00000013614	2	0.0492377	+	protein_coding	CNN1	trans_eQTLII
Liver	5_46850803_47495367	ENSSSCG00000016568	18	0.0458086	-	protein_coding	AHCYL2	trans_eQTLII
Liver	5_46850803_47495367	ENSSSCG00000036237	5	0.0206132	-	protein_coding	-	trans_eQTLI
Liver	5_46850803_47495367	ENSSSCG00000039252	2	0.0015389	+	protein_coding	TCN1	trans_eQTLII
Liver	5_46850803_47495367	ENSSSCG00000042861	9	0.0140307	+	lncRNA	-	trans_eQTLII
Liver	7_112736220_113885257	ENSSSCG00000035420	6	0.00126502	-	protein_coding	HES4	trans_eQTLII	bHLH
Liver	7_112736220_113885257	ENSSSCG00000033613	17	0.0320172	-	protein_coding	FOXS1	trans_eQTLII	Fork_head
Liver	7_112736220_113885257	ENSSSCG00000012853	2	0.00353368	-	protein_coding	IRF7	trans_eQTLII	IRF
Liver	7_112736220_113885257	ENSSSCG00000016502	18	0.0452339	+	protein_coding	PARP12	trans_eQTLII	Others
Liver	7_112736220_113885257	ENSSSCG00000030108	17	0.010251	-	protein_coding	ZNFX1	trans_eQTLII	Others
Liver	7_112736220_113885257	ENSSSCG00000023178	2	0.0144002	+	protein_coding	BATF2	trans_eQTLII	TF_bZIP
Liver	7_112736220_113885257	ENSSSCG00000006678	4	0.0235225	-	protein_coding	FCGR1A	trans_eQTLII
Liver	7_112736220_113885257	ENSSSCG00000007508	17	0.00590087	-	protein_coding	ZBP1	trans_eQTLII
Liver	7_112736220_113885257	ENSSSCG00000009240	8	0.0427028	+	protein_coding	-	trans_eQTLII
Liver	7_112736220_113885257	ENSSSCG00000010451	14	0.0128468	+	protein_coding	IFIT2	trans_eQTLII
Liver	7_112736220_113885257	ENSSSCG00000010454	14	0.0424586	+	protein_coding	IFIT5	trans_eQTLII
Liver	7_112736220_113885257	ENSSSCG00000012076	13	0.0231843	+	protein_coding	MX2	trans_eQTLII
Liver	7_112736220_113885257	ENSSSCG00000012258	X	0.046414	-	protein_coding	FUNDC1	trans_eQTLII
Liver	7_112736220_113885257	ENSSSCG00000015897	15	0.021117	-	protein_coding	IFIH1	trans_eQTLII
Liver	7_112736220_113885257	ENSSSCG00000017886	12	0.0173408	-	protein_coding	FBXO39	trans_eQTLII
Liver	7_112736220_113885257	ENSSSCG00000021383	1	0.00156019	+	protein_coding	CGAS	trans_eQTLII
Liver	7_112736220_113885257	ENSSSCG00000023379	2	0.0221883	+	protein_coding	UBE2L6	trans_eQTLII
Liver	7_112736220_113885257	ENSSSCG00000026454	1	0.0462677	-	protein_coding	PMAIP1	trans_eQTLII
Liver	7_112736220_113885257	ENSSSCG00000030801	4	0.0374459	+	protein_coding	-	trans_eQTLII
Liver	7_112736220_113885257	ENSSSCG00000032777	8	0.0072279	-	protein_coding	CXCL9	trans_eQTLII
Liver	7_112736220_113885257	ENSSSCG00000033089	9	0.0219335	+	protein_coding	-	trans_eQTLII
Liver	7_112736220_113885257	ENSSSCG00000035297	7	0.0051062	+	protein_coding	ISG12(A)	trans_eQTLI
Liver	7_112736220_113885257	ENSSSCG00000036096	3	0.00437613	-	lncRNA	-	trans_eQTLII
Liver	7_112736220_113885257	ENSSSCG00000040575	6	0.0112537	+	protein_coding	ISG15	trans_eQTLII
Liver	7_112736220_113885257	ENSSSCG00000005211	1	0.00358184	-	protein_coding	CD274	trans_eQTLII
Liver	7_112736220_113885257	ENSSSCG00000006923	4	0.00067193	-	protein_coding	GBP2	trans_eQTLII
Liver	7_112736220_113885257	ENSSSCG00000008978	8	0.0141436	-	protein_coding	CXCL11	trans_eQTLII
Liver	7_112736220_113885257	ENSSSCG00000010452	14	0.00785361	+	protein_coding	IFIT1	trans_eQTLII
Liver	7_112736220_113885257	ENSSSCG00000014780	9	0.00176137	+	protein_coding	TRIM21	trans_eQTLII
Liver	7_112736220_113885257	ENSSSCG00000032474	8	0.00294096	-	protein_coding	CXCL10	trans_eQTLII
Liver	7_112736220_113885257	ENSSSCG00000040162	3	0.00130608	+	protein_coding	NUPR1	trans_eQTLII
Liver	8_41490613_44311653	ENSSSCG00000017494	12	0.0197951	+	protein_coding	IKZF3	trans_eQTLII	zf-C2H2
Liver	8_41490613_44311653	ENSSSCG00000008344	3	0.0301203	-	protein_coding	ARHGAP25	trans_eQTLII
Liver	8_41490613_44311653	ENSSSCG00000000257	5	0.00239977	-	protein_coding	ITGB7	trans_eQTLII
Liver	8_41490613_44311653	ENSSSCG00000000688	5	0.00118635	-	protein_coding	LAG3	trans_eQTLII
Liver	8_41490613_44311653	ENSSSCG00000004646	1	0.00023292	+	protein_coding	ATP8B4	trans_eQTLII
Liver	8_41490613_44311653	ENSSSCG00000004791	1	0.00605078	+	protein_coding	RASGRP1	trans_eQTLII
Liver	8_41490613_44311653	ENSSSCG00000005951	4	0.0248504	+	protein_coding	TMEM71	trans_eQTLII
Liver	8_41490613_44311653	ENSSSCG00000006372	4	0.0442063	+	protein_coding	ARHGAP30	trans_eQTLII
Liver	8_41490613_44311653	ENSSSCG00000006382	4	0.00195183	+	protein_coding	SLAMF6	trans_eQTLII
Liver	8_41490613_44311653	ENSSSCG00000006457	4	0.00161718	+	protein_coding	FCRL3	trans_eQTLII
Liver	8_41490613_44311653	ENSSSCG00000006764	4	0.00595809	+	protein_coding	PTPN22	trans_eQTLII
Liver	8_41490613_44311653	ENSSSCG00000012397	X	0.0131292	-	protein_coding	-	trans_eQTLII
Liver	8_41490613_44311653	ENSSSCG00000012643	X	0.00077161	+	protein_coding	SH2D1A	trans_eQTLII
Liver	8_41490613_44311653	ENSSSCG00000014048	2	0.00556989	+	protein_coding	HK3	trans_eQTLII
Liver	8_41490613_44311653	ENSSSCG00000017755	12	0.00159891	-	protein_coding	NOS2	trans_eQTLII
Liver	8_41490613_44311653	ENSSSCG00000024311	13	0.00509704	+	protein_coding	CCR2	trans_eQTLII
Liver	8_41490613_44311653	ENSSSCG00000029668	5	0.00404636	+	protein_coding	-	trans_eQTLII
Liver	8_41490613_44311653	ENSSSCG00000034858	12	0.00412977	+	protein_coding	RAP1GAP2	trans_eQTLII
Liver	8_41490613_44311653	ENSSSCG00000035256	3	0.00095311	+	protein_coding	-	trans_eQTLII
Liver	8_41490613_44311653	ENSSSCG00000035911	AEMK02000569.1	0.0209458	-	protein_coding	P2RY8	trans_eQTLII
Liver	8_41490613_44311653	ENSSSCG00000001978	7	4.534e-05	+	protein_coding	GZMH	trans_eQTLII
Liver	8_41490613_44311653	ENSSSCG00000011712	13	0.00087314	-	protein_coding	P2RY14	trans_eQTLII
Liver	8_41490613_44311653	ENSSSCG00000016903	16	3.251e-05	+	protein_coding	GZMA	trans_eQTLII
Liver	8_41490613_44311653	ENSSSCG00000047932	4	0.00579744	-	protein_coding	HSPA6	trans_eQTLII
Liver	8_41516930_44311653	ENSSSCG00000032686	6	0.00552057	-	protein_coding	RUNX3	trans_eQTLII	Runt
Liver	8_41516930_44311653	ENSSSCG00000000033	5	0.0223015	-	protein_coding	TSPO	trans_eQTLII
Liver	8_41516930_44311653	ENSSSCG00000001229	7	0.00139979	+	protein_coding	-	trans_eQTLII
Liver	8_41516930_44311653	ENSSSCG00000001396	7	0.0449183	+	protein_coding	-	trans_eQTLII
Liver	8_41516930_44311653	ENSSSCG00000003231	6	0.0474432	+	protein_coding	NKG7	trans_eQTLII
Liver	8_41516930_44311653	ENSSSCG00000005056	1	0.0041557	-	protein_coding	DLGAP5	trans_eQTLII
Liver	8_41516930_44311653	ENSSSCG00000006379	4	0.0386103	+	protein_coding	CD48	trans_eQTLII
Liver	8_41516930_44311653	ENSSSCG00000006678	4	0.0139489	-	protein_coding	FCGR1A	trans_eQTLII
Liver	8_41516930_44311653	ENSSSCG00000007151	17	0.0268622	-	protein_coding	CDC25B	trans_eQTLII
Liver	8_41516930_44311653	ENSSSCG00000007797	3	0.0325576	-	protein_coding	ITGAL	trans_eQTLII
Liver	8_41516930_44311653	ENSSSCG00000008193	3	0.00306475	-	protein_coding	ZAP70	trans_eQTLII
Liver	8_41516930_44311653	ENSSSCG00000008794	8	0.00806245	+	protein_coding	RHOH	trans_eQTLI
Liver	8_41516930_44311653	ENSSSCG00000010471	14	0.0126012	+	protein_coding	KIF11	trans_eQTLII
Liver	8_41516930_44311653	ENSSSCG00000010896	10	0.00639561	-	protein_coding	ASPM	trans_eQTLII
Liver	8_41516930_44311653	ENSSSCG00000011131	10	0.0203626	+	protein_coding	PRKCQ	trans_eQTLII
Liver	8_41516930_44311653	ENSSSCG00000013115	2	0.0180678	-	protein_coding	CD5	trans_eQTLII
Liver	8_41516930_44311653	ENSSSCG00000015604	9	0.0152551	+	protein_coding	NEK2	trans_eQTLII
Liver	8_41516930_44311653	ENSSSCG00000017333	12	0.042221	-	protein_coding	FMNL1	trans_eQTLII
Liver	8_41516930_44311653	ENSSSCG00000024344	13	0.0216127	+	protein_coding	CCR5	trans_eQTLII
Liver	8_41516930_44311653	ENSSSCG00000027565	2	0.0297137	-	protein_coding	ARHGAP45	trans_eQTLII
Liver	8_41516930_44311653	ENSSSCG00000029326	16	0.0462172	+	protein_coding	CCNB1	trans_eQTLII
Liver	8_41516930_44311653	ENSSSCG00000033849	6	0.0192469	+	protein_coding	CD37	trans_eQTLII
Liver	8_41516930_44311653	ENSSSCG00000036618	4	8.381e-05	+	protein_coding	-	trans_eQTLII
Liver	8_41516930_44311653	ENSSSCG00000038031	5	0.0406464	+	protein_coding	CPSF6	trans_eQTLII
Liver	8_41516930_44311653	ENSSSCG00000038398	1	0.0147012	+	protein_coding	CD226	trans_eQTLII
Liver	8_43679538_45017624	ENSSSCG00000000892	5	0.00163171	+	protein_coding	HAL	trans_eQTLII
Liver	8_43679538_45017624	ENSSSCG00000001653	7	0.00681274	-	protein_coding	PEX6	trans_eQTLII
Liver	8_43679538_45017624	ENSSSCG00000031595	7	5.203e-05	+	protein_coding	-	trans_eQTLII
Liver	8_43679538_45017624	ENSSSCG00000041667	14	0.00105162	-	protein_coding	CLDN5	trans_eQTLII
Liver	8_43679538_45017624	ENSSSCG00000006987	17	0.00013932	+	protein_coding	SLC7A2	trans_eQTLII
Liver	8_43679538_45017624	ENSSSCG00000007878	3	0.000946	+	protein_coding	PARN	trans_eQTLII
Liver	8_43679538_45017624	ENSSSCG00000001027	7	0.00061801	+	protein_coding	BMP6	trans_eQTLII
Liver	8_43679538_45017624	ENSSSCG00000033844	3	0.00091992	+	protein_coding	CYP1B1	trans_eQTLII
Liver	8_43679538_45017624	ENSSSCG00000039341	8	0.00021289	-	protein_coding	-	trans_eQTLI
Liver	8_43679538_45017624	ENSSSCG00000024393	13	0.00026295	+	protein_coding	B3GNT5	trans_eQTLII
Liver	8_43679538_45017624	ENSSSCG00000036865	14	3.55e-06	+	protein_coding	SDS	trans_eQTLII
Liver	8_43679538_45017624	ENSSSCG00000037478	12	1.38e-05	-	protein_coding	PRR29	trans_eQTLII
Liver	8_68582868_69583426	ENSSSCG00000000892	5	0.0319108	+	protein_coding	HAL	trans_eQTLII
Liver	8_68582868_69583426	ENSSSCG00000001027	7	0.0266716	+	protein_coding	BMP6	trans_eQTLII
Liver	8_68582868_69583426	ENSSSCG00000001653	7	0.0361675	-	protein_coding	PEX6	trans_eQTLII
Liver	8_68582868_69583426	ENSSSCG00000006987	17	0.0140355	+	protein_coding	SLC7A2	trans_eQTLII
Liver	8_68582868_69583426	ENSSSCG00000031595	7	0.0166601	+	protein_coding	-	trans_eQTLII
Liver	8_68582868_69583426	ENSSSCG00000033844	3	0.0318064	+	protein_coding	CYP1B1	trans_eQTLII
Liver	8_68582868_69583426	ENSSSCG00000007878	3	0.0304534	+	protein_coding	PARN	trans_eQTLII
Liver	8_68582868_69583426	ENSSSCG00000024393	13	0.00828517	+	protein_coding	B3GNT5	trans_eQTLII
Liver	8_68582868_69583426	ENSSSCG00000041667	14	0.0325372	-	protein_coding	CLDN5	trans_eQTLII
Liver	8_68582868_69583426	ENSSSCG00000036865	14	0.00111935	+	protein_coding	SDS	trans_eQTLII
Liver	8_68582868_69583426	ENSSSCG00000037478	12	0.00155831	-	protein_coding	PRR29	trans_eQTLII
Liver	9_15938201_19988190	ENSSSCG00000032686	6	0.00552057	-	protein_coding	RUNX3	trans_eQTLII	Runt
Liver	9_15938201_19988190	ENSSSCG00000017494	12	0.0197951	+	protein_coding	IKZF3	trans_eQTLII	zf-C2H2
Liver	9_15938201_19988190	ENSSSCG00000004145	1	0.00471906	-	protein_coding	ABRACL	trans_eQTLII
Liver	9_15938201_19988190	ENSSSCG00000005056	1	0.0041557	-	protein_coding	DLGAP5	trans_eQTLII
Liver	9_15938201_19988190	ENSSSCG00000006495	4	0.0104791	-	protein_coding	SEMA4A	trans_eQTLII
Liver	9_15938201_19988190	ENSSSCG00000008794	8	0.00806245	+	protein_coding	RHOH	trans_eQTLII
Liver	9_15938201_19988190	ENSSSCG00000010471	14	0.0126012	+	protein_coding	KIF11	trans_eQTLII
Liver	9_15938201_19988190	ENSSSCG00000010896	10	0.00639561	-	protein_coding	ASPM	trans_eQTLII
Liver	9_15938201_19988190	ENSSSCG00000011712	13	0.0200848	-	protein_coding	P2RY14	trans_eQTLII
Liver	9_15938201_19988190	ENSSSCG00000015604	9	0.0152551	+	protein_coding	NEK2	trans_eQTLI
Liver	9_15938201_19988190	ENSSSCG00000017755	12	0.00180596	-	protein_coding	NOS2	trans_eQTLII
Liver	9_15938201_19988190	ENSSSCG00000029326	16	0.0462172	+	protein_coding	CCNB1	trans_eQTLII
Liver	9_15938201_19988190	ENSSSCG00000038031	5	0.0406464	+	protein_coding	CPSF6	trans_eQTLII
Liver	9_15938201_19988190	ENSSSCG00000038398	1	0.0147012	+	protein_coding	CD226	trans_eQTLII
Liver	9_15938201_19988190	ENSSSCG00000000033	5	0.0223015	-	protein_coding	TSPO	trans_eQTLII
Liver	9_15938201_19988190	ENSSSCG00000000257	5	0.0106824	-	protein_coding	ITGB7	trans_eQTLII
Liver	9_15938201_19988190	ENSSSCG00000000688	5	0.00118635	-	protein_coding	LAG3	trans_eQTLII
Liver	9_15938201_19988190	ENSSSCG00000001229	7	0.00139979	+	protein_coding	-	trans_eQTLII
Liver	9_15938201_19988190	ENSSSCG00000001396	7	0.0449183	+	protein_coding	-	trans_eQTLII
Liver	9_15938201_19988190	ENSSSCG00000003231	6	0.0474432	+	protein_coding	NKG7	trans_eQTLII
Liver	9_15938201_19988190	ENSSSCG00000004646	1	0.00505698	+	protein_coding	ATP8B4	trans_eQTLII
Liver	9_15938201_19988190	ENSSSCG00000004791	1	0.00605078	+	protein_coding	RASGRP1	trans_eQTLII
Liver	9_15938201_19988190	ENSSSCG00000006141	4	0.00030856	-	protein_coding	CA3	trans_eQTLII
Liver	9_15938201_19988190	ENSSSCG00000006372	4	0.0442063	+	protein_coding	ARHGAP30	trans_eQTLII
Liver	9_15938201_19988190	ENSSSCG00000006678	4	0.0139489	-	protein_coding	FCGR1A	trans_eQTLII
Liver	9_15938201_19988190	ENSSSCG00000006736	4	0.00011788	-	protein_coding	CD2	trans_eQTLII
Liver	9_15938201_19988190	ENSSSCG00000006764	4	0.00595809	+	protein_coding	PTPN22	trans_eQTLII
Liver	9_15938201_19988190	ENSSSCG00000007151	17	0.0268622	-	protein_coding	CDC25B	trans_eQTLII
Liver	9_15938201_19988190	ENSSSCG00000007797	3	0.0325576	-	protein_coding	ITGAL	trans_eQTLII
Liver	9_15938201_19988190	ENSSSCG00000008193	3	0.00306475	-	protein_coding	ZAP70	trans_eQTLII
Liver	9_15938201_19988190	ENSSSCG00000008344	3	0.0301203	-	protein_coding	ARHGAP25	trans_eQTLII
Liver	9_15938201_19988190	ENSSSCG00000011131	10	0.0154674	+	protein_coding	PRKCQ	trans_eQTLII
Liver	9_15938201_19988190	ENSSSCG00000013115	2	0.0180678	-	protein_coding	CD5	trans_eQTLII
Liver	9_15938201_19988190	ENSSSCG00000014048	2	0.0246601	+	protein_coding	HK3	trans_eQTLII
Liver	9_15938201_19988190	ENSSSCG00000017333	12	0.042221	-	protein_coding	FMNL1	trans_eQTLII
Liver	9_15938201_19988190	ENSSSCG00000024311	13	0.00509704	+	protein_coding	CCR2	trans_eQTLII
Liver	9_15938201_19988190	ENSSSCG00000024344	13	0.0216127	+	protein_coding	CCR5	trans_eQTLII
Liver	9_15938201_19988190	ENSSSCG00000027565	2	0.0297137	-	protein_coding	ARHGAP45	trans_eQTLII
Liver	9_15938201_19988190	ENSSSCG00000029267	13	0.0101094	-	protein_coding	TIGIT	trans_eQTLII
Liver	9_15938201_19988190	ENSSSCG00000029414	1	0.00034265	-	protein_coding	-	trans_eQTLII
Liver	9_15938201_19988190	ENSSSCG00000029668	5	0.00870117	+	protein_coding	-	trans_eQTLII
Liver	9_15938201_19988190	ENSSSCG00000033849	6	0.0192469	+	protein_coding	CD37	trans_eQTLII
Liver	9_15938201_19988190	ENSSSCG00000034858	12	0.0116701	+	protein_coding	RAP1GAP2	trans_eQTLII
Liver	9_15938201_19988190	ENSSSCG00000035256	3	0.00095311	+	protein_coding	-	trans_eQTLII
Liver	9_15938201_19988190	ENSSSCG00000035911	AEMK02000569.1	0.0209458	-	protein_coding	P2RY8	trans_eQTLII
Liver	9_15938201_19988190	ENSSSCG00000041364	7	3.721e-05	-	protein_coding	-	trans_eQTLII
Liver	9_15938201_19988190	ENSSSCG00000047932	4	0.00579744	-	protein_coding	HSPA6	trans_eQTLII
Liver	9_15938201_19988190	ENSSSCG00000005951	4	0.0248504	+	protein_coding	TMEM71	trans_eQTLII
Liver	9_15938201_19988190	ENSSSCG00000006379	4	0.00162348	+	protein_coding	CD48	trans_eQTLII
Liver	9_15938201_19988190	ENSSSCG00000006382	4	0.00195183	+	protein_coding	SLAMF6	trans_eQTLII
Liver	9_15938201_19988190	ENSSSCG00000006457	4	0.00016232	+	protein_coding	FCRL3	trans_eQTLII
Liver	9_15938201_19988190	ENSSSCG00000012397	X	0.0131292	-	protein_coding	-	trans_eQTLII
Liver	9_15938201_19988190	ENSSSCG00000012643	X	0.00077161	+	protein_coding	SH2D1A	trans_eQTLII
Liver	9_20059128_20491137	ENSSSCG00000017494	12	0.0197951	+	protein_coding	IKZF3	trans_eQTLII	zf-C2H2
Liver	9_20059128_20491137	ENSSSCG00000000257	5	0.0341165	-	protein_coding	ITGB7	trans_eQTLII
Liver	9_20059128_20491137	ENSSSCG00000001229	7	0.00139979	+	protein_coding	-	trans_eQTLII
Liver	9_20059128_20491137	ENSSSCG00000001396	7	0.0449183	+	protein_coding	-	trans_eQTLII
Liver	9_20059128_20491137	ENSSSCG00000003231	6	0.0474432	+	protein_coding	NKG7	trans_eQTLII
Liver	9_20059128_20491137	ENSSSCG00000004646	1	0.0158876	+	protein_coding	ATP8B4	trans_eQTLII
Liver	9_20059128_20491137	ENSSSCG00000004791	1	0.0405116	+	protein_coding	RASGRP1	trans_eQTLII
Liver	9_20059128_20491137	ENSSSCG00000005056	1	0.0041557	-	protein_coding	DLGAP5	trans_eQTLII
Liver	9_20059128_20491137	ENSSSCG00000005951	4	0.0248504	+	protein_coding	TMEM71	trans_eQTLII
Liver	9_20059128_20491137	ENSSSCG00000006372	4	0.0442063	+	protein_coding	ARHGAP30	trans_eQTLII
Liver	9_20059128_20491137	ENSSSCG00000006379	4	0.0386103	+	protein_coding	CD48	trans_eQTLII
Liver	9_20059128_20491137	ENSSSCG00000006678	4	0.0139489	-	protein_coding	FCGR1A	trans_eQTLII
Liver	9_20059128_20491137	ENSSSCG00000006764	4	0.0372888	+	protein_coding	PTPN22	trans_eQTLII
Liver	9_20059128_20491137	ENSSSCG00000007151	17	0.0268622	-	protein_coding	CDC25B	trans_eQTLII
Liver	9_20059128_20491137	ENSSSCG00000007797	3	0.0325576	-	protein_coding	ITGAL	trans_eQTLII
Liver	9_20059128_20491137	ENSSSCG00000008344	3	0.0492233	-	protein_coding	ARHGAP25	trans_eQTLII
Liver	9_20059128_20491137	ENSSSCG00000010471	14	0.0126012	+	protein_coding	KIF11	trans_eQTLII
Liver	9_20059128_20491137	ENSSSCG00000010896	10	0.00639561	-	protein_coding	ASPM	trans_eQTLII
Liver	9_20059128_20491137	ENSSSCG00000011131	10	0.0203626	+	protein_coding	PRKCQ	trans_eQTLII
Liver	9_20059128_20491137	ENSSSCG00000011712	13	0.0200848	-	protein_coding	P2RY14	trans_eQTLII
Liver	9_20059128_20491137	ENSSSCG00000014048	2	0.0246601	+	protein_coding	HK3	trans_eQTLII
Liver	9_20059128_20491137	ENSSSCG00000015604	9	0.0152551	+	protein_coding	NEK2	trans_eQTLI
Liver	9_20059128_20491137	ENSSSCG00000017333	12	0.042221	-	protein_coding	FMNL1	trans_eQTLII
Liver	9_20059128_20491137	ENSSSCG00000024344	13	0.0216127	+	protein_coding	CCR5	trans_eQTLII
Liver	9_20059128_20491137	ENSSSCG00000027565	2	0.0297137	-	protein_coding	ARHGAP45	trans_eQTLII
Liver	9_20059128_20491137	ENSSSCG00000029326	16	0.0462172	+	protein_coding	CCNB1	trans_eQTLII
Liver	9_20059128_20491137	ENSSSCG00000029668	5	0.0346308	+	protein_coding	-	trans_eQTLII
Liver	9_20059128_20491137	ENSSSCG00000033849	6	0.0192469	+	protein_coding	CD37	trans_eQTLII
Liver	9_20059128_20491137	ENSSSCG00000034858	12	0.0263088	+	protein_coding	RAP1GAP2	trans_eQTLII
Liver	9_20059128_20491137	ENSSSCG00000035911	AEMK02000569.1	0.0209458	-	protein_coding	P2RY8	trans_eQTLII
Liver	9_20059128_20491137	ENSSSCG00000038031	5	0.0406464	+	protein_coding	CPSF6	trans_eQTLII
Liver	9_20059128_20491137	ENSSSCG00000038398	1	0.0147012	+	protein_coding	CD226	trans_eQTLII
Liver	9_20059128_20491137	ENSSSCG00000047932	4	0.00579744	-	protein_coding	HSPA6	trans_eQTLII
Liver	9_20059128_20491137	ENSSSCG00000000033	5	0.0223015	-	protein_coding	TSPO	trans_eQTLII
Liver	9_20059128_20491137	ENSSSCG00000006382	4	0.0083515	+	protein_coding	SLAMF6	trans_eQTLII
Liver	9_20059128_20491137	ENSSSCG00000006457	4	0.00161718	+	protein_coding	FCRL3	trans_eQTLII
Liver	9_20059128_20491137	ENSSSCG00000008794	8	0.00806245	+	protein_coding	RHOH	trans_eQTLII
Liver	9_20059128_20491137	ENSSSCG00000012397	X	0.0131292	-	protein_coding	-	trans_eQTLII
Liver	9_24690412_24740842	ENSSSCG00000038948	13	0.00044823	+	protein_coding	ETS2	trans_eQTLII	ETS
Liver	9_24690412_24740842	ENSSSCG00000003693	6	0.0176363	+	protein_coding	MYOM1	trans_eQTLII
Liver	9_24690412_24740842	ENSSSCG00000008902	8	0.0369018	-	protein_coding	PPAT	trans_eQTLII
Liver	9_24690412_24740842	ENSSSCG00000008959	8	0.0236544	+	protein_coding	CXCL2	trans_eQTLII
Liver	9_24690412_24740842	ENSSSCG00000011946	13	0.0475635	-	protein_coding	ALCAM	trans_eQTLII
Liver	9_24690412_24740842	ENSSSCG00000012576	X	0.0117369	-	protein_coding	CHRDL1	trans_eQTLII
Liver	9_24690412_24740842	ENSSSCG00000015037	9	0.0145693	-	protein_coding	IL18	trans_eQTLI
Liver	9_24690412_24740842	ENSSSCG00000023305	6	0.0429968	+	protein_coding	-	trans_eQTLII
Liver	9_24690412_24740842	ENSSSCG00000024393	13	0.0121206	+	protein_coding	B3GNT5	trans_eQTLII
Liver	9_24690412_24740842	ENSSSCG00000028875	16	0.0126803	+	protein_coding	HAVCR2	trans_eQTLII
Liver	9_24690412_24740842	ENSSSCG00000033844	3	0.0318064	+	protein_coding	CYP1B1	trans_eQTLII
Liver	9_24690412_24740842	ENSSSCG00000036224	3	0.0160935	+	protein_coding	-	trans_eQTLII
Liver	9_24690412_24740842	ENSSSCG00000036865	14	0.034394	+	protein_coding	SDS	trans_eQTLII
Liver	9_24690412_24740842	ENSSSCG00000036983	AEMK02000452.1	0.0306967	-	protein_coding	-	trans_eQTLII
Liver	9_24690412_24740842	ENSSSCG00000037358	2	0.0154604	+	protein_coding	HPS5	trans_eQTLII
Liver	9_24690412_24740842	ENSSSCG00000039102	AEMK02000525.1	0.00961409	-	protein_coding	-	trans_eQTLII
Liver	9_24690412_24740842	ENSSSCG00000040986	AEMK02000207.1	0.0444036	+	protein_coding	-	trans_eQTLII
Liver	9_24690412_24740842	ENSSSCG00000048603	9	0.0207073	+	protein_coding	-	trans_eQTLI
Lung	1_162778797_168036981	ENSSSCG00000002707	6	0.0006219	-	protein_coding	GABARAPL2	trans_eQTLII
Lung	1_162778797_168036981	ENSSSCG00000004177	1	0.00056225	-	protein_coding	RPS12	trans_eQTLI
Lung	1_162778797_168036981	ENSSSCG00000004181	1	0.0417523	+	protein_coding	VNN1	trans_eQTLI
Lung	1_162778797_168036981	ENSSSCG00000005212	1	0.00421738	+	protein_coding	PLGRKT	trans_eQTLI
Lung	1_162778797_168036981	ENSSSCG00000006252	4	0.00239967	+	protein_coding	TMEM68	trans_eQTLII
Lung	1_162778797_168036981	ENSSSCG00000007160	17	0.00017296	+	protein_coding	DDRGK1	trans_eQTLII
Lung	1_162778797_168036981	ENSSSCG00000007970	3	0.00260235	+	protein_coding	POLR3K	trans_eQTLII
Lung	1_162778797_168036981	ENSSSCG00000009788	14	0.00371388	-	protein_coding	DENR	trans_eQTLII
Lung	1_162778797_168036981	ENSSSCG00000013299	2	0.00995578	+	protein_coding	APIP	trans_eQTLII
Lung	1_162778797_168036981	ENSSSCG00000024267	6	0.0125579	+	protein_coding	TMEM50A	trans_eQTLII
Lung	1_162778797_168036981	ENSSSCG00000026153	9	0.00180415	+	protein_coding	ACAT1	trans_eQTLII
Lung	1_162778797_168036981	ENSSSCG00000030125	4	0.00765828	+	protein_coding	SELENOF	trans_eQTLII
Lung	1_162778797_168036981	ENSSSCG00000032916	1	0.00225924	+	protein_coding	-	trans_eQTLI
Lung	1_162778797_168036981	ENSSSCG00000034415	1	0.00137287	-	lncRNA	-	trans_eQTLI
Lung	1_162778797_168036981	ENSSSCG00000000651	5	0.0183176	+	protein_coding	CLEC12B	trans_eQTLII
Lung	1_162778797_168036981	ENSSSCG00000004446	1	0.00522033	+	protein_coding	RWDD1	trans_eQTLI
Lung	1_162778797_168036981	ENSSSCG00000022820	3	0.015322	-	protein_coding	-	trans_eQTLII
Lung	1_162778797_168036981	ENSSSCG00000023886	9	0.00031663	-	protein_coding	RPA3	trans_eQTLII
Lung	1_162778797_168036981	ENSSSCG00000031433	12	0.0178294	-	protein_coding	COX11	trans_eQTLII
Lung	1_162778797_168036981	ENSSSCG00000032835	1	0.00463923	+	protein_coding	ATP6V1G1	trans_eQTLI
Lung	1_162778797_168036981	ENSSSCG00000038777	3	0.0162475	-	protein_coding	C7orf50	trans_eQTLII
Lung	1_162778797_168036981	ENSSSCG00000002529	AEMK02000452.1	6.313e-05	-	pseudogene	-	trans_eQTLII
Lung	1_222078178_228610933	ENSSSCG00000032242	7	0.0350599	+	protein_coding	HMGA1	trans_eQTLII	HMGA
Lung	1_222078178_228610933	ENSSSCG00000007366	17	0.00552976	+	protein_coding	MYBL2	trans_eQTLII	MYB
Lung	1_222078178_228610933	ENSSSCG00000010486	14	0.0312136	-	protein_coding	HELLS	trans_eQTLII		Others
Lung	1_222078178_228610933	ENSSSCG00000009814	14	0.0428042	+	protein_coding	ANAPC5	trans_eQTLII
Lung	1_222078178_228610933	ENSSSCG00000000860	5	0.0395789	+	protein_coding	NUP37	trans_eQTLII
Lung	1_222078178_228610933	ENSSSCG00000003485	6	0.023476	-	protein_coding	RCC2	trans_eQTLII
Lung	1_222078178_228610933	ENSSSCG00000003861	6	0.0380171	+	protein_coding	ORC1	trans_eQTLII
Lung	1_222078178_228610933	ENSSSCG00000004373	1	0.0362719	-	protein_coding	RTN4IP1	trans_eQTLI
Lung	1_222078178_228610933	ENSSSCG00000004766	1	0.0163001	-	protein_coding	RAD51	trans_eQTLI
Lung	1_222078178_228610933	ENSSSCG00000007493	17	0.0163041	-	protein_coding	-	trans_eQTLII
Lung	1_222078178_228610933	ENSSSCG00000028821	4	0.0489595	+	protein_coding	SASS6	trans_eQTLII
Lung	1_222078178_228610933	ENSSSCG00000037319	15	0.0139514	-	protein_coding	PDCD1	trans_eQTLII
Lung	1_222078178_228610933	ENSSSCG00000004105	1	0.0420856	+	protein_coding	NUP43	trans_eQTLI
Lung	1_260498742_260822266	ENSSSCG00000005190	1	0.0239806	+	protein_coding	NFIB	trans_eQTLI	CTF_NFI
Lung	1_260498742_260822266	ENSSSCG00000003385	6	0.0262027	+	protein_coding	PARK7	trans_eQTLII		Others
Lung	1_260498742_260822266	ENSSSCG00000001505	7	0.00964554	+	protein_coding	PFDN6	trans_eQTLII
Lung	1_260498742_260822266	ENSSSCG00000001821	7	0.0222924	+	protein_coding	UNC45A	trans_eQTLII
Lung	1_260498742_260822266	ENSSSCG00000003042	6	0.0473424	-	protein_coding	-	trans_eQTLII
Lung	1_260498742_260822266	ENSSSCG00000003098	6	0.0462459	+	protein_coding	PPP5C	trans_eQTLII
Lung	1_260498742_260822266	ENSSSCG00000003262	6	0.0395111	+	protein_coding	TFPT	trans_eQTLII
Lung	1_260498742_260822266	ENSSSCG00000003338	6	0.0300927	+	protein_coding	PUSL1	trans_eQTLII
Lung	1_260498742_260822266	ENSSSCG00000003566	6	0.0116028	+	protein_coding	NUDC	trans_eQTLII
Lung	1_260498742_260822266	ENSSSCG00000003903	6	0.0372262	-	protein_coding	-	trans_eQTLII
Lung	1_260498742_260822266	ENSSSCG00000004771	1	0.0241729	-	pseudogene	-	trans_eQTLI
Lung	1_260498742_260822266	ENSSSCG00000004832	1	0.00812212	+	protein_coding	UBE3A	trans_eQTLI
Lung	1_260498742_260822266	ENSSSCG00000005590	1	0.0399286	-	protein_coding	PSMB7	trans_eQTLI
Lung	1_260498742_260822266	ENSSSCG00000006499	4	0.0373534	-	protein_coding	LAMTOR2	trans_eQTLII
Lung	1_260498742_260822266	ENSSSCG00000009151	8	0.0359436	-	protein_coding	CYP2U1	trans_eQTLII
Lung	1_260498742_260822266	ENSSSCG00000009479	11	0.0332213	-	protein_coding	RBM26	trans_eQTLII
Lung	1_260498742_260822266	ENSSSCG00000010010	14	0.0497488	-	protein_coding	PES1	trans_eQTLII
Lung	1_260498742_260822266	ENSSSCG00000016349	15	0.0488118	-	protein_coding	NDUFA10	trans_eQTLII
Lung	1_260498742_260822266	ENSSSCG00000017955	12	0.0410992	+	protein_coding	MPDU1	trans_eQTLII
Lung	1_260498742_260822266	ENSSSCG00000023078	13	0.0452734	-	protein_coding	WDR4	trans_eQTLII
Lung	1_260498742_260822266	ENSSSCG00000023783	12	0.0229654	-	protein_coding	MRPL27	trans_eQTLII
Lung	1_260498742_260822266	ENSSSCG00000023903	8	0.040594	-	protein_coding	ATP5ME	trans_eQTLII
Lung	1_260498742_260822266	ENSSSCG00000024263	1	0.0355229	-	protein_coding	SERF2	trans_eQTLI
Lung	1_260498742_260822266	ENSSSCG00000026414	16	0.0144081	+	protein_coding	-	trans_eQTLII
Lung	1_260498742_260822266	ENSSSCG00000027057	2	0.0227792	+	protein_coding	SYVN1	trans_eQTLII
Lung	1_260498742_260822266	ENSSSCG00000028571	13	0.031512	+	protein_coding	-	trans_eQTLII
Lung	1_260498742_260822266	ENSSSCG00000033757	2	0.0226057	-	protein_coding	FKBP2	trans_eQTLII
Lung	1_260498742_260822266	ENSSSCG00000034876	2	0.038033	-	protein_coding	PET100	trans_eQTLII
Lung	1_260498742_260822266	ENSSSCG00000039612	10	0.0163721	+	protein_coding	-	trans_eQTLII
Lung	1_260498742_260822266	ENSSSCG00000040782	4	0.0273052	-	protein_coding	MRPS21	trans_eQTLII
Lung	10_56891302_58034886	ENSSSCG00000033811	6	0.00054773	+	protein_coding	CBFB	trans_eQTLII	CBF
Lung	10_56891302_58034886	ENSSSCG00000032710	6	0.0419345	-	protein_coding	E2F2	trans_eQTLII	E2F
Lung	10_56891302_58034886	ENSSSCG00000006235	4	0.00469531	+	protein_coding	TOX	trans_eQTLII	HMG
Lung	10_56891302_58034886	ENSSSCG00000032242	7	0.00190988	+	protein_coding	HMGA1	trans_eQTLII	HMGA
Lung	10_56891302_58034886	ENSSSCG00000034980	6	0.00282153	-	protein_coding	IRF8	trans_eQTLII	IRF
Lung	10_56891302_58034886	ENSSSCG00000023894	1	0.00054169	-	protein_coding	AKNA	trans_eQTLII	Others
Lung	10_56891302_58034886	ENSSSCG00000001710	7	4.852e-05	+	protein_coding	RUNX2	trans_eQTLII	Runt
Lung	10_56891302_58034886	ENSSSCG00000032686	6	0.00011316	-	protein_coding	RUNX3	trans_eQTLII	Runt
Lung	10_56891302_58034886	ENSSSCG00000016059	15	0.0190341	-	protein_coding	STAT4	trans_eQTLII	STAT
Lung	10_56891302_58034886	ENSSSCG00000017402	12	0.0296282	-	protein_coding	STAT5A	trans_eQTLII	STAT
Lung	10_56891302_58034886	ENSSSCG00000017517	12	0.00312555	+	protein_coding	TBX21	trans_eQTLII	T-box
Lung	10_56891302_58034886	ENSSSCG00000040057	13	6.487e-05	-	protein_coding	EOMES	trans_eQTLII	T-box
Lung	10_56891302_58034886	ENSSSCG00000002908	6	0.0029692	+	protein_coding	ZBTB32	trans_eQTLII	ZBTB
Lung	10_56891302_58034886	ENSSSCG00000006902	4	0.00249895	+	protein_coding	GFI1	trans_eQTLII	zf-C2H2
Lung	10_56891302_58034886	ENSSSCG00000015378	9	0.0109879	+	protein_coding	SP4	trans_eQTLII	zf-C2H2
Lung	10_56891302_58034886	ENSSSCG00000017494	12	0.00049761	+	protein_coding	IKZF3	trans_eQTLII	zf-C2H2
Lung	10_56891302_58034886	ENSSSCG00000038345	9	0.00112805	+	protein_coding	IKZF1	trans_eQTLII	zf-C2H2
Lung	10_56891302_58034886	ENSSSCG00000040579	6	0.00171772	-	protein_coding	ZNF683	trans_eQTLII	zf-C2H2
Lung	10_56891302_58034886	ENSSSCG00000035209	4	0.027259	+	protein_coding	ANP32E	trans_eQTLII		ANP
Lung	10_56891302_58034886	ENSSSCG00000037019	2	0.00279315	+	protein_coding	CAMK4	trans_eQTLII		CAMK
Lung	10_56891302_58034886	ENSSSCG00000006733	4	0.0123385	-	protein_coding	TTF2	trans_eQTLII		Others
Lung	10_56891302_58034886	ENSSSCG00000013772	2	0.035388	+	protein_coding	ASF1B	trans_eQTLII		Others
Lung	10_56891302_58034886	ENSSSCG00000015093	9	0.0023145	-	protein_coding	CD3D	trans_eQTLII		Others
Lung	10_56891302_58034886	ENSSSCG00000017527	12	0.0280491	-	protein_coding	SKAP1	trans_eQTLII		Others
Lung	10_56891302_58034886	ENSSSCG00000017744	12	0.02453	-	protein_coding	SUZ12	trans_eQTLII		Others
Lung	10_56891302_58034886	ENSSSCG00000020675	3	0.018128	-	protein_coding	ATF7IP2	trans_eQTLII		Others
Lung	10_56891302_58034886	ENSSSCG00000024480	10	0.00423804	+	protein_coding	SFMBT2	trans_eQTLI		Others
Lung	10_56891302_58034886	ENSSSCG00000026748	3	0.0275003	-	protein_coding	PLK1	trans_eQTLII		Others
Lung	10_56891302_58034886	ENSSSCG00000012541	X	0.00156515	+	protein_coding	-	trans_eQTLII		Zinc finger
Lung	10_56891302_58034886	ENSSSCG00000024344	13	0.0498399	+	protein_coding	CCR5	trans_eQTLII
Lung	10_56891302_58034886	ENSSSCG00000027826	18	0.049861	-	protein_coding	GIMAP4	trans_eQTLII
Lung	10_56891302_58034886	ENSSSCG00000000025	5	0.00640248	-	protein_coding	-	trans_eQTLII
Lung	10_56891302_58034886	ENSSSCG00000000162	5	0.038608	-	protein_coding	BTBD11	trans_eQTLII
Lung	10_56891302_58034886	ENSSSCG00000000223	AEMK02000258.1	0.0421291	+	protein_coding	BIN2	trans_eQTLII
Lung	10_56891302_58034886	ENSSSCG00000000257	5	0.0200223	-	protein_coding	ITGB7	trans_eQTLII
Lung	10_56891302_58034886	ENSSSCG00000000437	5	0.0163388	-	protein_coding	ARHGAP9	trans_eQTLII
Lung	10_56891302_58034886	ENSSSCG00000000563	5	0.00335306	-	protein_coding	IRAG2	trans_eQTLII
Lung	10_56891302_58034886	ENSSSCG00000000663	5	0.0313068	-	protein_coding	KLRG1	trans_eQTLII
Lung	10_56891302_58034886	ENSSSCG00000000837	5	0.00033045	-	protein_coding	CHST11	trans_eQTLII
Lung	10_56891302_58034886	ENSSSCG00000000968	5	0.011445	+	protein_coding	SBF1	trans_eQTLII
Lung	10_56891302_58034886	ENSSSCG00000001097	7	0.00026212	-	protein_coding	-	trans_eQTLII
Lung	10_56891302_58034886	ENSSSCG00000001563	7	0.0194384	-	protein_coding	STK38	trans_eQTLII
Lung	10_56891302_58034886	ENSSSCG00000001787	7	0.00364128	+	protein_coding	IL16	trans_eQTLII
Lung	10_56891302_58034886	ENSSSCG00000001867	7	0.0445248	+	protein_coding	PSTPIP1	trans_eQTLII
Lung	10_56891302_58034886	ENSSSCG00000002962	6	0.00076679	-	protein_coding	MAP4K1	trans_eQTLII
Lung	10_56891302_58034886	ENSSSCG00000003231	6	0.00041688	+	protein_coding	NKG7	trans_eQTLII
Lung	10_56891302_58034886	ENSSSCG00000003608	6	0.00117267	+	protein_coding	LCK	trans_eQTLII
Lung	10_56891302_58034886	ENSSSCG00000003642	6	0.0129612	-	protein_coding	INPP5B	trans_eQTLII
Lung	10_56891302_58034886	ENSSSCG00000003672	6	0.00281582	+	protein_coding	CAP1	trans_eQTLII
Lung	10_56891302_58034886	ENSSSCG00000003861	6	0.0380171	+	protein_coding	ORC1	trans_eQTLII
Lung	10_56891302_58034886	ENSSSCG00000004057	1	0.00422653	-	protein_coding	SYTL3	trans_eQTLII
Lung	10_56891302_58034886	ENSSSCG00000004202	1	0.00063507	+	protein_coding	SAMD3	trans_eQTLII
Lung	10_56891302_58034886	ENSSSCG00000004421	1	0.00236108	-	protein_coding	FYN	trans_eQTLII
Lung	10_56891302_58034886	ENSSSCG00000004548	1	0.0235692	+	protein_coding	PIF1	trans_eQTLII
Lung	10_56891302_58034886	ENSSSCG00000004657	1	0.00243076	+	protein_coding	CEP152	trans_eQTLII
Lung	10_56891302_58034886	ENSSSCG00000005056	1	0.0437987	-	protein_coding	DLGAP5	trans_eQTLII
Lung	10_56891302_58034886	ENSSSCG00000005628	1	0.0105008	-	protein_coding	ST6GALNAC4	trans_eQTLII
Lung	10_56891302_58034886	ENSSSCG00000005951	4	0.00394625	+	protein_coding	TMEM71	trans_eQTLII
Lung	10_56891302_58034886	ENSSSCG00000006298	4	0.00016445	-	protein_coding	XCL1	trans_eQTLII
Lung	10_56891302_58034886	ENSSSCG00000006309	4	0.0259689	+	protein_coding	CD247	trans_eQTLII
Lung	10_56891302_58034886	ENSSSCG00000006372	4	0.00180179	+	protein_coding	ARHGAP30	trans_eQTLII
Lung	10_56891302_58034886	ENSSSCG00000006378	4	0.00298812	-	protein_coding	SLAMF7	trans_eQTLII
Lung	10_56891302_58034886	ENSSSCG00000006382	4	0.00010153	+	protein_coding	SLAMF6	trans_eQTLII
Lung	10_56891302_58034886	ENSSSCG00000006455	4	1.237e-05	+	protein_coding	-	trans_eQTLII
Lung	10_56891302_58034886	ENSSSCG00000006456	4	0.0165164	+	protein_coding	FCRL1	trans_eQTLII
Lung	10_56891302_58034886	ENSSSCG00000006466	4	0.0104069	+	protein_coding	SH2D2A	trans_eQTLII
Lung	10_56891302_58034886	ENSSSCG00000006736	4	0.00057256	-	protein_coding	CD2	trans_eQTLII
Lung	10_56891302_58034886	ENSSSCG00000006764	4	1.68e-05	+	protein_coding	PTPN22	trans_eQTLII
Lung	10_56891302_58034886	ENSSSCG00000006776	4	0.0374672	-	protein_coding	MOV10	trans_eQTLII
Lung	10_56891302_58034886	ENSSSCG00000006864	4	0.0370566	-	protein_coding	CDC14A	trans_eQTLII
Lung	10_56891302_58034886	ENSSSCG00000007131	17	0.00833138	+	protein_coding	CST7	trans_eQTLII
Lung	10_56891302_58034886	ENSSSCG00000007322	17	0.00013307	-	protein_coding	-	trans_eQTLII
Lung	10_56891302_58034886	ENSSSCG00000007504	17	0.0403668	+	protein_coding	RBM38	trans_eQTLII
Lung	10_56891302_58034886	ENSSSCG00000007717	3	0.013362	-	protein_coding	METTL27	trans_eQTLII
Lung	10_56891302_58034886	ENSSSCG00000007800	3	0.0249934	+	protein_coding	SEPTIN1	trans_eQTLII
Lung	10_56891302_58034886	ENSSSCG00000007956	3	0.00011894	+	protein_coding	NLRC3	trans_eQTLII
Lung	10_56891302_58034886	ENSSSCG00000008193	3	0.00326637	-	protein_coding	ZAP70	trans_eQTLII
Lung	10_56891302_58034886	ENSSSCG00000008213	3	0.00140942	+	protein_coding	CD8B	trans_eQTLII
Lung	10_56891302_58034886	ENSSSCG00000008316	3	0.0294052	-	protein_coding	NAGK	trans_eQTLII
Lung	10_56891302_58034886	ENSSSCG00000008344	3	0.00407065	-	protein_coding	ARHGAP25	trans_eQTLII
Lung	10_56891302_58034886	ENSSSCG00000008535	3	0.044752	-	protein_coding	CLIP4	trans_eQTLII
Lung	10_56891302_58034886	ENSSSCG00000008794	8	0.00036948	+	protein_coding	RHOH	trans_eQTLII
Lung	10_56891302_58034886	ENSSSCG00000008819	8	1.339e-05	-	protein_coding	TXK	trans_eQTLII
Lung	10_56891302_58034886	ENSSSCG00000009412	11	0.00957425	+	protein_coding	LCP1	trans_eQTLII
Lung	10_56891302_58034886	ENSSSCG00000009567	11	0.0414215	-	protein_coding	RASA3	trans_eQTLII
Lung	10_56891302_58034886	ENSSSCG00000009650	14	0.00400948	+	protein_coding	DOCK5	trans_eQTLII
Lung	10_56891302_58034886	ENSSSCG00000009673	14	0.0248922	-	protein_coding	NUGGC	trans_eQTLII
Lung	10_56891302_58034886	ENSSSCG00000009814	14	0.0218714	+	protein_coding	ANAPC5	trans_eQTLII
Lung	10_56891302_58034886	ENSSSCG00000009815	14	0.0309144	+	protein_coding	CAMKK2	trans_eQTLII
Lung	10_56891302_58034886	ENSSSCG00000010271	14	6.608e-05	-	protein_coding	PRF1	trans_eQTLII
Lung	10_56891302_58034886	ENSSSCG00000010908	10	0.0132324	+	protein_coding	PTPRC	trans_eQTLI
Lung	10_56891302_58034886	ENSSSCG00000011131	10	0.00094596	+	protein_coding	PRKCQ	trans_eQTLI
Lung	10_56891302_58034886	ENSSSCG00000011299	13	0.0216427	+	protein_coding	CLEC3B	trans_eQTLII
Lung	10_56891302_58034886	ENSSSCG00000011500	13	0.00064905	+	protein_coding	KBTBD8	trans_eQTLII
Lung	10_56891302_58034886	ENSSSCG00000011570	13	0.0170751	+	protein_coding	IRAK2	trans_eQTLII
Lung	10_56891302_58034886	ENSSSCG00000011720	13	0.0038098	+	protein_coding	MBNL1	trans_eQTLII
Lung	10_56891302_58034886	ENSSSCG00000011740	13	0.0413857	+	protein_coding	SERPINI1	trans_eQTLII
Lung	10_56891302_58034886	ENSSSCG00000012446	X	0.0360189	+	protein_coding	P2RY10	trans_eQTLII
Lung	10_56891302_58034886	ENSSSCG00000012540	X	0.00116978	-	protein_coding	SLC25A53	trans_eQTLII
Lung	10_56891302_58034886	ENSSSCG00000012619	X	0.00254405	-	protein_coding	SEPTIN6	trans_eQTLII
Lung	10_56891302_58034886	ENSSSCG00000012643	X	4.269e-05	+	protein_coding	SH2D1A	trans_eQTLII
Lung	10_56891302_58034886	ENSSSCG00000012652	X	0.00282065	+	protein_coding	SASH3	trans_eQTLII
Lung	10_56891302_58034886	ENSSSCG00000012790	X	0.00030843	-	protein_coding	ARHGAP4	trans_eQTLII
Lung	10_56891302_58034886	ENSSSCG00000012909	2	0.00317118	+	protein_coding	PTPRCAP	trans_eQTLII
Lung	10_56891302_58034886	ENSSSCG00000012970	2	0.0257384	-	protein_coding	CTSW	trans_eQTLII
Lung	10_56891302_58034886	ENSSSCG00000013042	2	0.0140501	-	protein_coding	-	trans_eQTLII
Lung	10_56891302_58034886	ENSSSCG00000013259	2	0.012118	-	protein_coding	DGKZ	trans_eQTLII
Lung	10_56891302_58034886	ENSSSCG00000013473	2	0.0293976	-	protein_coding	GNA15	trans_eQTLII
Lung	10_56891302_58034886	ENSSSCG00000013474	2	0.00999095	-	protein_coding	S1PR4	trans_eQTLII
Lung	10_56891302_58034886	ENSSSCG00000013546	2	0.00517181	+	protein_coding	DENND1C	trans_eQTLII
Lung	10_56891302_58034886	ENSSSCG00000013604	2	0.0452569	+	protein_coding	MYO1F	trans_eQTLII
Lung	10_56891302_58034886	ENSSSCG00000013839	2	0.0148293	+	protein_coding	RASAL3	trans_eQTLII
Lung	10_56891302_58034886	ENSSSCG00000013888	2	0.00192565	+	protein_coding	JAK3	trans_eQTLII
Lung	10_56891302_58034886	ENSSSCG00000013894	2	0.0004288	+	protein_coding	IL12RB1	trans_eQTLII
Lung	10_56891302_58034886	ENSSSCG00000014063	2	0.00934028	-	protein_coding	SFXN1	trans_eQTLII
Lung	10_56891302_58034886	ENSSSCG00000014565	2	0.0277744	+	protein_coding	-	trans_eQTLII
Lung	10_56891302_58034886	ENSSSCG00000014672	9	0.0355738	-	protein_coding	-	trans_eQTLII
Lung	10_56891302_58034886	ENSSSCG00000015137	9	0.029333	+	protein_coding	CRTAM	trans_eQTLII
Lung	10_56891302_58034886	ENSSSCG00000015743	15	0.00106441	-	protein_coding	PTPN4	trans_eQTLII
Lung	10_56891302_58034886	ENSSSCG00000016067	15	0.0061983	-	protein_coding	STK17B	trans_eQTLII
Lung	10_56891302_58034886	ENSSSCG00000016237	15	0.00201775	-	protein_coding	DOCK10	trans_eQTLII
Lung	10_56891302_58034886	ENSSSCG00000016442	18	0.00109554	-	protein_coding	AOC1	trans_eQTLII
Lung	10_56891302_58034886	ENSSSCG00000016451	18	0.00629323	+	protein_coding	-	trans_eQTLII
Lung	10_56891302_58034886	ENSSSCG00000016475	18	0.0249431	-	protein_coding	-	trans_eQTLII
Lung	10_56891302_58034886	ENSSSCG00000016742	18	0.0107245	+	protein_coding	MYO1G	trans_eQTLII
Lung	10_56891302_58034886	ENSSSCG00000016855	16	0.00156532	-	protein_coding	FYB1	trans_eQTLII
Lung	10_56891302_58034886	ENSSSCG00000016901	16	0.00777742	+	protein_coding	GZMK	trans_eQTLII
Lung	10_56891302_58034886	ENSSSCG00000016903	16	1.187e-05	+	protein_coding	GZMA	trans_eQTLII
Lung	10_56891302_58034886	ENSSSCG00000017006	16	0.0109083	+	protein_coding	LCP2	trans_eQTLII
Lung	10_56891302_58034886	ENSSSCG00000017232	12	0.00397761	-	protein_coding	SLC9A3R1	trans_eQTLII
Lung	10_56891302_58034886	ENSSSCG00000017308	12	0.0314301	+	protein_coding	CDC27	trans_eQTLII
Lung	10_56891302_58034886	ENSSSCG00000017333	12	0.0169527	-	protein_coding	FMNL1	trans_eQTLII
Lung	10_56891302_58034886	ENSSSCG00000017749	12	0.0277732	+	protein_coding	-	trans_eQTLII
Lung	10_56891302_58034886	ENSSSCG00000017943	12	0.0202725	+	protein_coding	ACAP1	trans_eQTLII
Lung	10_56891302_58034886	ENSSSCG00000017991	12	7.847e-05	-	protein_coding	PIK3R5	trans_eQTLII
Lung	10_56891302_58034886	ENSSSCG00000020870	9	0.0182555	-	protein_coding	-	trans_eQTLII
Lung	10_56891302_58034886	ENSSSCG00000021383	1	0.00913748	+	protein_coding	CGAS	trans_eQTLII
Lung	10_56891302_58034886	ENSSSCG00000021734	X	0.00046959	+	protein_coding	GPR174	trans_eQTLII
Lung	10_56891302_58034886	ENSSSCG00000021862	1	0.00048261	+	protein_coding	PTGER2	trans_eQTLII
Lung	10_56891302_58034886	ENSSSCG00000021944	5	0.00592767	+	protein_coding	RAC2	trans_eQTLII
Lung	10_56891302_58034886	ENSSSCG00000022226	9	0.0016013	+	protein_coding	FASLG	trans_eQTLII
Lung	10_56891302_58034886	ENSSSCG00000022322	3	0.0002821	-	protein_coding	-	trans_eQTLII
Lung	10_56891302_58034886	ENSSSCG00000022448	8	0.0493378	-	protein_coding	CLNK	trans_eQTLII
Lung	10_56891302_58034886	ENSSSCG00000022675	6	0.00409856	+	protein_coding	NCR1	trans_eQTLII
Lung	10_56891302_58034886	ENSSSCG00000022692	6	0.00023903	-	protein_coding	-	trans_eQTLII
Lung	10_56891302_58034886	ENSSSCG00000022722	6	0.0222626	+	protein_coding	CARMIL2	trans_eQTLII
Lung	10_56891302_58034886	ENSSSCG00000022945	8	0.0114161	+	protein_coding	UCHL1	trans_eQTLII
Lung	10_56891302_58034886	ENSSSCG00000023584	9	0.0133771	-	protein_coding	-	trans_eQTLII
Lung	10_56891302_58034886	ENSSSCG00000023785	8	0.025448	-	protein_coding	TMEM156	trans_eQTLII
Lung	10_56891302_58034886	ENSSSCG00000024024	13	0.00171438	-	protein_coding	CX3CR1	trans_eQTLII
Lung	10_56891302_58034886	ENSSSCG00000024311	13	0.0390738	+	protein_coding	CCR2	trans_eQTLII
Lung	10_56891302_58034886	ENSSSCG00000024385	11	0.0182326	-	protein_coding	RNASEH2B	trans_eQTLII
Lung	10_56891302_58034886	ENSSSCG00000025042	15	0.00753546	+	protein_coding	ICOS	trans_eQTLII
Lung	10_56891302_58034886	ENSSSCG00000025537	5	0.0287292	-	protein_coding	PTPN6	trans_eQTLII
Lung	10_56891302_58034886	ENSSSCG00000026210	4	0.00047908	+	protein_coding	-	trans_eQTLII
Lung	10_56891302_58034886	ENSSSCG00000026217	5	0.0106858	-	protein_coding	-	trans_eQTLII
Lung	10_56891302_58034886	ENSSSCG00000026707	13	0.0003858	-	protein_coding	XCR1	trans_eQTLII
Lung	10_56891302_58034886	ENSSSCG00000027196	18	0.0416843	+	protein_coding	-	trans_eQTLII
Lung	10_56891302_58034886	ENSSSCG00000027348	15	0.00714027	-	protein_coding	-	trans_eQTLII
Lung	10_56891302_58034886	ENSSSCG00000027506	9	0.0309247	+	protein_coding	POLD3	trans_eQTLII
Lung	10_56891302_58034886	ENSSSCG00000027565	2	0.00357073	-	protein_coding	ARHGAP45	trans_eQTLII
Lung	10_56891302_58034886	ENSSSCG00000027568	14	0.0206763	+	protein_coding	BLK	trans_eQTLII
Lung	10_56891302_58034886	ENSSSCG00000027790	13	0.0037339	-	protein_coding	-	trans_eQTLII
Lung	10_56891302_58034886	ENSSSCG00000028172	1	0.00456427	-	protein_coding	FAM78A	trans_eQTLII
Lung	10_56891302_58034886	ENSSSCG00000029030	6	0.0216955	-	protein_coding	SMCHD1	trans_eQTLII
Lung	10_56891302_58034886	ENSSSCG00000029668	5	5.55e-06	+	protein_coding	-	trans_eQTLII
Lung	10_56891302_58034886	ENSSSCG00000030156	10	0.00523037	-	protein_coding	APBB1IP	trans_eQTLI
Lung	10_56891302_58034886	ENSSSCG00000030359	13	0.00354982	-	protein_coding	ARHGEF3	trans_eQTLII
Lung	10_56891302_58034886	ENSSSCG00000030582	7	0.0136631	+	lncRNA	-	trans_eQTLII
Lung	10_56891302_58034886	ENSSSCG00000030632	17	0.0267486	-	protein_coding	UBE2V1	trans_eQTLII
Lung	10_56891302_58034886	ENSSSCG00000031492	7	0.00584889	-	protein_coding	PPP1R18	trans_eQTLII
Lung	10_56891302_58034886	ENSSSCG00000031615	7	0.0160819	-	protein_coding	SERPINB9	trans_eQTLII
Lung	10_56891302_58034886	ENSSSCG00000031897	18	0.00065524	-	protein_coding	-	trans_eQTLII
Lung	10_56891302_58034886	ENSSSCG00000031970	9	0.00186472	+	protein_coding	RASSF5	trans_eQTLII
Lung	10_56891302_58034886	ENSSSCG00000031999	11	0.019727	-	protein_coding	GPR18	trans_eQTLII
Lung	10_56891302_58034886	ENSSSCG00000032019	13	0.00148709	-	protein_coding	DNASE1L3	trans_eQTLII
Lung	10_56891302_58034886	ENSSSCG00000032282	2	0.0366231	-	protein_coding	ACP5	trans_eQTLII
Lung	10_56891302_58034886	ENSSSCG00000032366	2	0.0480574	+	protein_coding	MOB3A	trans_eQTLII
Lung	10_56891302_58034886	ENSSSCG00000032397	10	0.00678256	-	protein_coding	LBR	trans_eQTLI
Lung	10_56891302_58034886	ENSSSCG00000032721	9	0.00152118	-	protein_coding	TRAF3IP3	trans_eQTLII
Lung	10_56891302_58034886	ENSSSCG00000032963	5	0.00417052	-	protein_coding	IFNG	trans_eQTLII
Lung	10_56891302_58034886	ENSSSCG00000033104	7	6.021e-05	-	protein_coding	-	trans_eQTLII
Lung	10_56891302_58034886	ENSSSCG00000033337	5	0.0036692	+	protein_coding	ARHGDIB	trans_eQTLII
Lung	10_56891302_58034886	ENSSSCG00000033392	1	0.001342	-	protein_coding	SCML4	trans_eQTLII
Lung	10_56891302_58034886	ENSSSCG00000033909	18	0.0355392	-	protein_coding	-	trans_eQTLII
Lung	10_56891302_58034886	ENSSSCG00000033918	12	0.00306576	-	protein_coding	-	trans_eQTLII
Lung	10_56891302_58034886	ENSSSCG00000034219	18	0.00023653	+	protein_coding	-	trans_eQTLII
Lung	10_56891302_58034886	ENSSSCG00000034390	3	0.00328931	-	protein_coding	CARD11	trans_eQTLII
Lung	10_56891302_58034886	ENSSSCG00000034570	6	0.036057	-	protein_coding	IFI6	trans_eQTLII
Lung	10_56891302_58034886	ENSSSCG00000035028	2	0.00023727	-	protein_coding	GRK6	trans_eQTLII
Lung	10_56891302_58034886	ENSSSCG00000035256	3	0.0243093	+	protein_coding	-	trans_eQTLII
Lung	10_56891302_58034886	ENSSSCG00000035592	15	0.00941697	-	protein_coding	GPR55	trans_eQTLII
Lung	10_56891302_58034886	ENSSSCG00000035911	AEMK02000569.1	1.395e-05	-	protein_coding	P2RY8	trans_eQTLII
Lung	10_56891302_58034886	ENSSSCG00000036618	4	8.227e-05	+	protein_coding	-	trans_eQTLII
Lung	10_56891302_58034886	ENSSSCG00000036695	9	0.00291191	-	protein_coding	IGF2BP3	trans_eQTLII
Lung	10_56891302_58034886	ENSSSCG00000036747	X	0.00019616	+	protein_coding	WAS	trans_eQTLII
Lung	10_56891302_58034886	ENSSSCG00000036844	13	0.00046481	-	protein_coding	GPR171	trans_eQTLII
Lung	10_56891302_58034886	ENSSSCG00000036892	AEMK02000452.1	0.047309	-	protein_coding	-	trans_eQTLII
Lung	10_56891302_58034886	ENSSSCG00000037099	2	0.00049205	-	protein_coding	ANKLE1	trans_eQTLII
Lung	10_56891302_58034886	ENSSSCG00000037185	14	0.0257797	-	protein_coding	-	trans_eQTLII
Lung	10_56891302_58034886	ENSSSCG00000037238	12	0.0447966	-	protein_coding	DBF4B	trans_eQTLII
Lung	10_56891302_58034886	ENSSSCG00000037319	15	8.751e-05	-	protein_coding	PDCD1	trans_eQTLII
Lung	10_56891302_58034886	ENSSSCG00000037364	12	0.0448343	+	protein_coding	-	trans_eQTLII
Lung	10_56891302_58034886	ENSSSCG00000037645	6	0.0123969	+	lncRNA	-	trans_eQTLII
Lung	10_56891302_58034886	ENSSSCG00000037669	10	0.00102908	-	protein_coding	PTPN7	trans_eQTLI
Lung	10_56891302_58034886	ENSSSCG00000038003	16	0.036852	-	protein_coding	ITK	trans_eQTLII
Lung	10_56891302_58034886	ENSSSCG00000038038	3	0.0456758	-	protein_coding	SBK1	trans_eQTLII
Lung	10_56891302_58034886	ENSSSCG00000038055	3	0.0433214	+	protein_coding	CORO1A	trans_eQTLII
Lung	10_56891302_58034886	ENSSSCG00000038398	1	0.00067743	+	protein_coding	CD226	trans_eQTLII
Lung	10_56891302_58034886	ENSSSCG00000038405	17	0.00074263	-	protein_coding	STMN3	trans_eQTLII
Lung	10_56891302_58034886	ENSSSCG00000038732	5	0.00578041	-	protein_coding	AGAP2	trans_eQTLII
Lung	10_56891302_58034886	ENSSSCG00000039407	18	0.00085898	+	protein_coding	-	trans_eQTLII
Lung	10_56891302_58034886	ENSSSCG00000039569	12	0.00938842	-	protein_coding	-	trans_eQTLII
Lung	10_56891302_58034886	ENSSSCG00000040140	9	0.00966755	+	protein_coding	CD3E	trans_eQTLII
Lung	10_56891302_58034886	ENSSSCG00000040411	16	0.0365283	+	protein_coding	CCDC69	trans_eQTLII
Lung	10_56891302_58034886	ENSSSCG00000040535	4	0.00584987	+	protein_coding	-	trans_eQTLII
Lung	10_56891302_58034886	ENSSSCG00000040888	3	0.0440275	-	protein_coding	KCTD13	trans_eQTLII
Lung	10_56891302_58034886	ENSSSCG00000044736	16	0.0133484	+	lncRNA	-	trans_eQTLII
Lung	10_56891302_58034886	ENSSSCG00000046199	5	0.0308369	+	lncRNA	-	trans_eQTLII
Lung	10_56891302_58034886	ENSSSCG00000046319	1	0.00839508	+	pseudogene	-	trans_eQTLII
Lung	10_56891302_58034886	ENSSSCG00000049234	1	0.00385935	-	lncRNA	-	trans_eQTLII
Lung	10_56891302_58034886	ENSSSCG00000050527	7	0.00107702	-	protein_coding	-	trans_eQTLII
Lung	10_56891302_58034886	ENSSSCG00000012918	2	0.02932	-	protein_coding	GRK2	trans_eQTLII
Lung	10_56891302_58034886	ENSSSCG00000021706	10	0.00067875	-	protein_coding	KIF21B	trans_eQTLI
Lung	10_56891302_58034886	ENSSSCG00000022496	15	3.108e-05	-	protein_coding	STK39	trans_eQTLII
Lung	10_56891302_58034886	ENSSSCG00000022687	2	0.00260519	-	protein_coding	NAA40	trans_eQTLII
Lung	10_56891302_58034886	ENSSSCG00000028531	5	0.00028481	-	protein_coding	-	trans_eQTLII
Lung	10_56891302_58034886	ENSSSCG00000012903	2	0.00016723	+	protein_coding	PITPNM1	trans_eQTLII
Lung	10_56891302_58037238	ENSSSCG00000007366	17	0.0304484	+	protein_coding	MYBL2	trans_eQTLII	MYB
Lung	10_56891302_58037238	ENSSSCG00000010486	14	0.0106953	-	protein_coding	HELLS	trans_eQTLII		Others
Lung	10_56891302_58037238	ENSSSCG00000001978	7	2.91e-06	+	protein_coding	GZMH	trans_eQTLII
Lung	10_56891302_58037238	ENSSSCG00000007151	17	0.0102889	-	protein_coding	CDC25B	trans_eQTLII
Lung	10_56891302_58037238	ENSSSCG00000007493	17	0.00400359	-	protein_coding	-	trans_eQTLII
Lung	10_56891302_58037238	ENSSSCG00000013776	2	0.0233043	+	protein_coding	DDX39A	trans_eQTLII
Lung	10_56891302_58037238	ENSSSCG00000016473	18	0.00604347	-	protein_coding	EPHB6	trans_eQTLII
Lung	10_56891302_58037238	ENSSSCG00000033451	7	0.00884857	+	protein_coding	-	trans_eQTLII
Lung	10_56891302_58037238	ENSSSCG00000035954	12	0.00192304	-	protein_coding	ATAD5	trans_eQTLII
Lung	10_56891302_58037238	ENSSSCG00000016902	16	1.31e-06	+	protein_coding	GZMA	trans_eQTLII
Lung	10_56891302_58037238	ENSSSCG00000004791	1	4.77e-05	+	protein_coding	RASGRP1	trans_eQTLII
Lung	10_639586_651536	ENSSSCG00000001826	7	0.00031653	+	protein_coding	CFAP100	trans_eQTLII
Lung	10_639586_651536	ENSSSCG00000002531	AEMK02000452.1	0.0345178	-	protein_coding	MOK	trans_eQTLII
Lung	10_639586_651536	ENSSSCG00000003256	6	0.00096127	-	protein_coding	PRKCG	trans_eQTLII
Lung	10_639586_651536	ENSSSCG00000003940	6	0.0235983	+	protein_coding	HYI	trans_eQTLII
Lung	10_639586_651536	ENSSSCG00000007774	3	0.0113016	-	protein_coding	CTF1	trans_eQTLII
Lung	10_639586_651536	ENSSSCG00000012895	2	0.0476936	+	protein_coding	-	trans_eQTLII
Lung	10_639586_651536	ENSSSCG00000012960	2	0.0102676	-	protein_coding	CST6	trans_eQTLII
Lung	10_639586_651536	ENSSSCG00000013584	2	0.0077077	+	protein_coding	-	trans_eQTLII
Lung	10_639586_651536	ENSSSCG00000017143	12	0.0259337	+	protein_coding	CEP131	trans_eQTLII
Lung	10_639586_651536	ENSSSCG00000018065	MT	0.0390148	+	protein_coding	ND1	trans_eQTLII
Lung	10_639586_651536	ENSSSCG00000018069	MT	0.0444246	+	protein_coding	ND2	trans_eQTLII
Lung	10_639586_651536	ENSSSCG00000018078	MT	0.0359794	+	protein_coding	COX2	trans_eQTLII
Lung	10_639586_651536	ENSSSCG00000018081	MT	0.0153858	+	protein_coding	ATP6	trans_eQTLII
Lung	10_639586_651536	ENSSSCG00000018082	MT	0.0380249	+	protein_coding	COX3	trans_eQTLII
Lung	10_639586_651536	ENSSSCG00000018087	MT	0.0172152	+	protein_coding	ND4	trans_eQTLII
Lung	10_639586_651536	ENSSSCG00000018091	MT	0.0221588	+	protein_coding	ND5	trans_eQTLII
Lung	10_639586_651536	ENSSSCG00000018092	MT	0.0126152	-	protein_coding	ND6	trans_eQTLII
Lung	10_639586_651536	ENSSSCG00000018094	MT	0.0225124	+	protein_coding	CYTB	trans_eQTLII
Lung	10_639586_651536	ENSSSCG00000021448	6	0.00377478	+	protein_coding	-	trans_eQTLII
Lung	10_639586_651536	ENSSSCG00000028741	13	0.00984787	-	protein_coding	-	trans_eQTLII
Lung	10_639586_651536	ENSSSCG00000033259	6	0.00344923	-	protein_coding	ARMH1	trans_eQTLII
Lung	10_639586_651536	ENSSSCG00000034633	8	0.0200027	+	protein_coding	CFAP99	trans_eQTLII
Lung	10_639586_651536	ENSSSCG00000034727	6	6.7e-07	-	protein_coding	CCDC24	trans_eQTLII
Lung	10_639586_651536	ENSSSCG00000035933	4	0.00018474	-	protein_coding	MAPK15	trans_eQTLII
Lung	10_639586_651536	ENSSSCG00000037044	13	0.00528282	-	protein_coding	NME9	trans_eQTLII
Lung	10_639586_651536	ENSSSCG00000037557	12	0.0387202	-	protein_coding	DRC3	trans_eQTLII
Lung	10_639586_651536	ENSSSCG00000039644	2	0.00776547	-	pseudogene	-	trans_eQTLII
Lung	10_639586_651536	ENSSSCG00000040533	6	0.00456021	-	protein_coding	-	trans_eQTLII
Lung	10_639586_651536	ENSSSCG00000045063	14	0.00311605	-	lncRNA	-	trans_eQTLII
Lung	10_639586_651536	ENSSSCG00000047129	1	0.0230697	-	lncRNA	-	trans_eQTLII
Lung	10_639586_651536	ENSSSCG00000050209	2	0.002313	+	lncRNA	-	trans_eQTLII
Lung	10_639586_651536	ENSSSCG00000050615	3	0.00640344	+	protein_coding	CCDC78	trans_eQTLII
Lung	10_639586_651536	ENSSSCG00000050649	2	0.00344285	-	lncRNA	-	trans_eQTLII
Lung	11_1132422_1536594	ENSSSCG00000035420	6	0.0154913	-	protein_coding	HES4	trans_eQTLII	bHLH
Lung	11_1132422_1536594	ENSSSCG00000001561	7	0.00318577	-	protein_coding	ETV7	trans_eQTLII	ETS
Lung	11_1132422_1536594	ENSSSCG00000030108	17	0.00068747	-	protein_coding	ZNFX1	trans_eQTLII	Others
Lung	11_1132422_1536594	ENSSSCG00000001912	7	0.00065111	-	protein_coding	PML	trans_eQTLII		Others
Lung	11_1132422_1536594	ENSSSCG00000011874	13	0.00344609	-	protein_coding	PARP14	trans_eQTLII		PARP
Lung	11_1132422_1536594	ENSSSCG00000005724	1	0.00850372	-	protein_coding	SETX	trans_eQTLII
Lung	11_1132422_1536594	ENSSSCG00000007508	17	0.00454752	-	protein_coding	ZBP1	trans_eQTLII
Lung	11_1132422_1536594	ENSSSCG00000008496	3	0.00496906	+	protein_coding	EIF2AK2	trans_eQTLII
Lung	11_1132422_1536594	ENSSSCG00000009881	14	0.0140333	-	protein_coding	OAS2	trans_eQTLII
Lung	11_1132422_1536594	ENSSSCG00000010451	14	0.00546102	+	protein_coding	IFIT2	trans_eQTLII
Lung	11_1132422_1536594	ENSSSCG00000010452	14	0.00520033	+	protein_coding	IFIT1	trans_eQTLII
Lung	11_1132422_1536594	ENSSSCG00000010454	14	0.00373611	+	protein_coding	IFIT5	trans_eQTLII
Lung	11_1132422_1536594	ENSSSCG00000011239	13	0.0125878	+	protein_coding	TRANK1	trans_eQTLII
Lung	11_1132422_1536594	ENSSSCG00000011876	13	0.00321016	-	protein_coding	DTX3L	trans_eQTLII
Lung	11_1132422_1536594	ENSSSCG00000014780	9	0.00235887	+	protein_coding	TRIM21	trans_eQTLII
Lung	11_1132422_1536594	ENSSSCG00000015435	9	0.00831867	-	protein_coding	NAMPT	trans_eQTLII
Lung	11_1132422_1536594	ENSSSCG00000015897	15	0.00188171	-	protein_coding	IFIH1	trans_eQTLII
Lung	11_1132422_1536594	ENSSSCG00000016243	15	0.00530984	+	protein_coding	RHBDD1	trans_eQTLII
Lung	11_1132422_1536594	ENSSSCG00000034802	13	0.0120268	+	protein_coding	-	trans_eQTLII
Lung	11_1132422_1536594	ENSSSCG00000045508	1	0.00832983	+	protein_coding	CCDC180	trans_eQTLII
Lung	11_1132422_1536594	ENSSSCG00000006543	4	0.00556876	+	protein_coding	ADAR	trans_eQTLII
Lung	11_1132422_1536594	ENSSSCG00000008648	3	9.584e-05	-	protein_coding	RSAD2	trans_eQTLII
Lung	11_1132422_1536594	ENSSSCG00000012076	13	0.00118761	+	protein_coding	MX2	trans_eQTLII
Lung	11_1132422_1536594	ENSSSCG00000012077	13	0.00040584	+	protein_coding	MX1	trans_eQTLII
Lung	11_1132422_1536594	ENSSSCG00000015549	9	0.00028431	-	protein_coding	RNASEL	trans_eQTLII
Lung	11_1132422_1536594	ENSSSCG00000035960	12	1.868e-05	+	protein_coding	-	trans_eQTLII
Lung	11_1132422_1536594	ENSSSCG00000009720	14	0.00052729	+	protein_coding	DDX60	trans_eQTLII
Lung	11_1132422_1536594	ENSSSCG00000008647	3	0.00784608	+	protein_coding	CMPK2	trans_eQTLII
Lung	11_1142309_1536594	ENSSSCG00000016502	18	0.0053534	+	protein_coding	PARP12	trans_eQTLII	Others
Lung	11_1142309_1536594	ENSSSCG00000000396	5	0.0127465	-	protein_coding	STAT2	trans_eQTLII	STAT
Lung	11_1142309_1536594	ENSSSCG00000022011	15	0.0306358	+	protein_coding	NMI	trans_eQTLII		Others
Lung	11_1142309_1536594	ENSSSCG00000014670	9	0.0489707	-	protein_coding	TRIM22	trans_eQTLII		Tripartite motif
Lung	11_1142309_1536594	ENSSSCG00000023785	8	0.0444999	-	protein_coding	TMEM156	trans_eQTLII
Lung	11_1142309_1536594	ENSSSCG00000001233	7	0.014504	-	protein_coding	TRIM26	trans_eQTLII
Lung	11_1142309_1536594	ENSSSCG00000003763	6	0.00509343	-	protein_coding	IFI44	trans_eQTLII
Lung	11_1142309_1536594	ENSSSCG00000004870	1	0.0048035	-	protein_coding	CNDP2	trans_eQTLII
Lung	11_1142309_1536594	ENSSSCG00000008875	8	0.0196972	+	protein_coding	RXFP1	trans_eQTLII
Lung	11_1142309_1536594	ENSSSCG00000009396	11	0.0207355	-	protein_coding	PHF11	trans_eQTLI
Lung	11_1142309_1536594	ENSSSCG00000009886	14	0.0461243	-	protein_coding	TRAFD1	trans_eQTLII
Lung	11_1142309_1536594	ENSSSCG00000011364	13	0.0298423	-	protein_coding	NCKIPSD	trans_eQTLII
Lung	11_1142309_1536594	ENSSSCG00000011465	13	0.014971	+	protein_coding	PDE12	trans_eQTLII
Lung	11_1142309_1536594	ENSSSCG00000012893	2	0.0018154	+	protein_coding	UNC93B1	trans_eQTLII
Lung	11_1142309_1536594	ENSSSCG00000013114	2	0.00803915	+	protein_coding	SLC15A3	trans_eQTLII
Lung	11_1142309_1536594	ENSSSCG00000013181	2	0.00757346	-	protein_coding	SERPING1	trans_eQTLII
Lung	11_1142309_1536594	ENSSSCG00000017420	12	0.00186665	-	protein_coding	CNP	trans_eQTLII
Lung	11_1142309_1536594	ENSSSCG00000022912	18	0.0360333	+	protein_coding	NT5C3A	trans_eQTLII
Lung	11_1142309_1536594	ENSSSCG00000023379	2	0.0285706	+	protein_coding	UBE2L6	trans_eQTLII
Lung	11_1142309_1536594	ENSSSCG00000023604	8	0.0231994	+	protein_coding	LAP3	trans_eQTLII
Lung	11_1142309_1536594	ENSSSCG00000027660	6	0.0270436	-	protein_coding	IFI44L	trans_eQTLII
Lung	11_1142309_1536594	ENSSSCG00000033113	14	0.028859	+	protein_coding	CHMP7	trans_eQTLII
Lung	11_1142309_1536594	ENSSSCG00000000774	5	0.0480834	+	protein_coding	USP18	trans_eQTLII
Lung	11_1142309_1536594	ENSSSCG00000017886	12	0.0152187	-	protein_coding	FBXO39	trans_eQTLII
Lung	11_1142309_1536594	ENSSSCG00000011358	13	0.00801528	+	protein_coding	TREX1	trans_eQTLII
Lung	11_1142309_1536594	ENSSSCG00000009921	14	0.00053276	-	protein_coding	OASL	trans_eQTLII
Lung	11_1142309_1536594	ENSSSCG00000030548	8	0.0201155	-	protein_coding	HERC5	trans_eQTLII
Lung	11_13912213_17642016	ENSSSCG00000034980	6	0.00939862	-	protein_coding	IRF8	trans_eQTLII	IRF
Lung	11_13912213_17642016	ENSSSCG00000016059	15	0.0190341	-	protein_coding	STAT4	trans_eQTLII	STAT
Lung	11_13912213_17642016	ENSSSCG00000020675	3	0.049875	-	protein_coding	ATF7IP2	trans_eQTLII		Others
Lung	11_13912213_17642016	ENSSSCG00000010486	14	0.0312136	-	protein_coding	HELLS	trans_eQTLII		Others
Lung	11_13912213_17642016	ENSSSCG00000012541	X	0.00104134	+	protein_coding	-	trans_eQTLII		Zinc finger
Lung	11_13912213_17642016	ENSSSCG00000001618	7	0.0264079	+	protein_coding	-	trans_eQTLII
Lung	11_13912213_17642016	ENSSSCG00000001867	7	0.0445248	+	protein_coding	PSTPIP1	trans_eQTLII
Lung	11_13912213_17642016	ENSSSCG00000002003	7	0.0146496	-	protein_coding	-	trans_eQTLII
Lung	11_13912213_17642016	ENSSSCG00000002506	7	0.020245	+	protein_coding	VRK1	trans_eQTLII
Lung	11_13912213_17642016	ENSSSCG00000003905	6	0.019382	-	protein_coding	RAD54L	trans_eQTLII
Lung	11_13912213_17642016	ENSSSCG00000006298	4	0.00203366	-	protein_coding	XCL1	trans_eQTLII
Lung	11_13912213_17642016	ENSSSCG00000006764	4	0.0349023	+	protein_coding	PTPN22	trans_eQTLII
Lung	11_13912213_17642016	ENSSSCG00000008316	3	0.0294052	-	protein_coding	NAGK	trans_eQTLII
Lung	11_13912213_17642016	ENSSSCG00000008819	8	0.0043387	-	protein_coding	TXK	trans_eQTLII
Lung	11_13912213_17642016	ENSSSCG00000009349	11	0.00729069	+	protein_coding	RFC3	trans_eQTLI
Lung	11_13912213_17642016	ENSSSCG00000009962	14	0.0382387	-	protein_coding	TFIP11	trans_eQTLII
Lung	11_13912213_17642016	ENSSSCG00000012909	2	0.0160234	+	protein_coding	PTPRCAP	trans_eQTLII
Lung	11_13912213_17642016	ENSSSCG00000013644	2	0.0294502	-	protein_coding	KRI1	trans_eQTLII
Lung	11_13912213_17642016	ENSSSCG00000013776	2	0.0328306	+	protein_coding	DDX39A	trans_eQTLII
Lung	11_13912213_17642016	ENSSSCG00000014672	9	0.0355738	-	protein_coding	-	trans_eQTLII
Lung	11_13912213_17642016	ENSSSCG00000022675	6	0.0105369	+	protein_coding	NCR1	trans_eQTLII
Lung	11_13912213_17642016	ENSSSCG00000028944	3	0.0306438	-	protein_coding	-	trans_eQTLII
Lung	11_13912213_17642016	ENSSSCG00000029763	12	0.025559	-	protein_coding	IFI35	trans_eQTLII
Lung	11_13912213_17642016	ENSSSCG00000033539	6	0.0272087	-	protein_coding	CRYBG2	trans_eQTLII
Lung	11_13912213_17642016	ENSSSCG00000035028	2	0.0254338	-	protein_coding	GRK6	trans_eQTLII
Lung	11_13912213_17642016	ENSSSCG00000035839	12	0.0302144	+	protein_coding	TOP3A	trans_eQTLII
Lung	11_13912213_17642016	ENSSSCG00000037645	6	0.0341381	+	lncRNA	-	trans_eQTLII
Lung	11_13912213_17642016	ENSSSCG00000049117	6	0.0376042	-	lncRNA	-	trans_eQTLII
Lung	11_2357143_5769092	ENSSSCG00000034980	6	0.00939862	-	protein_coding	IRF8	trans_eQTLII	IRF
Lung	11_2357143_5769092	ENSSSCG00000016059	15	0.0190341	-	protein_coding	STAT4	trans_eQTLII	STAT
Lung	11_2357143_5769092	ENSSSCG00000010486	14	0.0312136	-	protein_coding	HELLS	trans_eQTLII		Others
Lung	11_2357143_5769092	ENSSSCG00000012541	X	0.00104134	+	protein_coding	-	trans_eQTLII		Zinc finger
Lung	11_2357143_5769092	ENSSSCG00000001618	7	0.0264079	+	protein_coding	-	trans_eQTLII
Lung	11_2357143_5769092	ENSSSCG00000001867	7	0.0445248	+	protein_coding	PSTPIP1	trans_eQTLII
Lung	11_2357143_5769092	ENSSSCG00000002506	7	0.020245	+	protein_coding	VRK1	trans_eQTLII
Lung	11_2357143_5769092	ENSSSCG00000003905	6	0.019382	-	protein_coding	RAD54L	trans_eQTLII
Lung	11_2357143_5769092	ENSSSCG00000006298	4	0.00203366	-	protein_coding	XCL1	trans_eQTLII
Lung	11_2357143_5769092	ENSSSCG00000006764	4	0.0349023	+	protein_coding	PTPN22	trans_eQTLII
Lung	11_2357143_5769092	ENSSSCG00000007717	3	0.013362	-	protein_coding	METTL27	trans_eQTLII
Lung	11_2357143_5769092	ENSSSCG00000008316	3	0.0294052	-	protein_coding	NAGK	trans_eQTLII
Lung	11_2357143_5769092	ENSSSCG00000008819	8	0.0043387	-	protein_coding	TXK	trans_eQTLII
Lung	11_2357143_5769092	ENSSSCG00000009349	11	0.00729069	+	protein_coding	RFC3	trans_eQTLI
Lung	11_2357143_5769092	ENSSSCG00000009962	14	0.0382387	-	protein_coding	TFIP11	trans_eQTLII
Lung	11_2357143_5769092	ENSSSCG00000012271	X	0.00337473	+	protein_coding	RBM10	trans_eQTLII
Lung	11_2357143_5769092	ENSSSCG00000012903	2	0.0125368	+	protein_coding	PITPNM1	trans_eQTLII
Lung	11_2357143_5769092	ENSSSCG00000012909	2	0.0160234	+	protein_coding	PTPRCAP	trans_eQTLII
Lung	11_2357143_5769092	ENSSSCG00000013644	2	0.0294502	-	protein_coding	KRI1	trans_eQTLII
Lung	11_2357143_5769092	ENSSSCG00000013776	2	0.0328306	+	protein_coding	DDX39A	trans_eQTLII
Lung	11_2357143_5769092	ENSSSCG00000016473	18	0.0382509	-	protein_coding	EPHB6	trans_eQTLII
Lung	11_2357143_5769092	ENSSSCG00000018032	12	0.0310613	-	protein_coding	TRPV2	trans_eQTLII
Lung	11_2357143_5769092	ENSSSCG00000022915	17	0.0126007	+	protein_coding	DDX27	trans_eQTLII
Lung	11_2357143_5769092	ENSSSCG00000026900	1	0.040821	-	protein_coding	CDIN1	trans_eQTLII
Lung	11_2357143_5769092	ENSSSCG00000029763	12	0.025559	-	protein_coding	IFI35	trans_eQTLII
Lung	11_2357143_5769092	ENSSSCG00000033451	7	0.00343149	+	protein_coding	-	trans_eQTLII
Lung	11_2357143_5769092	ENSSSCG00000033539	6	0.0272087	-	protein_coding	CRYBG2	trans_eQTLII
Lung	11_2357143_5769092	ENSSSCG00000035028	2	0.0254338	-	protein_coding	GRK6	trans_eQTLII
Lung	11_2357143_5769092	ENSSSCG00000035839	12	0.0302144	+	protein_coding	TOP3A	trans_eQTLII
Lung	11_2357143_5769092	ENSSSCG00000037645	6	0.0341381	+	lncRNA	-	trans_eQTLII
Lung	11_2357143_5769092	ENSSSCG00000049117	6	0.0376042	-	lncRNA	-	trans_eQTLII
Lung	11_2357143_5769092	ENSSSCG00000011299	13	0.0203565	+	protein_coding	CLEC3B	trans_eQTLII
Lung	11_2357143_5769092	ENSSSCG00000022945	8	0.0163058	+	protein_coding	UCHL1	trans_eQTLII
Lung	11_33736649_39493866	ENSSSCG00000000466	5	0.00033694	+	protein_coding	XPOT	trans_eQTLII
Lung	11_33736649_39493866	ENSSSCG00000000967	5	0.00013657	+	protein_coding	-	trans_eQTLII
Lung	11_33736649_39493866	ENSSSCG00000003261	6	0.00205619	-	protein_coding	-	trans_eQTLII
Lung	11_33736649_39493866	ENSSSCG00000013723	2	0.00401336	+	protein_coding	-	trans_eQTLII
Lung	11_33736649_39493866	ENSSSCG00000023783	12	0.0229654	-	protein_coding	MRPL27	trans_eQTLII
Lung	11_33736649_39493866	ENSSSCG00000023903	8	0.00013085	-	protein_coding	ATP5ME	trans_eQTLII
Lung	11_33736649_39493866	ENSSSCG00000028167	7	0.00148989	+	protein_coding	SLIRP	trans_eQTLII
Lung	11_33736649_39493866	ENSSSCG00000029034	6	0.00018795	-	protein_coding	COX4I1	trans_eQTLII
Lung	11_33736649_39493866	ENSSSCG00000037792	6	0.00027727	-	protein_coding	COX7A1	trans_eQTLII
Lung	11_33736649_39493866	ENSSSCG00000038077	6	0.0130461	-	protein_coding	PPP1R14A	trans_eQTLII
Lung	11_33736649_39493866	ENSSSCG00000038694	5	0.00024995	-	protein_coding	CCND2	trans_eQTLII
Lung	11_33736649_39493866	ENSSSCG00000009479	11	0.00273638	-	protein_coding	RBM26	trans_eQTLI
Lung	11_41845540_47431934	ENSSSCG00000012409	X	0.00267031	-	protein_coding	CITED1	trans_eQTLII		CITED
Lung	11_41845540_47431934	ENSSSCG00000001075	7	0.0227747	-	protein_coding	DEK	trans_eQTLII		Other_CRF
Lung	11_41845540_47431934	ENSSSCG00000020879	8	0.00728378	+	protein_coding	FBXW7	trans_eQTLII		Others
Lung	11_41845540_47431934	ENSSSCG00000000028	5	0.00324995	+	protein_coding	-	trans_eQTLII
Lung	11_41845540_47431934	ENSSSCG00000001437	7	0.00544743	-	protein_coding	AGER	trans_eQTLII
Lung	11_41845540_47431934	ENSSSCG00000001691	7	0.00349179	+	protein_coding	RSPH9	trans_eQTLII
Lung	11_41845540_47431934	ENSSSCG00000001821	7	0.00076666	+	protein_coding	UNC45A	trans_eQTLII
Lung	11_41845540_47431934	ENSSSCG00000001826	7	0.0023358	+	protein_coding	CFAP100	trans_eQTLII
Lung	11_41845540_47431934	ENSSSCG00000002884	6	0.0449306	+	protein_coding	LSR	trans_eQTLII
Lung	11_41845540_47431934	ENSSSCG00000002953	6	0.0116776	+	protein_coding	-	trans_eQTLII
Lung	11_41845540_47431934	ENSSSCG00000003511	6	0.011641	-	protein_coding	HP1BP3	trans_eQTLII
Lung	11_41845540_47431934	ENSSSCG00000005976	4	0.00491207	-	protein_coding	NDUFB9	trans_eQTLII
Lung	11_41845540_47431934	ENSSSCG00000007557	3	0.0141514	-	protein_coding	MICALL2	trans_eQTLII
Lung	11_41845540_47431934	ENSSSCG00000007738	3	0.0273749	+	protein_coding	-	trans_eQTLII
Lung	11_41845540_47431934	ENSSSCG00000010277	14	0.00102367	+	protein_coding	SLC29A3	trans_eQTLII
Lung	11_41845540_47431934	ENSSSCG00000013004	2	0.00014202	-	protein_coding	TM7SF2	trans_eQTLII
Lung	11_41845540_47431934	ENSSSCG00000027057	2	0.0013389	+	protein_coding	SYVN1	trans_eQTLII
Lung	11_41845540_47431934	ENSSSCG00000029592	5	0.0251042	-	protein_coding	GPRC5A	trans_eQTLII
Lung	11_41845540_47431934	ENSSSCG00000031053	4	0.0016211	-	protein_coding	S100A1	trans_eQTLII
Lung	11_41845540_47431934	ENSSSCG00000033655	7	0.00151275	-	protein_coding	TUBB2B	trans_eQTLII
Lung	11_41845540_47431934	ENSSSCG00000033750	17	0.0127669	-	protein_coding	-	trans_eQTLII
Lung	11_41845540_47431934	ENSSSCG00000034876	2	0.00208785	-	protein_coding	PET100	trans_eQTLII
Lung	11_41845540_47431934	ENSSSCG00000035933	4	0.00299126	-	protein_coding	MAPK15	trans_eQTLII
Lung	11_41845540_47431934	ENSSSCG00000036542	6	0.0153248	-	protein_coding	PPP1R13L	trans_eQTLII
Lung	11_41845540_47431934	ENSSSCG00000037071	1	0.00030061	+	protein_coding	-	trans_eQTLII
Lung	11_41845540_47431934	ENSSSCG00000037251	9	0.0021454	+	protein_coding	-	trans_eQTLII
Lung	11_41845540_47431934	ENSSSCG00000038713	AEMK02000452.1	0.00880866	+	protein_coding	CRIP2	trans_eQTLII
Lung	11_41845540_47431934	ENSSSCG00000039681	12	0.00041552	+	protein_coding	B9D1	trans_eQTLII
Lung	11_41845540_47431934	ENSSSCG00000039873	12	0.00398376	+	protein_coding	DCXR	trans_eQTLII
Lung	11_41845540_47431934	ENSSSCG00000039962	3	0.00526328	-	protein_coding	HSPB1	trans_eQTLII
Lung	11_41845540_47431934	ENSSSCG00000043175	2	0.0264778	+	lncRNA	-	trans_eQTLII
Lung	11_41845540_47431934	ENSSSCG00000038844	12	0.00126383	-	protein_coding	SMIM5	trans_eQTLII
Lung	11_41845540_47431934	ENSSSCG00000039186	4	0.00153225	-	protein_coding	RAB25	trans_eQTLII
Lung	11_41845540_47870882	ENSSSCG00000000466	5	0.00033694	+	protein_coding	XPOT	trans_eQTLII
Lung	11_41845540_47870882	ENSSSCG00000001506	7	0.00248805	-	protein_coding	RGL2	trans_eQTLII
Lung	11_41845540_47870882	ENSSSCG00000009479	11	0.00273638	-	protein_coding	RBM26	trans_eQTLI
Lung	11_41845540_47870882	ENSSSCG00000013573	2	0.0319308	-	protein_coding	TRAPPC5	trans_eQTLII
Lung	11_41845540_47870882	ENSSSCG00000018065	MT	0.00351235	+	protein_coding	ND1	trans_eQTLII
Lung	11_41845540_47870882	ENSSSCG00000018069	MT	0.00434634	+	protein_coding	ND2	trans_eQTLII
Lung	11_41845540_47870882	ENSSSCG00000018075	MT	0.00856366	+	protein_coding	COX1	trans_eQTLII
Lung	11_41845540_47870882	ENSSSCG00000018078	MT	0.00203887	+	protein_coding	COX2	trans_eQTLII
Lung	11_41845540_47870882	ENSSSCG00000018081	MT	0.00262583	+	protein_coding	ATP6	trans_eQTLII
Lung	11_41845540_47870882	ENSSSCG00000018082	MT	0.00421741	+	protein_coding	COX3	trans_eQTLII
Lung	11_41845540_47870882	ENSSSCG00000018084	MT	0.00412218	+	protein_coding	ND3	trans_eQTLII
Lung	11_41845540_47870882	ENSSSCG00000018087	MT	0.00479763	+	protein_coding	ND4	trans_eQTLII
Lung	11_41845540_47870882	ENSSSCG00000018091	MT	0.00370001	+	protein_coding	ND5	trans_eQTLII
Lung	11_41845540_47870882	ENSSSCG00000018092	MT	0.00363004	-	protein_coding	ND6	trans_eQTLII
Lung	11_41845540_47870882	ENSSSCG00000018094	MT	0.00543224	+	protein_coding	CYTB	trans_eQTLII
Lung	11_41845540_47870882	ENSSSCG00000031630	AEMK02000682.1	0.00195175	+	protein_coding	DPH7	trans_eQTLII
Lung	11_41845540_47870882	ENSSSCG00000018076	MT	0.00154789	-	Mt_tRNA	-	trans_eQTLII
Lung	11_41845540_48693760	ENSSSCG00000005190	1	0.00023951	+	protein_coding	NFIB	trans_eQTLII	CTF_NFI
Lung	11_41845540_48693760	ENSSSCG00000005225	1	0.00421035	+	protein_coding	RFX3	trans_eQTLII	RFX
Lung	11_41845540_48693760	ENSSSCG00000023904	6	0.0226503	-	pseudogene	-	trans_eQTLII
Lung	11_41845540_48693760	ENSSSCG00000030511	5	0.032277	+	protein_coding	LGR5	trans_eQTLII
Lung	11_41845540_48693760	ENSSSCG00000000211	5	0.00013612	+	protein_coding	AQP5	trans_eQTLII
Lung	11_41845540_48693760	ENSSSCG00000006928	4	9.019e-05	-	protein_coding	-	trans_eQTLII
Lung	11_41845540_48693760	ENSSSCG00000007510	17	0.00627455	+	protein_coding	C20orf85	trans_eQTLII
Lung	11_41845540_48693760	ENSSSCG00000007778	3	0.0045409	+	protein_coding	CCDC189	trans_eQTLII
Lung	11_41845540_48693760	ENSSSCG00000012960	2	6.947e-05	-	protein_coding	CST6	trans_eQTLII
Lung	11_41845540_48693760	ENSSSCG00000023903	8	0.00013085	-	protein_coding	ATP5ME	trans_eQTLII
Lung	11_41845540_48693760	ENSSSCG00000023957	4	0.00062868	+	protein_coding	CFAP126	trans_eQTLII
Lung	11_41845540_48693760	ENSSSCG00000025975	6	0.006499	-	protein_coding	FAM83E	trans_eQTLII
Lung	11_41845540_48693760	ENSSSCG00000026155	12	0.00252474	-	protein_coding	FSCN2	trans_eQTLII
Lung	11_41845540_48693760	ENSSSCG00000032076	3	0.00187995	+	protein_coding	-	trans_eQTLII
Lung	11_41845540_48693760	ENSSSCG00000037792	6	0.00027727	-	protein_coding	COX7A1	trans_eQTLII
Lung	11_41845540_48693760	ENSSSCG00000050990	2	0.00052657	-	protein_coding	-	trans_eQTLII
Lung	11_41845540_48693760	ENSSSCG00000008062	3	0.00908292	+	protein_coding	PRSS27	trans_eQTLII
Lung	11_41845540_48693760	ENSSSCG00000013584	2	0.0141296	+	protein_coding	-	trans_eQTLII
Lung	11_41845540_48693760	ENSSSCG00000013714	2	0.00150652	-	protein_coding	-	trans_eQTLII
Lung	11_41845540_48693760	ENSSSCG00000029034	6	0.00018795	-	protein_coding	COX4I1	trans_eQTLII
Lung	11_41845540_48693760	ENSSSCG00000031011	X	0.00056732	+	protein_coding	CCDC160	trans_eQTLII
Lung	11_41845540_48693760	ENSSSCG00000038694	5	0.00024995	-	protein_coding	CCND2	trans_eQTLII
Lung	11_41845540_48693760	ENSSSCG00000000967	5	0.00013657	+	protein_coding	-	trans_eQTLII
Lung	11_41845540_48693760	ENSSSCG00000003336	6	0.00039763	+	protein_coding	-	trans_eQTLII
Lung	11_41845540_48693760	ENSSSCG00000007149	17	0.0027372	+	protein_coding	SPEF1	trans_eQTLII
Lung	11_41845540_48693760	ENSSSCG00000007589	3	0.00052163	+	protein_coding	-	trans_eQTLII
Lung	11_41845540_48693760	ENSSSCG00000026414	16	0.00018743	+	protein_coding	-	trans_eQTLII
Lung	11_41845540_48693760	ENSSSCG00000029161	3	0.0029842	+	protein_coding	ADI1	trans_eQTLII
Lung	11_41845540_48693760	ENSSSCG00000035983	6	0.00028858	-	protein_coding	TPPP3	trans_eQTLII
Lung	11_41845540_48693760	ENSSSCG00000037044	13	8.553e-05	-	protein_coding	NME9	trans_eQTLII
Lung	11_41845540_48693760	ENSSSCG00000050615	3	0.00343409	+	protein_coding	CCDC78	trans_eQTLII
Lung	11_41845540_48693760	ENSSSCG00000034633	8	0.00043338	+	protein_coding	CFAP99	trans_eQTLII
Lung	11_64480008_68336870	ENSSSCG00000000466	5	0.00033694	+	protein_coding	XPOT	trans_eQTLII
Lung	11_64480008_68336870	ENSSSCG00000006928	4	9.019e-05	-	protein_coding	-	trans_eQTLII
Lung	11_64480008_68336870	ENSSSCG00000009479	11	0.00273638	-	protein_coding	RBM26	trans_eQTLI
Lung	11_64480008_68336870	ENSSSCG00000011243	13	0.00453697	+	protein_coding	GOLGA4	trans_eQTLII
Lung	11_64480008_68336870	ENSSSCG00000018065	MT	0.00351235	+	protein_coding	ND1	trans_eQTLII
Lung	11_64480008_68336870	ENSSSCG00000018069	MT	0.00434634	+	protein_coding	ND2	trans_eQTLII
Lung	11_64480008_68336870	ENSSSCG00000018075	MT	0.00856366	+	protein_coding	COX1	trans_eQTLII
Lung	11_64480008_68336870	ENSSSCG00000018076	MT	0.00154789	-	Mt_tRNA	-	trans_eQTLII
Lung	11_64480008_68336870	ENSSSCG00000018078	MT	0.00203887	+	protein_coding	COX2	trans_eQTLII
Lung	11_64480008_68336870	ENSSSCG00000018081	MT	0.00262583	+	protein_coding	ATP6	trans_eQTLII
Lung	11_64480008_68336870	ENSSSCG00000018082	MT	0.00421741	+	protein_coding	COX3	trans_eQTLII
Lung	11_64480008_68336870	ENSSSCG00000018084	MT	0.00412218	+	protein_coding	ND3	trans_eQTLII
Lung	11_64480008_68336870	ENSSSCG00000018087	MT	0.00479763	+	protein_coding	ND4	trans_eQTLII
Lung	11_64480008_68336870	ENSSSCG00000018091	MT	0.00370001	+	protein_coding	ND5	trans_eQTLII
Lung	11_64480008_68336870	ENSSSCG00000018092	MT	0.00363004	-	protein_coding	ND6	trans_eQTLII
Lung	11_64480008_68336870	ENSSSCG00000018094	MT	0.00543224	+	protein_coding	CYTB	trans_eQTLII
Lung	11_64480008_68336870	ENSSSCG00000031011	X	0.00056732	+	protein_coding	CCDC160	trans_eQTLII
Lung	11_64480008_68336870	ENSSSCG00000034633	8	0.00043338	+	protein_coding	CFAP99	trans_eQTLII
Lung	11_64480008_68336870	ENSSSCG00000038694	5	0.00024995	-	protein_coding	CCND2	trans_eQTLII
Lung	11_64480008_68336870	ENSSSCG00000040202	17	0.0239175	+	protein_coding	CRLS1	trans_eQTLII
Lung	11_64480008_68336870	ENSSSCG00000025975	6	0.006499	-	protein_coding	FAM83E	trans_eQTLII
Lung	11_64480008_68336870	ENSSSCG00000003713	6	0.00027527	+	protein_coding	HRH4	trans_eQTLII
Lung	11_70301901_78881671	ENSSSCG00000000466	5	0.00033694	+	protein_coding	XPOT	trans_eQTLII
Lung	11_70301901_78881671	ENSSSCG00000006928	4	9.019e-05	-	protein_coding	-	trans_eQTLII
Lung	11_70301901_78881671	ENSSSCG00000009479	11	0.00273638	-	protein_coding	RBM26	trans_eQTLI
Lung	11_70301901_78881671	ENSSSCG00000011243	13	0.00453697	+	protein_coding	GOLGA4	trans_eQTLII
Lung	11_70301901_78881671	ENSSSCG00000018065	MT	0.00351235	+	protein_coding	ND1	trans_eQTLII
Lung	11_70301901_78881671	ENSSSCG00000018069	MT	0.00434634	+	protein_coding	ND2	trans_eQTLII
Lung	11_70301901_78881671	ENSSSCG00000018075	MT	0.00856366	+	protein_coding	COX1	trans_eQTLII
Lung	11_70301901_78881671	ENSSSCG00000018076	MT	0.00154789	-	Mt_tRNA	-	trans_eQTLII
Lung	11_70301901_78881671	ENSSSCG00000018078	MT	0.00203887	+	protein_coding	COX2	trans_eQTLII
Lung	11_70301901_78881671	ENSSSCG00000018081	MT	0.00262583	+	protein_coding	ATP6	trans_eQTLII
Lung	11_70301901_78881671	ENSSSCG00000018082	MT	0.00421741	+	protein_coding	COX3	trans_eQTLII
Lung	11_70301901_78881671	ENSSSCG00000018084	MT	0.00412218	+	protein_coding	ND3	trans_eQTLII
Lung	11_70301901_78881671	ENSSSCG00000018087	MT	0.00479763	+	protein_coding	ND4	trans_eQTLII
Lung	11_70301901_78881671	ENSSSCG00000018091	MT	0.00370001	+	protein_coding	ND5	trans_eQTLII
Lung	11_70301901_78881671	ENSSSCG00000018092	MT	0.00363004	-	protein_coding	ND6	trans_eQTLII
Lung	11_70301901_78881671	ENSSSCG00000018094	MT	0.00543224	+	protein_coding	CYTB	trans_eQTLII
Lung	11_70301901_78881671	ENSSSCG00000025975	6	0.006499	-	protein_coding	FAM83E	trans_eQTLII
Lung	11_70301901_78881671	ENSSSCG00000031011	X	0.00056732	+	protein_coding	CCDC160	trans_eQTLII
Lung	11_70301901_78881671	ENSSSCG00000034633	8	0.00043338	+	protein_coding	CFAP99	trans_eQTLII
Lung	11_70301901_78881671	ENSSSCG00000040202	17	0.0239175	+	protein_coding	CRLS1	trans_eQTLII
Lung	11_73524650_73589995	ENSSSCG00000001561	7	0.00318577	-	protein_coding	ETV7	trans_eQTLII	ETS
Lung	11_73524650_73589995	ENSSSCG00000012853	2	0.0316991	-	protein_coding	IRF7	trans_eQTLII	IRF
Lung	11_73524650_73589995	ENSSSCG00000016502	18	0.0075365	+	protein_coding	PARP12	trans_eQTLII	Others
Lung	11_73524650_73589995	ENSSSCG00000000396	5	0.0127465	-	protein_coding	STAT2	trans_eQTLII	STAT
Lung	11_73524650_73589995	ENSSSCG00000016057	15	0.0253656	-	protein_coding	STAT1	trans_eQTLII	STAT
Lung	11_73524650_73589995	ENSSSCG00000023178	2	0.00148976	+	protein_coding	BATF2	trans_eQTLII	TF_bZIP
Lung	11_73524650_73589995	ENSSSCG00000001912	7	0.00462311	-	protein_coding	PML	trans_eQTLII		Others
Lung	11_73524650_73589995	ENSSSCG00000017754	12	0.0479095	+	protein_coding	-	trans_eQTLII		Others
Lung	11_73524650_73589995	ENSSSCG00000022011	15	0.0142709	+	protein_coding	NMI	trans_eQTLII		Others
Lung	11_73524650_73589995	ENSSSCG00000000148	5	0.00780143	-	protein_coding	-	trans_eQTLII
Lung	11_73524650_73589995	ENSSSCG00000001233	7	0.014504	-	protein_coding	TRIM26	trans_eQTLII
Lung	11_73524650_73589995	ENSSSCG00000002516	7	0.00230607	-	protein_coding	WARS1	trans_eQTLII
Lung	11_73524650_73589995	ENSSSCG00000003763	6	0.0187813	-	protein_coding	IFI44	trans_eQTLII
Lung	11_73524650_73589995	ENSSSCG00000004870	1	0.00052153	-	protein_coding	CNDP2	trans_eQTLII
Lung	11_73524650_73589995	ENSSSCG00000007508	17	0.00696222	-	protein_coding	ZBP1	trans_eQTLII
Lung	11_73524650_73589995	ENSSSCG00000008647	3	0.00882539	+	protein_coding	CMPK2	trans_eQTLII
Lung	11_73524650_73589995	ENSSSCG00000008875	8	0.0196972	+	protein_coding	RXFP1	trans_eQTLII
Lung	11_73524650_73589995	ENSSSCG00000008978	8	0.00077763	-	protein_coding	CXCL11	trans_eQTLII
Lung	11_73524650_73589995	ENSSSCG00000009216	8	0.00120876	-	protein_coding	SPP1	trans_eQTLII
Lung	11_73524650_73589995	ENSSSCG00000009396	11	0.0207355	-	protein_coding	PHF11	trans_eQTLI
Lung	11_73524650_73589995	ENSSSCG00000009921	14	0.00311059	-	protein_coding	OASL	trans_eQTLII
Lung	11_73524650_73589995	ENSSSCG00000010438	14	0.00029909	-	protein_coding	ATAD1	trans_eQTLII
Lung	11_73524650_73589995	ENSSSCG00000010454	14	0.00567754	+	protein_coding	IFIT5	trans_eQTLII
Lung	11_73524650_73589995	ENSSSCG00000011364	13	0.0298423	-	protein_coding	NCKIPSD	trans_eQTLII
Lung	11_73524650_73589995	ENSSSCG00000011876	13	0.00321016	-	protein_coding	DTX3L	trans_eQTLII
Lung	11_73524650_73589995	ENSSSCG00000012893	2	0.0018154	+	protein_coding	UNC93B1	trans_eQTLII
Lung	11_73524650_73589995	ENSSSCG00000013102	2	0.0133105	-	protein_coding	MS4A7	trans_eQTLII
Lung	11_73524650_73589995	ENSSSCG00000013181	2	0.00539033	-	protein_coding	SERPING1	trans_eQTLII
Lung	11_73524650_73589995	ENSSSCG00000014565	2	0.0277744	+	protein_coding	-	trans_eQTLII
Lung	11_73524650_73589995	ENSSSCG00000014780	9	0.00204223	+	protein_coding	TRIM21	trans_eQTLII
Lung	11_73524650_73589995	ENSSSCG00000015435	9	0.0121721	-	protein_coding	NAMPT	trans_eQTLII
Lung	11_73524650_73589995	ENSSSCG00000015549	9	0.0027495	-	protein_coding	RNASEL	trans_eQTLII
Lung	11_73524650_73589995	ENSSSCG00000015897	15	0.00274175	-	protein_coding	IFIH1	trans_eQTLII
Lung	11_73524650_73589995	ENSSSCG00000016243	15	0.0230931	+	protein_coding	RHBDD1	trans_eQTLII
Lung	11_73524650_73589995	ENSSSCG00000016957	16	0.0466688	-	protein_coding	CD180	trans_eQTLII
Lung	11_73524650_73589995	ENSSSCG00000017087	16	0.0484216	-	protein_coding	GM2A	trans_eQTLII
Lung	11_73524650_73589995	ENSSSCG00000017416	12	0.00289477	+	protein_coding	DHX58	trans_eQTLII
Lung	11_73524650_73589995	ENSSSCG00000017420	12	0.00186665	-	protein_coding	CNP	trans_eQTLII
Lung	11_73524650_73589995	ENSSSCG00000017886	12	0.0277741	-	protein_coding	FBXO39	trans_eQTLII
Lung	11_73524650_73589995	ENSSSCG00000022912	18	0.046423	+	protein_coding	NT5C3A	trans_eQTLII
Lung	11_73524650_73589995	ENSSSCG00000023362	12	0.0235692	+	protein_coding	RHBDF2	trans_eQTLII
Lung	11_73524650_73589995	ENSSSCG00000023379	2	0.0285706	+	protein_coding	UBE2L6	trans_eQTLII
Lung	11_73524650_73589995	ENSSSCG00000023604	8	0.0041029	+	protein_coding	LAP3	trans_eQTLII
Lung	11_73524650_73589995	ENSSSCG00000023785	8	0.027558	-	protein_coding	TMEM156	trans_eQTLII
Lung	11_73524650_73589995	ENSSSCG00000024219	5	0.0476498	-	protein_coding	TIGAR	trans_eQTLII
Lung	11_73524650_73589995	ENSSSCG00000025618	7	0.00884963	-	protein_coding	TAP1	trans_eQTLII
Lung	11_73524650_73589995	ENSSSCG00000030548	8	0.0409282	-	protein_coding	HERC5	trans_eQTLII
Lung	11_73524650_73589995	ENSSSCG00000030801	4	0.040222	+	protein_coding	-	trans_eQTLII
Lung	11_73524650_73589995	ENSSSCG00000031106	6	0.0267076	-	protein_coding	PLA2G2D	trans_eQTLII
Lung	11_73524650_73589995	ENSSSCG00000031690	17	0.0121674	+	protein_coding	TLDC2	trans_eQTLII
Lung	11_73524650_73589995	ENSSSCG00000032436	2	0.00699243	-	protein_coding	-	trans_eQTLII
Lung	11_73524650_73589995	ENSSSCG00000032474	8	0.00157509	-	protein_coding	CXCL10	trans_eQTLII
Lung	11_73524650_73589995	ENSSSCG00000033113	14	0.00737021	+	protein_coding	CHMP7	trans_eQTLII
Lung	11_73524650_73589995	ENSSSCG00000033453	2	0.0249155	+	protein_coding	BST2	trans_eQTLII
Lung	11_73524650_73589995	ENSSSCG00000034802	13	0.0301569	+	protein_coding	-	trans_eQTLII
Lung	11_73524650_73589995	ENSSSCG00000036383	12	0.00077597	+	protein_coding	LGALS3BP	trans_eQTLII
Lung	12_60888378_60963451	ENSSSCG00000004758	1	0.025624	+	protein_coding	RHOV	trans_eQTLII
Lung	12_60888378_60963451	ENSSSCG00000004760	1	0.003777	+	protein_coding	-	trans_eQTLII
Lung	12_60888378_60963451	ENSSSCG00000034633	8	0.00680066	+	protein_coding	CFAP99	trans_eQTLII
Lung	12_60888378_60963451	ENSSSCG00000000967	5	0.00168774	+	protein_coding	-	trans_eQTLII
Lung	12_60888378_60963451	ENSSSCG00000001826	7	0.00140785	+	protein_coding	CFAP100	trans_eQTLII
Lung	12_60888378_60963451	ENSSSCG00000003155	6	0.00382482	+	protein_coding	PPP1R15A	trans_eQTLII
Lung	12_60888378_60963451	ENSSSCG00000003336	6	0.0006714	+	protein_coding	-	trans_eQTLII
Lung	12_60888378_60963451	ENSSSCG00000033259	6	0.0038624	-	protein_coding	ARMH1	trans_eQTLII
Lung	12_60888378_60963451	ENSSSCG00000034727	6	0.0013661	-	protein_coding	CCDC24	trans_eQTLII
Lung	12_60888378_60963451	ENSSSCG00000035933	4	0.00219391	-	protein_coding	MAPK15	trans_eQTLII
Lung	12_60888378_60963451	ENSSSCG00000037044	13	0.0111813	-	protein_coding	NME9	trans_eQTLII
Lung	12_60888378_60963451	ENSSSCG00000050615	3	0.00349291	+	protein_coding	CCDC78	trans_eQTLII
Lung	12_60888378_60963451	ENSSSCG00000050990	2	0.00066035	-	protein_coding	-	trans_eQTLII
Lung	13_136477098_137005422	ENSSSCG00000034980	6	0.00036958	-	protein_coding	IRF8	trans_eQTLII	IRF
Lung	13_136477098_137005422	ENSSSCG00000032686	6	0.00011316	-	protein_coding	RUNX3	trans_eQTLII	Runt
Lung	13_136477098_137005422	ENSSSCG00000016059	15	0.00014341	-	protein_coding	STAT4	trans_eQTLII	STAT
Lung	13_136477098_137005422	ENSSSCG00000017517	12	0.00312555	+	protein_coding	TBX21	trans_eQTLII	T-box
Lung	13_136477098_137005422	ENSSSCG00000040057	13	6.586e-05	-	protein_coding	EOMES	trans_eQTLI	T-box
Lung	13_136477098_137005422	ENSSSCG00000006902	4	0.00249895	+	protein_coding	GFI1	trans_eQTLII	zf-C2H2
Lung	13_136477098_137005422	ENSSSCG00000037019	2	4.116e-05	+	protein_coding	CAMK4	trans_eQTLII		CAMK
Lung	13_136477098_137005422	ENSSSCG00000015093	9	0.0023145	-	protein_coding	CD3D	trans_eQTLII		Others
Lung	13_136477098_137005422	ENSSSCG00000024480	10	0.00070619	+	protein_coding	SFMBT2	trans_eQTLII		Others
Lung	13_136477098_137005422	ENSSSCG00000001097	7	0.00026212	-	protein_coding	-	trans_eQTLII
Lung	13_136477098_137005422	ENSSSCG00000001867	7	0.02418	+	protein_coding	PSTPIP1	trans_eQTLII
Lung	13_136477098_137005422	ENSSSCG00000001978	7	2.91e-06	+	protein_coding	GZMH	trans_eQTLII
Lung	13_136477098_137005422	ENSSSCG00000003231	6	0.00019295	+	protein_coding	NKG7	trans_eQTLII
Lung	13_136477098_137005422	ENSSSCG00000006382	4	0.00010153	+	protein_coding	SLAMF6	trans_eQTLII
Lung	13_136477098_137005422	ENSSSCG00000006736	4	0.00046727	-	protein_coding	CD2	trans_eQTLII
Lung	13_136477098_137005422	ENSSSCG00000006764	4	1.68e-05	+	protein_coding	PTPN22	trans_eQTLII
Lung	13_136477098_137005422	ENSSSCG00000007131	17	0.00066587	+	protein_coding	CST7	trans_eQTLII
Lung	13_136477098_137005422	ENSSSCG00000007322	17	0.00013307	-	protein_coding	-	trans_eQTLII
Lung	13_136477098_137005422	ENSSSCG00000007956	3	0.00011894	+	protein_coding	NLRC3	trans_eQTLII
Lung	13_136477098_137005422	ENSSSCG00000008794	8	0.00036948	+	protein_coding	RHOH	trans_eQTLII
Lung	13_136477098_137005422	ENSSSCG00000010271	14	6.608e-05	-	protein_coding	PRF1	trans_eQTLII
Lung	13_136477098_137005422	ENSSSCG00000011740	13	0.0350369	+	protein_coding	SERPINI1	trans_eQTLI
Lung	13_136477098_137005422	ENSSSCG00000012643	X	1.85e-05	+	protein_coding	SH2D1A	trans_eQTLII
Lung	13_136477098_137005422	ENSSSCG00000012790	X	0.00030843	-	protein_coding	ARHGAP4	trans_eQTLII
Lung	13_136477098_137005422	ENSSSCG00000012909	2	0.00254344	+	protein_coding	PTPRCAP	trans_eQTLII
Lung	13_136477098_137005422	ENSSSCG00000012970	2	0.0207714	-	protein_coding	CTSW	trans_eQTLII
Lung	13_136477098_137005422	ENSSSCG00000013894	2	0.0004288	+	protein_coding	IL12RB1	trans_eQTLII
Lung	13_136477098_137005422	ENSSSCG00000014565	2	0.00056835	+	protein_coding	-	trans_eQTLII
Lung	13_136477098_137005422	ENSSSCG00000016067	15	0.0061983	-	protein_coding	STK17B	trans_eQTLII
Lung	13_136477098_137005422	ENSSSCG00000016451	18	0.00126959	+	protein_coding	-	trans_eQTLII
Lung	13_136477098_137005422	ENSSSCG00000016855	16	0.00156532	-	protein_coding	FYB1	trans_eQTLII
Lung	13_136477098_137005422	ENSSSCG00000016903	16	1.187e-05	+	protein_coding	GZMA	trans_eQTLII
Lung	13_136477098_137005422	ENSSSCG00000021944	5	0.00592767	+	protein_coding	RAC2	trans_eQTLII
Lung	13_136477098_137005422	ENSSSCG00000022226	9	9.12e-06	+	protein_coding	FASLG	trans_eQTLII
Lung	13_136477098_137005422	ENSSSCG00000022675	6	0.00075155	+	protein_coding	NCR1	trans_eQTLII
Lung	13_136477098_137005422	ENSSSCG00000022692	6	1.312e-05	-	protein_coding	-	trans_eQTLII
Lung	13_136477098_137005422	ENSSSCG00000023785	8	0.0156577	-	protein_coding	TMEM156	trans_eQTLII
Lung	13_136477098_137005422	ENSSSCG00000024024	13	0.00171438	-	protein_coding	CX3CR1	trans_eQTLI
Lung	13_136477098_137005422	ENSSSCG00000024311	13	0.0390738	+	protein_coding	CCR2	trans_eQTLI
Lung	13_136477098_137005422	ENSSSCG00000025042	15	0.00109547	+	protein_coding	ICOS	trans_eQTLII
Lung	13_136477098_137005422	ENSSSCG00000026217	5	0.00115192	-	protein_coding	-	trans_eQTLII
Lung	13_136477098_137005422	ENSSSCG00000029030	6	0.00672298	-	protein_coding	SMCHD1	trans_eQTLII
Lung	13_136477098_137005422	ENSSSCG00000029668	5	5.55e-06	+	protein_coding	-	trans_eQTLII
Lung	13_136477098_137005422	ENSSSCG00000030359	13	0.00339801	-	protein_coding	ARHGEF3	trans_eQTLI
Lung	13_136477098_137005422	ENSSSCG00000030582	7	0.00069503	+	lncRNA	-	trans_eQTLII
Lung	13_136477098_137005422	ENSSSCG00000030632	17	0.0267486	-	protein_coding	UBE2V1	trans_eQTLII
Lung	13_136477098_137005422	ENSSSCG00000031897	18	0.00065524	-	protein_coding	-	trans_eQTLII
Lung	13_136477098_137005422	ENSSSCG00000031970	9	0.00186472	+	protein_coding	RASSF5	trans_eQTLII
Lung	13_136477098_137005422	ENSSSCG00000031999	11	0.0113875	-	protein_coding	GPR18	trans_eQTLII
Lung	13_136477098_137005422	ENSSSCG00000032963	5	5.21e-06	-	protein_coding	IFNG	trans_eQTLII
Lung	13_136477098_137005422	ENSSSCG00000033909	18	0.0355392	-	protein_coding	-	trans_eQTLII
Lung	13_136477098_137005422	ENSSSCG00000034219	18	3.637e-05	+	protein_coding	-	trans_eQTLII
Lung	13_136477098_137005422	ENSSSCG00000034570	6	1.231e-05	-	protein_coding	IFI6	trans_eQTLII
Lung	13_136477098_137005422	ENSSSCG00000036844	13	0.00046481	-	protein_coding	GPR171	trans_eQTLI
Lung	13_136477098_137005422	ENSSSCG00000037319	15	8.751e-05	-	protein_coding	PDCD1	trans_eQTLII
Lung	13_136477098_137005422	ENSSSCG00000037669	10	0.00102908	-	protein_coding	PTPN7	trans_eQTLII
Lung	13_136477098_137005422	ENSSSCG00000038003	16	0.00961467	-	protein_coding	ITK	trans_eQTLII
Lung	13_136477098_137005422	ENSSSCG00000039407	18	0.00085898	+	protein_coding	-	trans_eQTLII
Lung	13_136477098_137005422	ENSSSCG00000040535	4	0.00039414	+	protein_coding	-	trans_eQTLII
Lung	13_136477098_137005422	ENSSSCG00000046319	1	0.00483635	+	pseudogene	-	trans_eQTLII
Lung	13_136477098_137005422	ENSSSCG00000049234	1	0.00385935	-	lncRNA	-	trans_eQTLII
Lung	13_136477098_137005422	ENSSSCG00000050527	7	0.00107702	-	protein_coding	-	trans_eQTLII
Lung	13_198415577_198477774	ENSSSCG00000000967	5	0.0001484	+	protein_coding	-	trans_eQTLII
Lung	13_198415577_198477774	ENSSSCG00000001826	7	3.194e-05	+	protein_coding	CFAP100	trans_eQTLII
Lung	13_198415577_198477774	ENSSSCG00000003336	6	3.3e-07	+	protein_coding	-	trans_eQTLII
Lung	13_198415577_198477774	ENSSSCG00000007149	17	0.00025389	+	protein_coding	SPEF1	trans_eQTLII
Lung	13_198415577_198477774	ENSSSCG00000021374	6	0.00541599	+	protein_coding	-	trans_eQTLII
Lung	13_198415577_198477774	ENSSSCG00000023957	4	0.0100839	+	protein_coding	CFAP126	trans_eQTLII
Lung	13_198415577_198477774	ENSSSCG00000029034	6	8.15e-05	-	protein_coding	COX4I1	trans_eQTLII
Lung	13_198415577_198477774	ENSSSCG00000030511	5	0.0177403	+	protein_coding	LGR5	trans_eQTLII
Lung	13_198415577_198477774	ENSSSCG00000034727	6	1.29e-06	-	protein_coding	CCDC24	trans_eQTLII
Lung	13_198415577_198477774	ENSSSCG00000035933	4	1.477e-05	-	protein_coding	MAPK15	trans_eQTLII
Lung	13_198415577_198477774	ENSSSCG00000037044	13	1.058e-05	-	protein_coding	NME9	trans_eQTLI
Lung	13_198415577_198477774	ENSSSCG00000038804	3	0.00607643	-	protein_coding	HBQ1	trans_eQTLII
Lung	13_198415577_198477774	ENSSSCG00000039681	12	0.00113031	+	protein_coding	B9D1	trans_eQTLII
Lung	13_198415577_198477774	ENSSSCG00000050615	3	8.26e-05	+	protein_coding	CCDC78	trans_eQTLII
Lung	13_198415577_198477774	ENSSSCG00000050990	2	0.00018127	-	protein_coding	-	trans_eQTLII
Lung	13_198432688_198477774	ENSSSCG00000005190	1	0.00234271	+	protein_coding	NFIB	trans_eQTLII	CTF_NFI
Lung	13_198432688_198477774	ENSSSCG00000002755	6	0.0330548	-	protein_coding	NFAT5	trans_eQTLII	RHD
Lung	13_198432688_198477774	ENSSSCG00000014157	2	0.0172996	+	protein_coding	NR2F1	trans_eQTLII	RXR-like
Lung	13_198432688_198477774	ENSSSCG00000032544	AEMK02000452.1	0.00894587	+	protein_coding	MTA1	trans_eQTLII	zf-GATA
Lung	13_198432688_198477774	ENSSSCG00000009449	11	0.0492585	+	protein_coding	TDRD3	trans_eQTLII		Others
Lung	13_198432688_198477774	ENSSSCG00000013406	2	0.0435989	-	protein_coding	CTR9	trans_eQTLII		Others
Lung	13_198432688_198477774	ENSSSCG00000020879	8	0.00057029	+	protein_coding	FBXW7	trans_eQTLII		Others
Lung	13_198432688_198477774	ENSSSCG00000000028	5	0.0296818	+	protein_coding	-	trans_eQTLII
Lung	13_198432688_198477774	ENSSSCG00000000117	5	0.0104624	+	protein_coding	C22orf23	trans_eQTLII
Lung	13_198432688_198477774	ENSSSCG00000000466	5	0.00921901	+	protein_coding	XPOT	trans_eQTLII
Lung	13_198432688_198477774	ENSSSCG00000000759	5	0.0130918	+	protein_coding	WNT5B	trans_eQTLII
Lung	13_198432688_198477774	ENSSSCG00000001506	7	0.00297839	-	protein_coding	RGL2	trans_eQTLII
Lung	13_198432688_198477774	ENSSSCG00000001691	7	0.00719346	+	protein_coding	RSPH9	trans_eQTLII
Lung	13_198432688_198477774	ENSSSCG00000002023	7	0.0383587	-	protein_coding	PABPN1	trans_eQTLII
Lung	13_198432688_198477774	ENSSSCG00000002379	7	0.0167579	-	protein_coding	-	trans_eQTLII
Lung	13_198432688_198477774	ENSSSCG00000002531	AEMK02000452.1	0.00958038	-	protein_coding	MOK	trans_eQTLII
Lung	13_198432688_198477774	ENSSSCG00000002557	AEMK02000452.1	0.0214086	-	protein_coding	NUDT14	trans_eQTLII
Lung	13_198432688_198477774	ENSSSCG00000002953	6	0.019375	+	protein_coding	-	trans_eQTLII
Lung	13_198432688_198477774	ENSSSCG00000003042	6	0.0239932	-	protein_coding	-	trans_eQTLII
Lung	13_198432688_198477774	ENSSSCG00000003068	6	0.00395943	-	protein_coding	SMG9	trans_eQTLII
Lung	13_198432688_198477774	ENSSSCG00000003155	6	0.00524118	+	protein_coding	PPP1R15A	trans_eQTLII
Lung	13_198432688_198477774	ENSSSCG00000003198	6	0.0379109	-	protein_coding	FUZ	trans_eQTLII
Lung	13_198432688_198477774	ENSSSCG00000003256	6	0.00054395	-	protein_coding	PRKCG	trans_eQTLII
Lung	13_198432688_198477774	ENSSSCG00000003903	6	0.00022982	-	protein_coding	-	trans_eQTLII
Lung	13_198432688_198477774	ENSSSCG00000003940	6	0.00415286	+	protein_coding	HYI	trans_eQTLII
Lung	13_198432688_198477774	ENSSSCG00000004008	1	0.0107498	+	protein_coding	WDR27	trans_eQTLII
Lung	13_198432688_198477774	ENSSSCG00000004832	1	0.00150136	+	protein_coding	UBE3A	trans_eQTLII
Lung	13_198432688_198477774	ENSSSCG00000005646	1	0.0105887	+	protein_coding	COQ4	trans_eQTLII
Lung	13_198432688_198477774	ENSSSCG00000005832	AEMK02000682.1	0.0256998	-	protein_coding	MAMDC4	trans_eQTLII
Lung	13_198432688_198477774	ENSSSCG00000005907	4	0.0400205	-	protein_coding	ADCK5	trans_eQTLII
Lung	13_198432688_198477774	ENSSSCG00000006032	4	0.0176573	-	protein_coding	EMC2	trans_eQTLII
Lung	13_198432688_198477774	ENSSSCG00000006928	4	0.00929455	-	protein_coding	-	trans_eQTLII
Lung	13_198432688_198477774	ENSSSCG00000006958	4	0.0489068	+	protein_coding	-	trans_eQTLII
Lung	13_198432688_198477774	ENSSSCG00000007094	17	0.0107323	-	protein_coding	DZANK1	trans_eQTLII
Lung	13_198432688_198477774	ENSSSCG00000007288	17	0.013911	+	protein_coding	MYH7B	trans_eQTLII
Lung	13_198432688_198477774	ENSSSCG00000007557	3	0.00139851	-	protein_coding	MICALL2	trans_eQTLII
Lung	13_198432688_198477774	ENSSSCG00000007589	3	0.0238279	+	protein_coding	-	trans_eQTLII
Lung	13_198432688_198477774	ENSSSCG00000007774	3	0.00981252	-	protein_coding	CTF1	trans_eQTLII
Lung	13_198432688_198477774	ENSSSCG00000007778	3	0.0390615	+	protein_coding	CCDC189	trans_eQTLII
Lung	13_198432688_198477774	ENSSSCG00000008004	3	0.0445886	-	protein_coding	ANTKMT	trans_eQTLII
Lung	13_198432688_198477774	ENSSSCG00000008039	3	0.0126154	+	protein_coding	NTHL1	trans_eQTLII
Lung	13_198432688_198477774	ENSSSCG00000008057	3	0.0417276	-	protein_coding	-	trans_eQTLII
Lung	13_198432688_198477774	ENSSSCG00000008282	3	0.0261933	-	protein_coding	WDR54	trans_eQTLII
Lung	13_198432688_198477774	ENSSSCG00000009390	11	0.0313514	+	protein_coding	SPRYD7	trans_eQTLII
Lung	13_198432688_198477774	ENSSSCG00000009479	11	0.00277381	-	protein_coding	RBM26	trans_eQTLII
Lung	13_198432688_198477774	ENSSSCG00000009798	14	0.00462103	-	protein_coding	B3GNT4	trans_eQTLII
Lung	13_198432688_198477774	ENSSSCG00000012448	X	0.0273921	-	protein_coding	ITM2A	trans_eQTLII
Lung	13_198432688_198477774	ENSSSCG00000012895	2	0.00599135	+	protein_coding	-	trans_eQTLII
Lung	13_198432688_198477774	ENSSSCG00000012960	2	8.36e-06	-	protein_coding	CST6	trans_eQTLII
Lung	13_198432688_198477774	ENSSSCG00000013004	2	0.0178001	-	protein_coding	TM7SF2	trans_eQTLII
Lung	13_198432688_198477774	ENSSSCG00000013584	2	0.00099977	+	protein_coding	-	trans_eQTLII
Lung	13_198432688_198477774	ENSSSCG00000013884	2	0.00728637	-	protein_coding	MAP1S	trans_eQTLII
Lung	13_198432688_198477774	ENSSSCG00000014800	9	0.00693561	+	protein_coding	RNF121	trans_eQTLII
Lung	13_198432688_198477774	ENSSSCG00000014806	9	0.0340064	-	protein_coding	ANAPC15	trans_eQTLII
Lung	13_198432688_198477774	ENSSSCG00000017143	12	0.0002292	+	protein_coding	CEP131	trans_eQTLII
Lung	13_198432688_198477774	ENSSSCG00000017521	12	0.00950772	-	protein_coding	SCRN2	trans_eQTLII
Lung	13_198432688_198477774	ENSSSCG00000017792	12	0.0100597	-	protein_coding	CORO6	trans_eQTLII
Lung	13_198432688_198477774	ENSSSCG00000018063	MT	0.00258385	+	Mt_rRNA	-	trans_eQTLII
Lung	13_198432688_198477774	ENSSSCG00000018065	MT	0.00317607	+	protein_coding	ND1	trans_eQTLII
Lung	13_198432688_198477774	ENSSSCG00000018069	MT	0.00394668	+	protein_coding	ND2	trans_eQTLII
Lung	13_198432688_198477774	ENSSSCG00000018075	MT	0.00856366	+	protein_coding	COX1	trans_eQTLII
Lung	13_198432688_198477774	ENSSSCG00000018076	MT	0.00018416	-	Mt_tRNA	-	trans_eQTLII
Lung	13_198432688_198477774	ENSSSCG00000018078	MT	0.00173066	+	protein_coding	COX2	trans_eQTLII
Lung	13_198432688_198477774	ENSSSCG00000018081	MT	0.00112409	+	protein_coding	ATP6	trans_eQTLII
Lung	13_198432688_198477774	ENSSSCG00000018082	MT	0.00252656	+	protein_coding	COX3	trans_eQTLII
Lung	13_198432688_198477774	ENSSSCG00000018084	MT	0.00403811	+	protein_coding	ND3	trans_eQTLII
Lung	13_198432688_198477774	ENSSSCG00000018086	MT	0.00347613	+	protein_coding	ND4L	trans_eQTLII
Lung	13_198432688_198477774	ENSSSCG00000018087	MT	0.00229922	+	protein_coding	ND4	trans_eQTLII
Lung	13_198432688_198477774	ENSSSCG00000018091	MT	0.00163194	+	protein_coding	ND5	trans_eQTLII
Lung	13_198432688_198477774	ENSSSCG00000018092	MT	0.00078101	-	protein_coding	ND6	trans_eQTLII
Lung	13_198432688_198477774	ENSSSCG00000018094	MT	0.00163973	+	protein_coding	CYTB	trans_eQTLII
Lung	13_198432688_198477774	ENSSSCG00000021220	AEMK02000452.1	0.0080926	-	protein_coding	CKB	trans_eQTLII
Lung	13_198432688_198477774	ENSSSCG00000021448	6	0.0118396	+	protein_coding	-	trans_eQTLII
Lung	13_198432688_198477774	ENSSSCG00000024500	13	0.0245852	-	protein_coding	CFAP410	trans_eQTLI
Lung	13_198432688_198477774	ENSSSCG00000024736	6	0.0405976	+	protein_coding	ACP4	trans_eQTLII
Lung	13_198432688_198477774	ENSSSCG00000025401	6	0.0144452	-	protein_coding	CDK10	trans_eQTLII
Lung	13_198432688_198477774	ENSSSCG00000026155	12	0.00097123	-	protein_coding	FSCN2	trans_eQTLII
Lung	13_198432688_198477774	ENSSSCG00000026417	6	0.0290149	+	protein_coding	EPS8L1	trans_eQTLII
Lung	13_198432688_198477774	ENSSSCG00000026850	14	0.0353079	+	protein_coding	SNCG	trans_eQTLII
Lung	13_198432688_198477774	ENSSSCG00000026945	13	0.0172516	-	protein_coding	LRRC2	trans_eQTLI
Lung	13_198432688_198477774	ENSSSCG00000027428	10	0.0323472	+	protein_coding	ENHO	trans_eQTLII
Lung	13_198432688_198477774	ENSSSCG00000028741	13	0.00396354	-	protein_coding	-	trans_eQTLI
Lung	13_198432688_198477774	ENSSSCG00000031003	AEMK02000452.1	0.0265007	+	protein_coding	-	trans_eQTLII
Lung	13_198432688_198477774	ENSSSCG00000031011	X	0.00714635	+	protein_coding	CCDC160	trans_eQTLII
Lung	13_198432688_198477774	ENSSSCG00000031513	2	0.0431185	-	protein_coding	HRAS	trans_eQTLII
Lung	13_198432688_198477774	ENSSSCG00000031630	AEMK02000682.1	0.0341204	+	protein_coding	DPH7	trans_eQTLII
Lung	13_198432688_198477774	ENSSSCG00000032076	3	0.0259893	+	protein_coding	-	trans_eQTLII
Lung	13_198432688_198477774	ENSSSCG00000033259	6	0.00076864	-	protein_coding	ARMH1	trans_eQTLII
Lung	13_198432688_198477774	ENSSSCG00000034633	8	0.0002737	+	protein_coding	CFAP99	trans_eQTLII
Lung	13_198432688_198477774	ENSSSCG00000034634	AEMK02000489.1	0.00158949	+	miRNA	ssc-mir-6782	trans_eQTLII
Lung	13_198432688_198477774	ENSSSCG00000035221	AEMK02000682.1	0.00284561	+	protein_coding	ENTR1	trans_eQTLII
Lung	13_198432688_198477774	ENSSSCG00000035852	12	0.0419277	+	protein_coding	CSNK1D	trans_eQTLII
Lung	13_198432688_198477774	ENSSSCG00000036542	6	0.00954304	-	protein_coding	PPP1R13L	trans_eQTLII
Lung	13_198432688_198477774	ENSSSCG00000036948	10	0.0163163	+	protein_coding	-	trans_eQTLII
Lung	13_198432688_198477774	ENSSSCG00000037174	AEMK02000569.1	0.00025248	-	protein_coding	ASMTL	trans_eQTLII
Lung	13_198432688_198477774	ENSSSCG00000037557	12	0.00235848	-	protein_coding	DRC3	trans_eQTLII
Lung	13_198432688_198477774	ENSSSCG00000038234	8	0.00346624	+	protein_coding	TMEM175	trans_eQTLII
Lung	13_198432688_198477774	ENSSSCG00000038694	5	0.0156034	-	protein_coding	CCND2	trans_eQTLII
Lung	13_198432688_198477774	ENSSSCG00000038844	12	0.00028938	-	protein_coding	SMIM5	trans_eQTLII
Lung	13_198432688_198477774	ENSSSCG00000039644	2	0.005483	-	pseudogene	-	trans_eQTLII
Lung	13_198432688_198477774	ENSSSCG00000040503	12	0.00077109	-	protein_coding	LRRC45	trans_eQTLII
Lung	13_198432688_198477774	ENSSSCG00000041869	9	0.0102388	+	lncRNA	-	trans_eQTLII
Lung	13_198432688_198477774	ENSSSCG00000043204	2	0.0291414	-	lncRNA	-	trans_eQTLII
Lung	13_198432688_198477774	ENSSSCG00000043940	2	0.00196579	-	lncRNA	-	trans_eQTLII
Lung	13_198432688_198477774	ENSSSCG00000044913	2	0.00064636	-	lncRNA	-	trans_eQTLII
Lung	13_198432688_198477774	ENSSSCG00000045063	14	0.00726746	-	lncRNA	-	trans_eQTLII
Lung	13_198432688_198477774	ENSSSCG00000046700	12	0.0471019	-	protein_coding	-	trans_eQTLII
Lung	13_198432688_198477774	ENSSSCG00000047129	1	0.0151445	-	lncRNA	-	trans_eQTLII
Lung	13_198432688_198477774	ENSSSCG00000048719	4	0.0351226	-	lncRNA	-	trans_eQTLII
Lung	13_198432688_198477774	ENSSSCG00000049811	4	0.00320254	-	lncRNA	-	trans_eQTLII
Lung	13_198432688_198477774	ENSSSCG00000050172	13	0.0320277	+	protein_coding	-	trans_eQTLI
Lung	13_198432688_198477774	ENSSSCG00000050209	2	0.0236527	+	lncRNA	-	trans_eQTLII
Lung	13_31954008_36675565	ENSSSCG00000014577	9	1.861e-05	+	protein_coding	TMEM9B	trans_eQTLII	bHLH
Lung	13_31954008_36675565	ENSSSCG00000039514	6	1.28e-06	-	protein_coding	ID3	trans_eQTLII	bHLH
Lung	13_31954008_36675565	ENSSSCG00000040879	13	6e-08	-	protein_coding	CNBP	trans_eQTLI	Others
Lung	13_31954008_36675565	ENSSSCG00000003317	6	2e-07	-	protein_coding	ZNF787	trans_eQTLII	zf-C2H2
Lung	13_31954008_36675565	ENSSSCG00000004963	1	3e-08	-	protein_coding	-	trans_eQTLII		ANP
Lung	13_31954008_36675565	ENSSSCG00000014071	2	3.9e-07	+	protein_coding	BTF3	trans_eQTLII		Others
Lung	13_31954008_36675565	ENSSSCG00000041822	12	4e-08	+	protein_coding	SMARCD2	trans_eQTLII		SWI/SNF
Lung	13_31954008_36675565	ENSSSCG00000002144	7	1.247e-05	+	protein_coding	CCNB1IP1	trans_eQTLII
Lung	13_31954008_36675565	ENSSSCG00000002295	7	0.00024552	-	protein_coding	VTI1B	trans_eQTLII
Lung	13_31954008_36675565	ENSSSCG00000004470	1	9e-08	+	protein_coding	-	trans_eQTLII
Lung	13_31954008_36675565	ENSSSCG00000007743	3	2.61e-06	+	protein_coding	-	trans_eQTLII
Lung	13_31954008_36675565	ENSSSCG00000011601	13	3.6e-07	-	protein_coding	LSM3	trans_eQTLI
Lung	13_31954008_36675565	ENSSSCG00000013453	2	3.97e-06	-	protein_coding	PLEKHJ1	trans_eQTLII
Lung	13_31954008_36675565	ENSSSCG00000014040	2	5e-07	+	protein_coding	LMAN2	trans_eQTLII
Lung	13_31954008_36675565	ENSSSCG00000016990	16	0.0007857	-	protein_coding	-	trans_eQTLII
Lung	13_31954008_36675565	ENSSSCG00000017307	12	6e-07	-	protein_coding	MYL4	trans_eQTLII
Lung	13_31954008_36675565	ENSSSCG00000018055	12	1.6e-07	+	protein_coding	-	trans_eQTLII
Lung	13_31954008_36675565	ENSSSCG00000021145	3	1.786e-05	+	protein_coding	AP1S1	trans_eQTLII
Lung	13_31954008_36675565	ENSSSCG00000026626	6	5.1e-07	+	protein_coding	RER1	trans_eQTLII
Lung	13_31954008_36675565	ENSSSCG00000033057	13	2e-07	-	protein_coding	ANAPC13	trans_eQTLI
Lung	13_31954008_36675565	ENSSSCG00000034733	5	1.44e-06	-	protein_coding	CMAS	trans_eQTLII
Lung	13_31954008_36675565	ENSSSCG00000038550	8	0.00010042	-	protein_coding	SCOC	trans_eQTLII
Lung	13_31954008_36675565	ENSSSCG00000038882	3	1.65e-06	+	protein_coding	C16orf91	trans_eQTLII
Lung	13_31954008_36675565	ENSSSCG00000038895	15	1.028e-05	-	protein_coding	DCTN6	trans_eQTLII
Lung	13_31954008_36675565	ENSSSCG00000039372	6	0	+	protein_coding	EMC10	trans_eQTLII
Lung	13_31954008_36675565	ENSSSCG00000040570	2	4.284e-05	-	protein_coding	C11orf58	trans_eQTLII
Lung	13_31954008_36675565	ENSSSCG00000001520	7	1.28e-06	-	protein_coding	LEMD2	trans_eQTLII
Lung	13_31954008_36675565	ENSSSCG00000002707	6	4e-08	-	protein_coding	GABARAPL2	trans_eQTLII
Lung	13_31954008_36675565	ENSSSCG00000004177	1	0	-	protein_coding	RPS12	trans_eQTLII
Lung	13_31954008_36675565	ENSSSCG00000005212	1	1e-08	+	protein_coding	PLGRKT	trans_eQTLII
Lung	13_31954008_36675565	ENSSSCG00000007970	3	2.2e-07	+	protein_coding	POLR3K	trans_eQTLII
Lung	13_31954008_36675565	ENSSSCG00000009820	14	5.297e-05	-	protein_coding	GPN3	trans_eQTLII
Lung	13_31954008_36675565	ENSSSCG00000012173	X	3.2e-07	+	protein_coding	SAT1	trans_eQTLII
Lung	13_31954008_36675565	ENSSSCG00000015332	9	0.00015339	-	protein_coding	PON1	trans_eQTLII
Lung	13_31954008_36675565	ENSSSCG00000015769	15	1e-08	+	protein_coding	SPCS3	trans_eQTLII
Lung	13_31954008_36675565	ENSSSCG00000016189	15	2.46e-06	-	protein_coding	AAMP	trans_eQTLII
Lung	13_31954008_36675565	ENSSSCG00000016755	18	1.302e-05	+	protein_coding	POLM	trans_eQTLII
Lung	13_31954008_36675565	ENSSSCG00000016756	18	6e-08	-	protein_coding	BLVRA	trans_eQTLII
Lung	13_31954008_36675565	ENSSSCG00000022820	3	3.7e-07	-	protein_coding	-	trans_eQTLII
Lung	13_31954008_36675565	ENSSSCG00000030125	4	6.8e-07	+	protein_coding	SELENOF	trans_eQTLII
Lung	13_31954008_36675565	ENSSSCG00000034415	1	1.3e-07	-	lncRNA	-	trans_eQTLII
Lung	13_31954008_36675565	ENSSSCG00000038777	3	4.4e-07	-	protein_coding	C7orf50	trans_eQTLII
Lung	13_31954008_36675565	ENSSSCG00000042572	7	2.4e-07	+	protein_coding	IMP3	trans_eQTLII
Lung	13_31954008_36675565	ENSSSCG00000000651	5	1.54e-06	+	protein_coding	CLEC12B	trans_eQTLII
Lung	13_31954008_36675565	ENSSSCG00000007160	17	0	+	protein_coding	DDRGK1	trans_eQTLII
[truncated: 9,026 more rows]
