# Supplementary material for: Expression genome-wide association study identifies key regulatory variants enriched with metabolic and immune functions in four porcine tissues
Source: BMC Genomics. 2024 Jul 11;25:684. doi: 10.1186/s12864-024-10583-w (PMC11238464; doi:10.1186/s12864-024-10583-w)
Supplement: Supplementary file 22 — Supplementary Material 22 [file 12864_2024_10583_MOESM22_ESM.xlsx]

## Sheet: Sheet1
Additional file 13. The biological process terms identified on GO enrichment analysis of genes associated with eQTL hotspots.
Tissue	Enrichment FDR	nGenes	Pathway Genes	Fold Enrichment	GO term	Genes
Liver	3.41469e-06	15	125	6.10734	Reg. of innate immune response	LAG3 RASGRP1 SLAMF6 ADAR ZBP1 SH2D1A IRF7 TRIM21 DHX58 CGAS NMI CD96 HAVCR2 CD226 ISG15
	3.76607e-06	16	145	5.59161	Defense response to virus	PTPN22 ZBP1 CD207 RSAD2 IFIT3 IFIT5 Mx2 IRF7 IFIH1 DHX58 CGAS ISG20 IFI44L CXCL10 CXCL9 ISG15
	2.63621e-07	20	198	5.30849	Adaptive immune response	C4A CD274 CD48 SLAMF6 SEMA4A FCGR1A RSAD2 PRKCQ MYD88 SH2D1A IRF7 IL18 SUPT6H ALOX15 CCR2 HAVCR2 JCHAIN ITK CD226
	2.35956e-07	21	209	5.09063	Response to virus	ADAR PTPN22 ZBP1 CD207 RSAD2 DDX21 IFIT2 IFIT3 IFIT5 MYD88 Mx2 IRF7 IFIH1 DHX58 CGAS NMI ISG20 IFI44L CXCL10 CXCL9 ISG15
	7.95604e-07	20	202	4.96297	Reg. of response to biotic stimulus	LAG3 BMP6 ARG2 RASGRP1 CD274 SLAMF6 ADAR PTPN22 ZBP1 IFIT3 SH2D1A IRF7 TRIM21 DHX58 CGAS NMI CD96 HAVCR2 CD226 ISG15
	7.95604e-07	24	330	4.14193	Response to bacterium	BMP6 FKBP5 ARG2 CA3 FCGR1A BAIAP2L1 CMPK2 MYD88 IL18 MAPKAPK2 GZMA DHX58 IKZF3 NOS2 CD96 CCR5 HAVCR2 LITAF CXCL10 CXCL9 JCHAIN SAA2 ISG15
	8.78632e-07	24	320	4.10812	Innate immune response	LAG3 RASGRP1 SLAMF6 ADAR ZBP1 IFIT3 MYD88 SH2D1A IRF7 TRIM21 IL18 IFIH1 DHX58 NOS2 CGAS NMI CD96 HAVCR2 CXCL10 IFNAR1 JCHAIN CD226 ISG15
	2.10708e-06	23	309	4.06984	Pos. reg. of cytokine production	RASGRP1 CD274 SLAMF6 CD2 PTPN22 RSAD2 DDX21 PRKCQ MYD88 IRF7 IL18 MAPKAPK2 IFIH1 DHX58 NOS2 CGAS CCR2 HAVCR2 TIGIT LOC100625479 ITK CD226 ISG15
	8.32371e-10	35	488	3.99945	Defense response to other organism	LAG3 ARG2 RASGRP1 SLAMF6 ADAR FCGR1A PTPN22 ZBP1 CD207 RSAD2 IFIT3 IFIT5 MYD88 Mx2 SH2D1A IRF7 TRIM21 IL18 IFIH1 DHX58 NOS2 CGAS NMI BATF2 CD96 ISG20 IFI44L HAVCR2 CXCL10 CXCL9 IFNAR1 JCHAIN CD226 ISG15
	4.17337e-12	48	705	3.64011	Response to external biotic stimulus	LAG3 BMP6 FKBP5 ARG2 RASGRP1 CA3 SLAMF6 ADAR FCGR1A PTPN22 ZBP1 BAIAP2L1 CD207 CMPK2 RSAD2 DDX21 IFIT2 IFIT3 IFIT5 MYD88 Mx2 SH2D1A IRF7 TRIM21 IL18 MAPKAPK2 IFIH1 GZMA DHX58 IKZF3 NOS2 CGAS NMI BATF2 CD96 CCR5 ISG20 IFI44L HAVCR2 LITAF CXCL10 CXCL9 IFNAR1 JCHAIN SAA2 CD226 ISG15
	4.17337e-12	48	704	3.64011	Response to other organism	LAG3 BMP6 FKBP5 ARG2 RASGRP1 CA3 SLAMF6 ADAR FCGR1A PTPN22 ZBP1 BAIAP2L1 CD207 CMPK2 RSAD2 DDX21 IFIT2 IFIT3 IFIT5 MYD88 Mx2 SH2D1A IRF7 TRIM21 IL18 MAPKAPK2 IFIH1 GZMA DHX58 IKZF3 NOS2 CGAS NMI BATF2 CD96 CCR5 ISG20 IFI44L HAVCR2 LITAF CXCL10 CXCL9 IFNAR1 JCHAIN SAA2 CD226 ISG15
	1.95703e-09	38	532	3.58921	Reg. of immune response	LAG3 C4A ARG2 RASGRP1 CD274 CD48 SLAMF6 FCRL3 ADAR FCGR1A PTPN22 ZBP1 ZAP70 RSAD2 IFIT3 PRKCQ MYD88 SH2D1A IRF7 SPPL2B TRIM21 IL18 MAPKAPK2 IFIH1 DHX58 SUPT6H ALOX15 CGAS NMI CD96 CCR2 HAVCR2 BCAR1 PLA2G2D ITK CD226 ISG15
	2.19876e-12	58	1003	3.23881	Immune response	LAG3 BMP6 LOC100513601 SLA-8 C4A ARG2 RASGRP1 CD274 CD48 SLAMF6 FCRL3 SEMA4A ADAR FCGR1A PTPN22 ZBP1 ITGAL ZAP70 CD207 RSAD2 LOC100525396 CXCL11 DDX21 IFIT3 IFIT5 PRKCQ MYD88 Mx2 SH2D1A IRF7 SPPL2B TRIM21 IL18 MAPKAPK2 IFIH1 DHX58 NOS2 SUPT6H ALOX15 CGAS NMI BATF2 CD96 CCR2 CCR5 ISG20 IFI44L HAVCR2 BCAR1 PLA2G2D CXCL10 CXCL9 IFNAR1 JCHAIN ITK CD226 ISG15
	7.41971e-10	46	845	3.20449	Defense response	LAG3 BMP6 ARG2 RASGRP1 SLAMF6 ADAR FCGR1A PTPN22 ZBP1 IL4R CD207 RSAD2 LOC100525396 CXCL11 IFIT3 IFIT5 MYD88 Mx2 SH2D1A IRF7 TRIM21 IL18 MAPKAPK2 IFIH1 DHX58 NOS2 ALOX15 CGAS NMI BATF2 CD96 CCR2 CCR5 ISG20 IFI44L HAVCR2 PLA2G2D ACKR2 CXCL10 CXCL9 IFNAR1 JCHAIN CD226 NUPR1 ISG15
	4.65113e-10	48	803	3.15514	Biological proc. involved in interspecies interaction between organisms	LAG3 BMP6 FKBP5 ARG2 RASGRP1 CA3 SLAMF6 ADAR FCGR1A PTPN22 ZBP1 BAIAP2L1 CD207 CMPK2 RSAD2 DDX21 IFIT2 IFIT3 IFIT5 MYD88 Mx2 SH2D1A IRF7 TRIM21 IL18 MAPKAPK2 IFIH1 GZMA DHX58 IKZF3 NOS2 CGAS NMI BATF2 CD96 CCR5 ISG20 IFI44L HAVCR2 LITAF CXCL10 CXCL9 IFNAR1 JCHAIN SAA2 CD226 ISG15
	2.47635e-06	32	534	3.08503	Pos. reg. of immune system proc.	LAG3 C4A PLA2G7 RASGRP1 CD274 SLAMF6 FCRL3 FCGR1A PTPN22 ZBP1 ZAP70 RSAD2 RHOH DDX21 PRKCQ MYD88 SH2D1A IRF7 CD5 IL18 DHX58 CGAS NMI CCR2 HAVCR2 BCAR1 MZB1 CXCL10 CSF1 ITK CD226
	1.09711e-08	50	913	2.76265	Reg. of immune system proc.	LAG3 C4A PLA2G7 ARG2 RASGRP1 CD274 CD48 SLAMF6 FCRL3 ADAR FCGR1A PTPN22 ZBP1 ZAP70 RSAD2 RHOH DDX21 IFIT3 PRKCQ MYD88 SH2D1A IRF7 CD5 SPPL2B TRIM21 IL18 MAPKAPK2 IFIH1 DHX58 IKZF3 SUPT6H ALOX15 CGAS NMI CD96 CCR2 HAVCR2 BCAR1 MZB1 TIGIT PLA2G2D CXCL10 ZNF16 SPN FSTL3 CSF1 ITK CD226 ISG15
	8.7981e-10	65	1492	2.49169	Response to external stimulus	LAG3 BMP6 FKBP5 PLA2G7 ARG2 RASGRP1 CA3 SLAMF6 ADAR FCGR1A PTPN22 ZBP1 BAIAP2L1 CD207 CMPK2 RSAD2 LOC100525396 CXCL11 DDX21 IFIT2 IFIT3 IFIT5 PRKCQ MYD88 CHL1 Mx2 SH2D1A IRF7 STX3 TRIM21 IL18 ATF3 MAPKAPK2 IFIH1 ITGA4 GZMA DHX58 IKZF3 NOS2 ALOX15 CGAS NMI BATF2 CD96 CCR2 CCR5 ISG20 IFI44L HAVCR2 BCAR1 PLA2G2D ACKR2 LITAF CXCL10 CXCL9 IFNAR1 GDF15 JCHAIN SAA2 CSF1 CD226 RTN4RL1 NUPR1 ISG15
	4.45805e-11	74	1644	2.47081	Immune system proc.	ITGB7 LAG3 BMP6 LOC100513601 SLA-8 C4A RUNX2 PLA2G7 ARG2 RASGRP1 CD274 CD48 SLAMF6 FCRL3 SEMA4A ADAR FCGR1A PTPN22 ZBP1 ITGAL ZAP70 CD207 RSAD2 RHOH LOC100525396 CXCL11 DDX21 IFIT3 IFIT5 PRKCQ MYD88 Mx2 SH2D1A IRF7 CD5 SPPL2B TRIM21 IL18 MAPKAPK2 IFIH1 ITGA4 DHX58 IKZF3 NOS2 SUPT6H ALOX15 CGAS NMI BATF2 CD96 CCR2 CCR5 ISG20 IFI44L HAVCR2 BCAR1 MZB1 TIGIT PLA2G2D MAEA CXCL10 CXCL9 IFNAR1 ZNF16 SPN…
Lung	1.30176e-05	16	38	4.42496	Aerobic electron transport chain	PARK7 LOC100524873 NDUFB9 NDUFB6 NDUFA10 NDUFS6 ND1 MT-ND2 MT-CO3 MT-ND3 MT-ND4 MT-ND5 ND6 UQCC3 NDUFV2 NDUFC2
	2.98293e-06	21	46	3.91686	NADH dehydrogenase complex assembly	NDUFA6 NDUFS5 NDUFB9 NDUFS2 NDUFAB1 NDUFB6 NDUFA2 NDUFB3 NDUFA10 NDUFS4 ND1 MT-ND2 MT-ND4 MT-ND5 ND6 NDUFB4 NDUFB2 TIMM21 NDUFB11 NDUFAF8
	2.98293e-06	21	46	3.91686	Mitochondrial respiratory chain complex I assembly	NDUFA6 NDUFS5 NDUFB9 NDUFS2 NDUFAB1 NDUFB6 NDUFA2 NDUFB3 NDUFA10 NDUFS4 ND1 MT-ND2 MT-ND4 MT-ND5 ND6 NDUFB4 NDUFB2 TIMM21 NDUFB11 NDUFAF8
	3.19106e-07	27	73	3.73356	Oxidative phosphorylation	PARK7 LOC100524873 NDUFB9 NDUFB6 PDE12 NDUFA10 NDUFS6 ND1 MT-ND2 ATP6 MT-CO3 MT-ND3 NADH4L MT-ND4 MT-ND5 ND6 RHOA COX5A ATP5F1D NIPSNAP2 ATP5PB SLC25A33 UQCC3 ATP5PF NDUFV2 NDUFC2 NUPR1
	3.89772e-06	25	79	3.39841	Electron transport chain	PARK7 LOC100524873 COX7A2 NDUFB9 NDUFB6 NDUFB3 NDUFA10 NDUFS4 NDUFS6 ND1 MT-ND2 COX2 MT-CO3 MT-ND3 NADH4L MT-ND4 MT-ND5 ND6 CYTB COX5A UQCRFS1 POR UQCC3 NDUFV2 NDUFC2
	6.45107e-06	26	69	3.2081	Mitochondrial respiratory chain complex assembly	NDUFA6 NDUFS5 NDUFB9 NDUFS2 NDUFAB1 NDUFB6 COX17 NDUFA2 NDUFB3 NDUFA10 NDUFS4 ND1 MT-ND2 MT-ND4 MT-ND5 ND6 UQCRFS1 NDUFB4 NDUFB2 TIMM21 NDUFB11 PET100 SLC25A33 UQCC3 NDUFAF8
	1.32683e-05	30	101	2.83067	Aerobic respiration	DLST PARK7 LOC100524873 NDUFB9 NDUFB6 PDE12 NDUFA10 NDUFS6 ND1 MT-ND2 MT-CO1 ATP6 MT-CO3 MT-ND3 NADH4L MT-ND4 MT-ND5 ND6 RHOA COX5A SDHC ATP5F1D NIPSNAP2 ATP5PB SLC25A33 UQCC3 ATP5PF NDUFV2 NDUFC2 NUPR1
	5.27712e-07	46	180	2.59811	ATP metabolic proc.	TSPO TPI1 PARK7 LOC100524873 AK1 NDUFB9 ATP5F1E NDUFB6 TREX1 PDE12 ATP5PO PGK1 BAD NDUFA10 NDUFS6 GALK1 ATP5MC1 ND1 MT-ND2 MT-ATP8 ATP6 MT-CO3 MT-ND3 NADH4L MT-ND4 MT-ND5 ND6 RHOA ATP5ME SLC2A6 TIGAR COX5A ENO2 ATP5PD ATP5MC2 ATP5MF ATP5F1D NIPSNAP2 ATP5PB SLC25A33 UQCC3 ATP5PF NDUFV2 NDUFC2 NUPR1 ATP5MG
	1.10548e-05	49	209	2.22029	Response to virus	NPC2 ADAR PTPN22 MOV10 ZBP1 EIF2AK2 RSAD2 DDX60 OAS2 OASL PRF1 IFIT2 IFIT3 IFIT5 CHUK GBF1 PTPRC TREX1 DTX3L TOMM70 Mx2 MX1 IRF7 IL12RB1 TRIM22 RNASEL TLR3 IFIH1 STAT1 ZC3HAV1 DHX58 TBX21 AP1S1 CGAS NMI ISG20 ARMC5 IFI44L HNRNPUL1 HERC5 FADD CXCL10 IFNG BST2 IFI6 PLSCR1 RPS15A TPT1 OAS1
	2.38113e-07	96	527	1.92486	Translation	MRPS18A MRPL52 WARS1 EIF3K RPS19 PPP1R15A RPS11 RPL22 RPS8 MRPL18 RPS12 RPLP1 RPL36AL RPS6 MRPL13 EIF3E RIDA MRPL24 MOV10 RPL5 EEF1D RCC1L MRPS17 RPL31 MRPL30 EIF2AK2 RPS3A RPL34 RPL21 DENR MRPL43 EIF1B PDE12 RPL24 RPS4X RPLP2 LTO1 ILF3 EIF3G RPL18A RPS23 RPL27A LOC100519675 DARS2 EEF1B2 C16H5orf34 RPL38 RPS16 KHDRBS1 MRPL27 RPL11 RPL13 RPL27 RPL18 MRPS6 RPS17 RPL26 RACK1 TRNAU1AP LOC100623540 RP…
	1.22492e-06	88	488	1.88712	Defense response to other organism	XRCC6 CLEC12B LAG3 TRIM26 UBD PML APOE VNN1 RASGRP1 LY96 SLAMF6 ADAR S100A8 PTPN22 MOV10 GSDMD ROMO1 ZBP1 GNLY EIF2AK2 RSAD2 TXK DDX60 OAS2 TRAFD1 OASL PRF1 IFIT3 IFIT5 PTPRC TREX1 PDE12 PARP14 DTX3L TOMM70 Mx2 MX1 CITED1 SH2D1A IRF7 SERPING1 CFD IL12RB1 TRIM22 TRIM21 CRTAM RNASEL TLR3 IFIH1 STAT1 DHX58 TRIM25 CGAS NMI CLNK BATF2 ISG20 ARMC5 PTPN6 LOC100519314 IFI44L FAM3A IFI35 LTF HERC5 FADD HR…
	6.08166e-07	96	544	1.86427	Peptide biosynthetic proc.	MRPS18A MRPL52 WARS1 EIF3K RPS19 PPP1R15A RPS11 RPL22 RPS8 MRPL18 RPS12 RPLP1 RPL36AL RPS6 MRPL13 EIF3E RIDA MRPL24 MOV10 RPL5 EEF1D RCC1L MRPS17 RPL31 MRPL30 EIF2AK2 RPS3A RPL34 RPL21 DENR MRPL43 EIF1B PDE12 RPL24 RPS4X RPLP2 LTO1 ILF3 EIF3G RPL18A RPS23 RPL27A LOC100519675 DARS2 EEF1B2 C16H5orf34 RPL38 RPS16 KHDRBS1 MRPL27 RPL11 RPL13 RPL27 RPL18 MRPS6 RPS17 RPL26 RACK1 TRNAU1AP LOC100623540 RP…
	2.38113e-07	113	646	1.83459	Peptide metabolic proc.	MRPS18A MRPL52 WARS1 EIF3K RPS19 APOE PPP1R15A RPS11 RPL22 PARK7 RPS8 MRPL18 RPS12 SEC11C RPLP1 RPL36AL RPS6 MRPL13 EIF3E RIDA MRPL24 MOV10 RPL5 EEF1D RCC1L MRPS17 RPL31 MRPL30 EIF2AK2 RPS3A RPL34 RPL21 DENR MRPL43 EIF1B SPCS1 PDE12 RPL24 ATP6AP2 RPS4X RPLP2 LTO1 ILF3 EIF3G RPL18A RPS23 RPL27A SPCS2 LOC100519675 DARS2 SPCS3 EEF1B2 C16H5orf34 RPL38 RPS16 PCSK1N GSTO1 KHDRBS1 MRPL27 RPL11 RPL13 RPL…
	6.45107e-06	100	613	1.72478	Amide biosynthetic proc.	MRPS18A MRPL52 WARS1 EIF3K RPS19 PPP1R15A RPS11 RPL22 RPS8 MRPL18 RPS12 RPLP1 RPL36AL RPS6 MRPL13 EIF3E RIDA MPC2 MRPL24 MOV10 RPL5 EEF1D RCC1L MRPS17 RPL31 MRPL30 EIF2AK2 RPS3A RPL34 RPL21 DENR MRPL43 EIF1B PDE12 RPL24 RPS4X RPLP2 LTO1 ILF3 EIF3G RPL18A RPS23 RPL27A LOC100519675 DARS2 ORMDL1 EEF1B2 C16H5orf34 RPL38 RPS16 KHDRBS1 MRPL27 RPL11 RPL13 RPL27 PDHB RPL18 ACAT1 MRPS6 RPS17 RPL26 RACK1 T…
	1.64844e-06	119	705	1.69221	Response to external biotic stimulus	XRCC6 CLEC12B LAG3 TRIM26 UBD NFKBIL1 RNF5 PML NPC2 APOE IFI44 VNN1 SNX3 C1H15orf48 RASGRP1 SELENOS NFIB LY96 SLAMF6 ADAR S100A8 PTPN22 MOV10 GFI1 GSDMD ROMO1 ZBP1 GNLY EIF2AK2 CMPK2 RSAD2 TXK NUGGC DDX60 OAS2 TRAFD1 OASL PRF1 IFIT2 IFIT3 IFIT5 CHUK GBF1 PTPRC TREX1 PDE12 IRAK2 PARP14 DTX3L TOMM70 Mx2 MX1 CITED1 SH2D1A IRF7 SERPING1 CTR9 CFD WDR83 IL12RB1 TRIM22 TRIM21 CRTAM RNASEL TLR3 IFIH1 STA…
	1.64844e-06	119	704	1.69221	Response to other organism	XRCC6 CLEC12B LAG3 TRIM26 UBD NFKBIL1 RNF5 PML NPC2 APOE IFI44 VNN1 SNX3 C1H15orf48 RASGRP1 SELENOS NFIB LY96 SLAMF6 ADAR S100A8 PTPN22 MOV10 GFI1 GSDMD ROMO1 ZBP1 GNLY EIF2AK2 CMPK2 RSAD2 TXK NUGGC DDX60 OAS2 TRAFD1 OASL PRF1 IFIT2 IFIT3 IFIT5 CHUK GBF1 PTPRC TREX1 PDE12 IRAK2 PARP14 DTX3L TOMM70 Mx2 MX1 CITED1 SH2D1A IRF7 SERPING1 CTR9 CFD WDR83 IL12RB1 TRIM22 TRIM21 CRTAM RNASEL TLR3 IFIH1 STA…
	1.22492e-06	126	788	1.67865	Cellular amide metabolic proc.	ORMDL2 MRPS18A MRPL52 WARS1 EIF3K RPS19 APOE PPP1R15A RPS11 RPL22 PARK7 RPS8 MRPL18 RPS12 VNN1 SMPD2 SEC11C RPLP1 RPL36AL RPS6 MRPL13 EIF3E RIDA MPC2 MRPL24 MOV10 RPL5 EEF1D RCC1L MRPS17 AMDHD2 RPL31 MRPL30 EIF2AK2 RPS3A RPL34 RPL21 DENR MRPL43 EIF1B SPCS1 PDE12 RPL24 ATP6AP2 RPS4X RENBP RPLP2 LTO1 ILF3 EIF3G RPL18A RPS23 RPL27A SPCS2 LOC100519675 DARS2 SPCS3 ORMDL1 EEF1B2 C16H5orf34 GM2A RPL38 R…
	4.07065e-06	131	803	1.61143	Biological proc. involved in interspecies interaction between organisms	XRCC6 CLEC12B LAG3 TRIM26 UBD NFKBIL1 RNF5 TAF11 PML NPC2 APOE IFI44 VNN1 SNX3 ANXA2 C1H15orf48 RASGRP1 SELENOS RRAGA NFIB LY96 SLAMF6 ADAR S100A8 PTPN22 MOV10 GFI1 GSDMD CHMP4B ROMO1 ZBP1 CHMP3 GNLY EIF2AK2 CMPK2 RSAD2 TXK NUGGC DDX60 OAS2 TRAFD1 OASL PRF1 IFIT2 IFIT3 IFIT5 CHUK GBF1 PTPRC TREX1 PDE12 THOC7 IRAK2 PARP14 DTX3L TOMM70 Mx2 MX1 CITED1 SH2D1A IRF7 GRK2 BAD SERPING1 CTR9 CFD WDR83 IL1…
	2.98293e-06	153	1003	1.55723	Immune response	XRCC6 CLEC12B LAG3 LOC100513601 TRIM26 UBD NFKBIL1 C4A AGER PML EXOSC6 APOE VNN1 FYN RASGRP1 SELENOS RPS6 LY96 XCL1 SLAMF6 ADAR S100A8 PTPN22 MOV10 GFI1 GSDMD CST7 RBCK1 ROMO1 ZBP1 ZAP70 CD8B GNLY EIF2AK2 RSAD2 TXK CXCL11 LCP1 DDX60 OAS2 TRAFD1 OASL CRKL PRF1 BMPR1A IFIT3 IFIT5 GBF1 PTPRC PRKCQ TREX1 PDE12 IRAK2 PARP14 DTX3L TOMM70 Mx2 MX1 CITED1 ITM2A SH2D1A SASH3 IRF7 UNC93B1 SLC15A3 SERPING1 P…
Spleen	0.000254876	6	26	16.5314	Neg. reg. of viral genome replication	RSAD2 IFIT5 MX1 RNASEL ISG20 ISG15
	0.00115087	6	38	11.971	Aerobic electron transport chain	ND1 MT-ND2 MT-CO3 MT-ND3 MT-ND4 ND6
	0.000186953	8	57	10.52	Respiratory electron transport chain	ND1 MT-ND2 MT-CO3 MT-ND3 MT-ND4 ND6 CYTB CCNB1
	0.000647555	7	48	10.3851	Reg. of viral genome replication	RSAD2 IFIT5 PDE12 MX1 RNASEL ISG20 ISG15
	0.000164118	9	79	9.13577	Electron transport chain	ND1 MT-ND2 COX2 MT-CO3 MT-ND3 MT-ND4 ND6 CYTB CCNB1
	0.000170117	9	73	8.97826	Oxidative phosphorylation	PDE12 ND1 MT-ND2 ATP6 MT-CO3 MT-ND3 MT-ND4 ND6 CCNB1
	4.34496e-06	15	145	6.99918	Defense response to virus	USP15 ZBP1 RSAD2 DDX60 OASL IFIT5 MX1 IRF7 RNASEL DHX58 ISG20 CXCL10 SLFN11 CXCL9 ISG15
	0.000374335	10	101	6.88808	Aerobic respiration	PDE12 ND1 MT-ND2 MT-CO1 ATP6 MT-CO3 MT-ND3 MT-ND4 ND6 CCNB1
	0.000157101	12	128	6.48896	Cellular respiration	PDE12 ND1 MT-ND2 MT-CO1 ATP6 MT-CO3 MT-ND3 MT-ND4 ND6 CYTB CCNB1 PNPT1
	0.000163065	15	209	4.87583	Response to virus	USP15 ZBP1 RSAD2 DDX60 OASL IFIT5 MX1 IRF7 RNASEL DHX58 ISG20 CXCL10 SLFN11 CXCL9 ISG15
	0.00142648	12	181	4.62879	Energy derivation by oxidation of organic compounds	PDE12 ND1 MT-ND2 MT-CO1 ATP6 MT-CO3 MT-ND3 MT-ND4 ND6 CYTB CCNB1 PNPT1
	8.97495e-05	23	488	3.5967	Defense response to other organism	USP15 KLRD1 CLEC7A LAG3 FGR ZBP1 GNLY RSAD2 DDX60 OASL IFIT5 PDE12 MX1 ELF4 IRF7 RNASEL DHX58 ISG20 SOCS1 CXCL10 SLFN11 CXCL9 ISG15
	0.000560574	26	705	2.72036	Response to external biotic stimulus	USP15 KLRD1 CLEC7A LAG3 FGR NFIB ZBP1 GNLY RSAD2 DDX60 OASL IFIT5 PDE12 MX1 ELF4 IRF7 RNASEL GZMA DHX58 CCR5 ISG20 SOCS1 CXCL10 SLFN11 CXCL9 ISG15
	0.000560574	26	704	2.72036	Response to other organism	USP15 KLRD1 CLEC7A LAG3 FGR NFIB ZBP1 GNLY RSAD2 DDX60 OASL IFIT5 PDE12 MX1 ELF4 IRF7 RNASEL GZMA DHX58 CCR5 ISG20 SOCS1 CXCL10 SLFN11 CXCL9 ISG15
	0.000711852	28	803	2.54729	Biological proc. involved in interspecies interaction between organisms	USP15 KLRD1 CLEC7A LAG3 FGR NFIB ZBP1 GNLY RSAD2 DDX60 OASL IFIT5 CTSL PDE12 MX1 ELF4 IRF7 SMARCA4 RNASEL GZMA DHX58 CCR5 ISG20 SOCS1 CXCL10 SLFN11 CXCL9 ISG15
	0.000163065	34	1003	2.5351	Immune response	USP15 KLRD1 CLEC7A LAG3 FGR SMPDL3B CD274 ZBP1 GNLY RSAD2 NSD2 CXCL11 DDX60 OASL IFIT5 CTSL PRKCQ PDE12 TFRC MX1 ELF4 IRF7 RNASEL CTLA4 DHX58 TNFSF10 CCR5 ISG20 SOCS1 CXCL10 SLFN11 CXCL9 ATAD5 ISG15
	0.00112983	27	845	2.53196	Defense response	USP15 KLRD1 CLEC7A LAG3 FGR SMPDL3B ZBP1 GNLY RSAD2 CXCL11 DDX60 OASL IFIT5 PDE12 MX1 ELF4 IRF7 RNASEL DHX58 TNFSF10 CCR5 ISG20 SOCS1 CXCL10 SLFN11 CXCL9 ISG15
	0.000157101	48	1644	2.12818	Immune system proc.	NCKAP1L USP15 KLRD1 CLEC7A LAG3 FGR SMPDL3B CD274 SPTA1 GON4L CD101 ZBP1 GNLY RSAD2 NSD2 CXCL11 DDX60 OASL IFIT5 CTSL PRKCQ DCAF1 PDE12 TFRC MX1 ELF4 IRF7 KLF1 RNASEL CTLA4 SLC4A1 DHX58 EVI2B ADD2 TNFSF10 CCR5 ISG20 SOCS1 TIGIT GPNMB CXCL10 SLFN11 CXCL9 TAL1 ATAD5 POLQ ERCC2 ISG15
Muscle	5.0237e-06	6	9	26.2655	Antigen processing and presentation of endogenous peptide antigen via MHC class	ZBTB22 B2M ERAP1 TAP2 TAP1 ERAP2
	9.81458e-07	7	11	24.5145	Antigen processing and presentation of endogenous peptide antigen	SLA-DRA ZBTB22 B2M ERAP1 TAP2 TAP1 ERAP2
	1.22574e-05	8	25	14.0083	Antigen processing and presentation of peptide antigen	SLA-DRA ZBTB22 B2M ERAP1 TAP2 TAP1 ERAP2 SLC11A1
	1.54626e-06	12	59	9.33886	Antigen processing and presentation	LOC100513601 SLA-8 SLA-DRA SLA-DMB ZBTB22 B2M ERAP1 TAP2 TAP1 PSMB8 ERAP2 SLC11A1
	1.37382e-05	16	145	5.18825	Defense response to virus	IL15 DDX60 IFIT3 DTX3L MX1 IRF7 SHFL IRF1 STAT1 DHX58 SAMHD1 CXCL10 CXCL9 BST2 NLRC5 ISG15
	1.40845e-05	16	164	5.14065	Lymphocyte mediated immunity	C4A SLA-DRA C1QA SMAD7 B2M SASH3 IRF7 C3 TBX21 ARRB2 PARP3 RNF19B PTPN6 TAP2 C1QB CORO1A
	1.40845e-05	22	311	3.79535	Pos. reg. of immune response	C4A SLA-DRA C1QA THEMIS2 B2M ZAP70 IL15 RGCC SASH3 IRF7 C3 LCP2 TBX21 SKAP1 NMI PTPN6 TAP2 PRKD2 PARP9 C1QB NLRC5 SLC11A1
	1.40845e-05	23	320	3.66126	Innate immune response	UBD IFIT3 MX1 IRF7 SHFL IRF1 TRIM21 STAT1 DHX58 CALCOCO2 ARRB2 NMI RNF19B PTPN6 PARP9 SAMHD1 SOCS1 CXCL10 CORO1A NLRC5 SLC11A1 ISG15
	1.58703e-07	36	532	3.34415	Reg. of immune response	C4A SLA-DRA C1QA THEMIS2 SMAD7 B2M ZAP70 IL15 RGCC DDX60 IFIT3 DTX3L SASH3 IRF7 C3 IRF1 TRIM21 STAT1 LCP2 DHX58 TBX21 SKAP1 ARRB2 RAC2 NMI PARP3 PTPN6 TAP2 PRKD2 PARP9 SAMHD1 SOCS1 C1QB NLRC5 SLC11A1 ISG15
	2.92802e-06	30	488	3.32475	Defense response to other organism	UBD GNLY IL15 DDX60 IFIT3 DTX3L MX1 IRF7 SHFL IRF1 TRIM21 STAT1 DHX58 CALCOCO2 ARRB2 NMI BATF2 RNF19B PTPN6 PARP9 SAMHD1 SOCS1 CXCL10 CXCL9 BST2 CORO1A NLRC5 SLC11A1 ISG15
	3.4682e-07	35	534	3.29496	Pos. reg. of immune system proc.	C4A SLA-DRA CDKN1A C1QA THEMIS2 LCK B2M LGALS3 ZAP70 IL15 RGCC DDX60 SASH3 IRF7 CD5 MDK C3 RASAL3 LCP2 DHX58 TBX21 SKAP1 CCL5 RAC2 NMI PTPN6 TAP2 PRKD2 PARP9 SOCS1 CXCL10 C1QB CORO1A NLRC5 SLC11A1
	2.08938e-12	59	1003	3.1788	Immune response	LOC100513601 UBD SLA-8 C4A SLA-DRA SLA-DMB C1QA THEMIS2 SMAD7 B2M ZAP70 GNLY IL15 RGCC DDX60 FAS IFIT3 DTX3L MX1 SASH3 IRF7 MDK C3 SHFL IRF1 TRIM21 STAT1 LCP2 DHX58 TBX21 SKAP1 CALCOCO2 CCL5 ARRB2 RAC2 NMI PARP3 BATF2 RNF19B PTPN6 TAP2 PRKD2 PARP9 SAMHD1 SOCS1 APOA1 LY86 CXCL10 CXCL9 BST2 C1QB LAX1 CCL24 CORO1A NLRC5 SLC11A1 SECTM1 ISG15
	1.32165e-05	30	505	3.06304	Cell-cell adhesion	ITGB7 CLSTN3 SLA-DRA LCK SMAD7 CCN3 ZAP70 IL15 RGCC SASH3 CD5 MDK RASAL3 IRF1 PCDH12 ADAM19 SOX9 TBX21 SKAP1 RAC2 EGFR CD9 AKNA PTPN6 CDH1 SOCS1 APOA1 LAX1 CORO1A PERP
	1.11152e-09	55	913	2.86628	Reg. of immune system proc.	C4A SLA-DRA CDKN1A C1QA THEMIS2 LCK SMAD7 B2M LGALS3 CCN3 ZAP70 IL15 RGCC DDX60 IFIT3 DTX3L SASH3 IRF7 TBC1D10C CD5 MDK C3 RASAL3 IRF1 TRIM21 STAT1 LCP2 SOX9 DHX58 TBX21 SKAP1 CCL5 ARRB2 RAC2 NMI CD9 PARP3 PTPN6 TAP2 PRKD2 PARP9 SAMHD1 SOCS1 APOA1 CXCL10 C1QB LAX1 SPN GPR171 MTURN CORO1A C1QC NLRC5 SLC11A1 ISG15
	3.36607e-15	88	1644	2.69862	Immune system proc.	ITGB7 LOC100513601 UBD SLA-8 C4A SLA-DRA PSMB9 SLA-DMB ZBTB22 CDKN1A C1QA THEMIS2 LCK SMAD7 PYGO1 B2M LGALS3 SIX4 CCN3 ZAP70 GNLY SFRP2 IL15 RGCC DDX60 FAS IFIT3 DTX3L MX1 SASH3 IRF7 TBC1D10C CD5 MDK C3 SHFL RASAL3 ERAP1 SLC12A2 IRF1 TRIM21 CD3D STAT1 KCP LCP2 SOX9 DHX58 TBX21 SKAP1 CALCOCO2 CCL5 ARRB2 RAC2 NMI CD9 PARP3 BATF2 RNF19B PTPN6 TAP2 TAP1 PRKD2 PSMB8 PARP9 SAMHD1 SOCS1 ERAP2 APOA1 PSMB…
	1.37382e-05	37	705	2.63904	Response to external biotic stimulus	UBD C1H15orf48 GNLY IL15 DDX60 IFIT3 DTX3L MX1 IRF7 C3 SHFL IRF1 TRIM21 STAT1 BAIAP2 DHX58 TBX21 CALCOCO2 ARRB2 NMI BATF2 RNF19B PTPN6 TAP2 PARP9 SAMHD1 SOCS1 RGS1 CXCL10 CXCL9 BST2 DCLK1 CORO1A NLRC5 SLC11A1 ISG15
	1.37382e-05	37	704	2.63904	Response to other organism	UBD C1H15orf48 GNLY IL15 DDX60 IFIT3 DTX3L MX1 IRF7 C3 SHFL IRF1 TRIM21 STAT1 BAIAP2 DHX58 TBX21 CALCOCO2 ARRB2 NMI BATF2 RNF19B PTPN6 TAP2 PARP9 SAMHD1 SOCS1 RGS1 CXCL10 CXCL9 BST2 DCLK1 CORO1A NLRC5 SLC11A1 ISG15
