# Supplementary material for: Expression genome-wide association study identifies key regulatory variants enriched with metabolic and immune functions in four porcine tissues
Source: BMC Genomics. 2024 Jul 11;25:684. doi: 10.1186/s12864-024-10583-w (PMC11238464; doi:10.1186/s12864-024-10583-w)
Supplement: Supplementary file 23 — Supplementary Material 23 [file 12864_2024_10583_MOESM23_ESM.xlsx]

## Sheet: Sheet1
Additional file 14. Identification of motif structures in shared eQTL regions across all tissues. Analyzed using MEME and TOMTOM, and recognized as TFs in the JASPAR dataset
	eQTL info			MEME		TOMTOM									JASPAR
No	Chr	start pos	end pos	Motifs	E-value	Target_ID	Optimal_offset	p-value	E-value	q-value	Overlap	Query_consensus	Target_consensus	Orientation	Name TF
1	3	113492564	117507761	AGGCYRGCAGCTRCAGCTCCGATTHGACCCCTAGCCTGGGA	3.8e-204	NS	NS	NS	NS	NS	NS	NS	NS	NS
				TYTTTTTTTTTTTTTTTTTTTTKKYTTTT	1.4e-130	NS	NS	NS	NS	NS	NS	NS	NS	NS
				CCTGGCCTTGCTCAGTGGGTTAAGGA	5.6e-92	NS	NS	NS	NS	NS	NS	NS	NS	NS
				TCTGCRACCTACACCACAGCTCACGGCAA	2.1e-75	NS	NS	NS	NS	NS	NS	NS	NS	NS
				YYYCYTCCCTBCCYCCCYCCY	1.4e-70	MA1723.1	3	6.8412300000000004E-7	1.41614E-3	2.6316500000000001E-3	21	CCCCCTCCCTGCCTCCCTCCT	CCTTCTGCTTCCTCCCTGCCCACC	-	PRDM9
						UP00021_1	-5	1.2798100000000001E-6	2.6492099999999999E-3	2.6316500000000001E-3	15	CCCCCTCCCTGCCTCCCTCCT	TCCCCCCCCCCCCCC	+
						MA0149.1	-2	3.7053700000000002E-6	7.6701299999999998E-3	5.0795299999999996E-3	18	CCCCCTCCCTGCCTCCCTCCT	CCTTCCTTCCTTCCTTCC	-	EWSR1-FLI1
						MA1652.1	-6	1.5338000000000001E-5	3.1749699999999999E-2	1.5769600000000002E-2	14	CCCCCTCCCTGCCTCCCTCCT	TTCTCACCTCCTCC	-	ZKSCAN5
						UP00022_1	-4	3.20284E-5	6.6298800000000005E-2	2.28282E-2	16	CCCCCTCCCTGCCTCCCTCCT	CCCCCCCCCCCACTTG	+
						MA1630.2	-3	3.35395E-5	6.9426799999999997E-2	2.28282E-2	12	CCCCCTCCCTGCCTCCCTCCT	CTCCCCTCCCCC	-	ZNF281
						MA0471.2	-7	4.1356100000000002E-5	8.5607199999999994E-2	2.28282E-2	13	CCCCCTCCCTGCCTCCCTCCT	CCTTCCCGCCCCC	-	E2F6
						MA1653.1	-3	4.4406800000000003E-5	9.1922100000000007E-2	2.28282E-2	12	CCCCCTCCCTGCCTCCCTCCT	CCCCCCTCCCCC	+	ZNF148
						MA1719.1	-2	1.12124E-4	0.232097	4.6940700000000002E-2	18	CCCCCTCCCTGCCTCCCTCCT	CCCTGCATGTCCCCATTT	-	ZNF816
						MA1965.1	-5	1.1414E-4	0.23626900000000001	4.6940700000000002E-2	10	CCCCCTCCCTGCCTCCCTCCT	CCCCTCCCCC	+	SP5
						MA0528.2	-7	1.28796E-4	0.26660699999999998	4.70625E-2	12	CCCCCTCCCTGCCTCCCTCCT	CCTCCTCCCCCC	-	ZNF263
						MA1627.1	-5	1.3732300000000001E-4	0.28425899999999998	4.70625E-2	14	CCCCCTCCCTGCCTCCCTCCT	CCCCTCCCCCACAC	+	Wt1
				GCTYRGATCCNGCGTTGCTGTGGCTSTGG	8.4e-65	NS	NS	NS	NS	NS	NS	NS	NS	NS
				ACCTCCATATGCCRYGGGWGYGGCCCWAR	1.6e-54	NS	NS	NS	NS	NS	NS	NS	NS	NS
				CKCAGTGGTTAACGAATCCGACTAGGAACCATGAGGTTGYGGGTTCGATC	6.9e-98	NS	NS	NS	NS	NS	NS	NS	NS	NS
				SYCCCYCCCMCCHCCHCCYCWSCCYCCCM	3e-51	UP00021_1	0	6.0365100000000004E-8	1.2495599999999999E-4	2.4722399999999999E-4	15	CTCCCTCCCCCCACCTCCCCTGCCCCCCC	TCCCCCCCCCCCCCC	+
						UP00022_1	-1	2.8518099999999999E-7	5.9032500000000005E-4	5.8397600000000005E-4	16	CTCCCTCCCCCCACCTCCCCTGCCCCCCC	CCCCCCCCCCCACTTG	+
						MA1961.1	0	1.06421E-6	2.2029200000000001E-3	1.38911E-3	12	CTCCCTCCCCCCACCTCCCCTGCCCCCCC	CCCCCGCCCCCC	-	PATZ1
						MA1653.1	1	1.3567300000000001E-6	2.8084300000000002E-3	1.38911E-3	11	CTCCCTCCCCCCACCTCCCCTGCCCCCCC	CCCCCCTCCCCC	+	ZNF148
						MA1965.1	-1	2.3771500000000002E-6	4.9206900000000001E-3	1.9471099999999999E-3	10	CTCCCTCCCCCCACCTCCCCTGCCCCCCC	CCCCTCCCCC	+	SP5
						MA1630.2	0	3.8729599999999998E-6	8.0170399999999996E-3	2.3680799999999998E-3	12	CTCCCTCCCCCCACCTCCCCTGCCCCCCC	CTCCCCTCCCCC	-	ZNF281
						ZNF740_DBD	-4	4.0475200000000003E-6	8.3783699999999996E-3	2.3680799999999998E-3	10	CTCCCTCCCCCCACCTCCCCTGCCCCCCC	CCCCCCCCAC	+
						MA0528.2	0	5.3878000000000003E-6	1.11527E-2	2.7582000000000001E-3	12	CTCCCTCCCCCCACCTCCCCTGCCCCCCC	CCTCCTCCCCCC	-	ZNF263
						ZNF740_full	-4	6.7301299999999997E-6	1.39314E-2	3.0625700000000001E-3	10	CTCCCTCCCCCCACCTCCCCTGCCCCCCC	CCCCCCCCAC	+
						MA0753.2	-1	9.5407300000000004E-6	1.9749300000000001E-2	3.9073800000000002E-3	13	CTCCCTCCCCCCACCTCCCCTGCCCCCCC	CCGCCCCCCCCAC	+	ZNF740
						MA1627.1	-1	1.09949E-5	2.2759399999999999E-2	4.0935600000000004E-3	14	CTCCCTCCCCCCACCTCCCCTGCCCCCCC	CCCCTCCCCCACAC	+	Wt1
						MA1522.1	-9	1.2035000000000001E-5	2.4912400000000001E-2	4.1074199999999996E-3	11	CTCCCTCCCCCCACCTCCCCTGCCCCCCC	CGCCCCTCCCC	+	MAZ
						MA1723.1	-3	1.8185900000000002E-5	3.7644799999999999E-2	5.7292300000000001E-3	24	CTCCCTCCCCCCACCTCCCCTGCCCCCCC	CCTTCTGCTTCCTCCCTGCCCACC	-	PRDM9
						Zfp740_DBD	-4	2.2123299999999999E-5	4.5795299999999997E-2	6.4718299999999996E-3	10	CTCCCTCCCCCCACCTCCCCTGCCCCCCC	CCCCCCCCAC	+
						MA0073.1	-3	2.91113E-5	6.0260300000000003E-2	7.9483100000000001E-3	20	CTCCCTCCCCCCACCTCCCCTGCCCCCCC	CCCCAAACCACCCCCCCCCC	+	RREB1
						MA1976.1	-2	3.2187200000000002E-5	6.6627500000000006E-2	8.2388700000000006E-3	27	CTCCCTCCCCCCACCTCCCCTGCCCCCCC	CCCTCGCACAGGCCCCCGGGCCCCCCT	-	ZNF320
						MA1513.1	0	3.97235E-5	8.2227700000000001E-2	9.5698099999999998E-3	11	CTCCCTCCCCCCACCTCCCCTGCCCCCCC	GCCCCGCCCCC	+	KLF15
						MA0471.2	-2	5.1156200000000003E-5	0.105893	1.1639399999999999E-2	13	CTCCCTCCCCCCACCTCCCCTGCCCCCCC	CCTTCCCGCCCCC	-	E2F6
						MA0039.4	-2	9.1502000000000006E-5	0.18940899999999999	1.9723399999999999E-2	12	CTCCCTCCCCCCACCTCCCCTGCCCCCCC	CGCCCCACCCCC	+	KLF4
						MA0742.2	-6	1.18467E-4	0.245227	2.4258999999999999E-2	9	CTCCCTCCCCCCACCTCCCCTGCCCCCCC	CCCCGCCCC	-	KLF12
						MA1992.1	-8	1.3231500000000001E-4	0.273893	2.5804500000000001E-2	15	CTCCCTCCCCCCACCTCCCCTGCCCCCCC	CCCCACTTCCTGTCT	-	Ikzf3
						MA0740.2	-6	1.64513E-4	0.34054200000000001	2.9995899999999999E-2	9	CTCCCTCCCCCCACCTCCCCTGCCCCCCC	CCCCGCCCC	-	KLF14
						MA0079.5	-6	1.8310399999999999E-4	0.379025	2.9995899999999999E-2	9	CTCCCTCCCCCCACCTCCCCTGCCCCCCC	CCCCGCCCC	-	SP1
						MA0516.3	-6	1.8310399999999999E-4	0.379025	2.9995899999999999E-2	9	CTCCCTCCCCCCACCTCCCCTGCCCCCCC	CCCCGCCCC	-	SP2
						MA0685.2	-6	1.8310399999999999E-4	0.379025	2.9995899999999999E-2	9	CTCCCTCCCCCCACCTCCCCTGCCCCCCC	CCCCGCCCC	-	SP4
						MA1578.1	-6	2.0217499999999999E-4	0.41850300000000001	3.1846300000000001E-2	10	CTCCCTCCCCCCACCTCCCCTGCCCCCCC	CCCCCCACTT	+	VEZF1
						MA1981.1	-5	2.1447E-4	0.44395299999999999	3.2531699999999997E-2	18	CTCCCTCCCCCCACCTCCCCTGCCCCCCC	TCCCGCCCCTTTCCTTTC	-	ZNF530
						MA1511.2	-6	2.26111E-4	0.46804899999999999	3.3072499999999998E-2	9	CTCCCTCCCCCCACCTCCCCTGCCCCCCC	CCCCGCCCC	-	KLF10
						MA1652.1	-4	3.0818300000000001E-4	0.63793999999999995	4.3522699999999997E-2	14	CTCCCTCCCCCCACCTCCCCTGCCCCCCC	TTCTCACCTCCTCC	-	ZKSCAN5
						MA1959.1	-6	3.4161700000000001E-4	0.707148	4.6636200000000003E-2	9	CTCCCTCCCCCCACCTCCCCTGCCCCCCC	CCCCGCCCC	-	KLF7
						MA0597.2	-13	3.6024499999999998E-4	0.74570800000000004	4.7592799999999998E-2	12	CTCCCTCCCCCCACCTCCCCTGCCCCCCC	CCTGCCCTGCGC	-	THAP1
				TTTWTARAAAAWAAAAAWAAA	3e-37	NS	NS	NS	NS	NS	NS	NS	NS	NS
2	7	112736220	113885257	YTTTTTTTTTTTTTTYTTTTTWKGGCYRCDCCYGHRGCATATGGAAGTTC	6.9e-130	NS	NS	NS	NS	NS	NS	NS	NS	NS
				AGGCCAGGGATCGAACCCRCAWCCTCATGGWTMCTAG	1.5e-113	NS	NS	NS	NS	NS	NS	NS	NS	NS
				TACACCACAGCTCACGGCAACGCYRGATCCTTAACCCACTGAG	1.6e-110	NS	NS	NS	NS	NS	NS	NS	NS	NS
				GGAGTTCCCRTTGTGGCKCAGTGGKWWA	4.3e-82	NS	NS	NS	NS	NS	NS	NS	NS	NS
				GGCTAGGGGTCGAATCGGAGCTGYAGCYGCYRGCCTRCGCCASAGCCACA	9.3e-82	NS	NS	NS	NS	NS	NS	NS	NS	NS
				MTWWWYTTTCTTTHTYWTWTTYTDTTTTDTTTTTTWTTYTT	4.1e-52	NS	NS	NS	NS	NS	NS	NS	NS	NS
				CCCYBBNCCCSBKBRSCCCCHBCCHCCYYCYMYCYCSCCCCBYBCCCCWS	3.4e-61	UP00021_1	-27	8.7344899999999997E-9	1.8080400000000001E-5	3.5719200000000002E-5	15	CCCCCCCCCCCGTTGCCCCCTCCCCCCCCCCCCCCCCCCCCCTCCCCCTG	TCCCCCCCCCCCCCC	+
						MA1653.1	-36	2.1598200000000001E-7	4.4708399999999999E-4	4.41624E-4	12	CCCCCCCCCCCGTTGCCCCCTCCCCCCCCCCCCCCCCCCCCCTCCCCCTG	CCCCCCTCCCCC	+	ZNF148
						MA1723.1	-18	8.3367200000000003E-7	1.7256999999999999E-3	1.0086699999999999E-3	24	CCCCCCCCCCCGTTGCCCCCTCCCCCCCCCCCCCCCCCCCCCTCCCCCTG	CCTTCTGCTTCCTCCCTGCCCACC	-	PRDM9
						MA1630.2	-36	1.08599E-6	2.2480099999999999E-3	1.0086699999999999E-3	12	CCCCCCCCCCCGTTGCCCCCTCCCCCCCCCCCCCCCCCCCCCTCCCCCTG	CTCCCCTCCCCC	-	ZNF281
						UP00022_1	-28	1.2332600000000001E-6	2.5528500000000002E-3	1.0086699999999999E-3	16	CCCCCCCCCCCGTTGCCCCCTCCCCCCCCCCCCCCCCCCCCCTCCCCCTG	CCCCCCCCCCCACTTG	+
						MA1522.1	-36	1.6062899999999999E-6	3.3250100000000002E-3	1.0947999999999999E-3	11	CCCCCCCCCCCGTTGCCCCCTCCCCCCCCCCCCCCCCCCCCCTCCCCCTG	CGCCCCTCCCC	+	MAZ
						MA0516.3	-32	2.06458E-6	4.2736900000000001E-3	1.2061400000000001E-3	9	CCCCCCCCCCCGTTGCCCCCTCCCCCCCCCCCCCCCCCCCCCTCCCCCTG	CCCCGCCCC	-	SP2
						MA1513.1	-31	5.0470899999999996E-6	1.04475E-2	2.2365499999999999E-3	11	CCCCCCCCCCCGTTGCCCCCTCCCCCCCCCCCCCCCCCCCCCTCCCCCTG	GCCCCGCCCCC	+	KLF15
						MA1965.1	-38	5.0965700000000001E-6	1.0549899999999999E-2	2.2365499999999999E-3	10	CCCCCCCCCCCGTTGCCCCCTCCCCCCCCCCCCCCCCCCCCCTCCCCCTG	CCCCTCCCCC	+	SP5
						MA0528.2	-25	5.6944199999999998E-6	1.17874E-2	2.2365499999999999E-3	12	CCCCCCCCCCCGTTGCCCCCTCCCCCCCCCCCCCCCCCCCCCTCCCCCTG	CCTCCTCCCCCC	-	ZNF263
						MA0742.2	-32	6.4730800000000002E-6	1.3399299999999999E-2	2.2365499999999999E-3	9	CCCCCCCCCCCGTTGCCCCCTCCCCCCCCCCCCCCCCCCCCCTCCCCCTG	CCCCGCCCC	-	KLF12
						MA0163.1	-6	6.5628799999999998E-6	1.35852E-2	2.2365499999999999E-3	14	CCCCCCCCCCCGTTGCCCCCTCCCCCCCCCCCCCCCCCCCCCTCCCCCTG	CCCCCTTGGGCCCC	-	PLAG1
						MA0079.5	-32	7.5095599999999998E-6	1.5544799999999999E-2	2.3622999999999999E-3	9	CCCCCCCCCCCGTTGCCCCCTCCCCCCCCCCCCCCCCCCCCCTCCCCCTG	CCCCGCCCC	-	SP1
						MA1511.2	-32	1.0025E-5	2.0751800000000001E-2	2.78568E-3	9	CCCCCCCCCCCGTTGCCCCCTCCCCCCCCCCCCCCCCCCCCCTCCCCCTG	CCCCGCCCC	-	KLF10
						MA1981.1	-32	1.0217800000000001E-5	2.11509E-2	2.78568E-3	18	CCCCCCCCCCCGTTGCCCCCTCCCCCCCCCCCCCCCCCCCCCTCCCCCTG	TCCCGCCCCTTTCCTTTC	-	ZNF530
						MA0685.2	-32	1.3249E-5	2.7425399999999999E-2	3.36222E-3	9	CCCCCCCCCCCGTTGCCCCCTCCCCCCCCCCCCCCCCCCCCCTCCCCCTG	CCCCGCCCC	-	SP4
						MA1627.1	-26	1.39769E-5	2.8932200000000002E-2	3.36222E-3	14	CCCCCCCCCCCGTTGCCCCCTCCCCCCCCCCCCCCCCCCCCCTCCCCCTG	CCCCTCCCCCACAC	+	Wt1
						MA1961.1	-29	1.5054200000000001E-5	3.1162200000000001E-2	3.42019E-3	12	CCCCCCCCCCCGTTGCCCCCTCCCCCCCCCCCCCCCCCCCCCTCCCCCTG	CCCCCGCCCCCC	-	PATZ1
						MA0740.2	-32	1.73772E-5	3.59709E-2	3.7401700000000001E-3	9	CCCCCCCCCCCGTTGCCCCCTCCCCCCCCCCCCCCCCCCCCCTCCCCCTG	CCCCGCCCC	-	KLF14
						MA1959.1	-32	1.98526E-5	4.1094899999999997E-2	3.98483E-3	9	CCCCCCCCCCCGTTGCCCCCTCCCCCCCCCCCCCCCCCCCCCTCCCCCTG	CCCCGCCCC	-	KLF7
						ZNF740_DBD	-31	2.04628E-5	4.2358E-2	3.98483E-3	10	CCCCCCCCCCCGTTGCCCCCTCCCCCCCCCCCCCCCCCCCCCTCCCCCTG	CCCCCCCCAC	+
						ZNF740_full	-31	3.6708500000000003E-5	7.5986600000000001E-2	6.7167599999999996E-3	10	CCCCCCCCCCCGTTGCCCCCTCCCCCCCCCCCCCCCCCCCCCTCCCCCTG	CCCCCCCCAC	+
						UP00002_1	-30	3.77766E-5	7.8197600000000006E-2	6.7167599999999996E-3	17	CCCCCCCCCCCGTTGCCCCCTCCCCCCCCCCCCCCCCCCCCCTCCCCCTG	GGTCCCGCCCCCTTCTC	+
						MA0753.2	-29	4.0810199999999998E-5	8.4477099999999999E-2	6.9537899999999996E-3	13	CCCCCCCCCCCGTTGCCCCCTCCCCCCCCCCCCCCCCCCCCCTCCCCCTG	CCGCCCCCCCCAC	+	ZNF740
						MA0471.2	-29	4.4703100000000002E-5	9.2535400000000004E-2	7.3124399999999999E-3	13	CCCCCCCCCCCGTTGCCCCCTCCCCCCCCCCCCCCCCCCCCCTCCCCCTG	CCTTCCCGCCCCC	-	E2F6
						MA0039.4	-14	8.0176100000000006E-5	0.165965	1.26106E-2	12	CCCCCCCCCCCGTTGCCCCCTCCCCCCCCCCCCCCCCCCCCCTCCCCCTG	CGCCCCACCCCC	+	KLF4
						MA1976.1	-17	8.6949100000000004E-5	0.17998500000000001	1.29774E-2	27	CCCCCCCCCCCGTTGCCCCCTCCCCCCCCCCCCCCCCCCCCCTCCCCCTG	CACTCGCACAGGCCCCCGGGCCCCCCT	-	ZNF320
						Zfp740_DBD	-31	8.8854800000000002E-5	0.18392900000000001	1.29774E-2	10	CCCCCCCCCCCGTTGCCCCCTCCCCCCCCCCCCCCCCCCCCCTCCCCCTG	CCCCCCCCAC	+
						MA0073.1	-22	1.3518499999999999E-4	0.279833	1.9063199999999999E-2	20	CCCCCCCCCCCGTTGCCCCCTCCCCCCCCCCCCCCCCCCCCCTCCCCCTG	CCCCAAACCACCCCCCCCCA	+	RREB1
						MA0493.2	-32	1.5713500000000001E-4	0.32527	2.1419899999999999E-2	9	CCCCCCCCCCCGTTGCCCCCTCCCCCCCCCCCCCCCCCCCCCTCCCCCTG	CCCCGCCCC	-	KLF1
						MA1987.1	-21	2.3831300000000001E-4	0.493307	3.1437600000000003E-2	21	CCCCCCCCCCCGTTGCCCCCTCCCCCCCCCCCCCCCCCCCCCTCCCCCTG	CCCTTCCCCCCTTTGGTGCTC	-	ZNF701
						MA1713.1	-34	2.4883799999999998E-4	0.51509499999999997	3.1800299999999997E-2	14	CCCCCCCCCCCGTTGCCCCCTCCCCCCCCCCCCCCCCCCCCCTCCCCCTG	CCCGCCGCTCCCCC	+	ZNF610
						MA1652.1	-31	3.6540500000000002E-4	0.75638799999999995	4.52819E-2	14	CCCCCCCCCCCGTTGCCCCCTCCCCCCCCCCCCCCCCCCCCCTCCCCCTG	TTCTCACCTCCTCC	-	ZKSCAN5
				GGTCRCAGABGYRGCTCAGATCYBRCRTT	7e-36	NS	NS	NS	NS	NS	NS	NS	NS	NS
				CCBCCCCHGSCCCCRCCCCKS	1.4e-20	MA0740.2	-10	1.1745900000000001E-7	2.4313899999999999E-4	2.3946199999999999E-4	9	CCGCCCCAGCCCCCGCCCCGC	CCCCGCCCC	-	KLF14
						MA1511.2	-10	1.1745900000000001E-7	2.4313899999999999E-4	2.3946199999999999E-4	9	CCGCCCCAGCCCCCGCCCCGC	CCCCGCCCC	-	KLF10
						MA0742.2	-10	1.79136E-7	3.7081199999999999E-4	2.4346900000000001E-4	9	CCGCCCCAGCCCCCGCCCCGC	CCCCGCCCC	-	KLF12
						MA0493.2	-10	2.5620300000000001E-7	5.3034100000000004E-4	2.6115999999999997E-4	9	CCGCCCCAGCCCCCGCCCCGC	CCCCGCCCC	-	KLF1
						MA0516.3	-10	3.4756200000000003E-7	7.1945400000000001E-4	2.8342900000000003E-4	9	CCGCCCCAGCCCCCGCCCCGC	CCCCGCCCC	-	SP2
						MA1959.1	-10	4.5167000000000002E-7	9.3495799999999995E-4	3.06939E-4	9	CCGCCCCAGCCCCCGCCCCGC	CCCCGCCCC	-	KLF7
						MA0079.5	-10	8.3664500000000004E-7	1.73186E-3	4.7903000000000003E-4	9	CCGCCCCAGCCCCCGCCCCGC	CCCCGCCCC	-	SP1
						MA0685.2	-10	9.9056700000000003E-7	2.05047E-3	4.7903000000000003E-4	9	CCGCCCCAGCCCCCGCCCCGC	CCCCGCCCC	-	SP4
						MA1961.1	-9	1.05736E-6	2.1887400000000002E-3	4.7903000000000003E-4	12	CCGCCCCAGCCCCCGCCCCGC	CCCCCGCCCCCC	-	PATZ1
						MA0162.4	-4	2.7574200000000002E-6	5.7078500000000004E-3	1.1243099999999999E-3	14	CCGCCCCAGCCCCCGCCCCGC	CCACGCCCACGCCC	+	EGR1
						MA0599.1	-9	3.9094799999999999E-6	8.09262E-3	1.4491300000000001E-3	10	CCGCCCCAGCCCCCGCCCCGC	GCCCCGCCCC	+	KLF5
						MA1513.1	-9	6.3875999999999996E-6	1.3222299999999999E-2	2.1703899999999999E-3	11	CCGCCCCAGCCCCCGCCCCGC	GCCCCGCCCCC	+	KLF15
						MA1627.1	-4	1.2296800000000001E-5	2.5454399999999999E-2	3.8568299999999999E-3	14	CCGCCCCAGCCCCCGCCCCGC	CCCCTCCCCCACAC	+	Wt1
						MA1522.1	-8	2.21253E-5	4.5799300000000001E-2	6.4438000000000004E-3	11	CCGCCCCAGCCCCCGCCCCGC	CGCCCCTCCCC	+	MAZ
						MA0753.2	-6	3.0945899999999998E-5	6.4058000000000004E-2	8.41189E-3	13	CCGCCCCAGCCCCCGCCCCGC	CCGCCCCCCCCAC	+	ZNF740
						MA1721.1	-1	3.5482299999999997E-5	7.3448299999999994E-2	9.0421800000000004E-3	16	CCGCCCCAGCCCCCGCCCCGC	CGCCGCTGCCGCTGCC	-	ZNF93
						MA1653.1	-1	3.9996400000000002E-5	8.2792599999999994E-2	9.5930000000000008E-3	12	CCGCCCCAGCCCCCGCCCCGC	CCCCCCTCCCCC	+	ZNF148
						MA1630.2	-1	4.7728600000000002E-5	9.8798200000000003E-2	1.0811599999999999E-2	12	CCGCCCCAGCCCCCGCCCCGC	CTCCCCTCCCCC	-	ZNF281
						UP00021_1	-2	6.05185E-5	0.125273	1.2987200000000001E-2	15	CCGCCCCAGCCCCCGCCCCGC	TCCCCCCCCCCCCCC	+
						MA0039.4	-8	9.5463800000000006E-5	0.19761000000000001	1.88399E-2	12	CCGCCCCAGCCCCCGCCCCGC	CGCCCCACCCCC	+	KLF4
						MA1631.1	-6	9.7032000000000002E-5	0.20085600000000001	1.88399E-2	13	CCGCCCCAGCCCCCGCCCCGC	CAGCACCTGCCCC	+	ASCL1
						MA1515.1	-8	1.9422800000000001E-4	0.40205200000000002	3.4356999999999999E-2	11	CCGCCCCAGCCCCCGCCCCGC	CACCACGCCCA	+	KLF2
						MA1517.1	-8	1.9422800000000001E-4	0.40205200000000002	3.4356999999999999E-2	11	CCGCCCCAGCCCCCGCCCCGC	GGCCACGCCCA	+	KLF6
						MA0146.2	-6	2.0222999999999999E-4	0.41861500000000001	3.4356999999999999E-2	14	CCGCCCCAGCCCCCGCCCCGC	CAGGCCTCGGCCCC	-	Zfx
						MA1615.1	-5	2.25823E-4	0.46745399999999998	3.6579399999999998E-2	13	CCGCCCCAGCCCCCGCCCCGC	CCTGGCCCCAGGG	-	Plagl1
						MA1713.1	-8	2.33253E-4	0.48283399999999999	3.6579399999999998E-2	13	CCGCCCCAGCCCCCGCCCCGC	CCCGCCGCTCCCCC	+	ZNF610
				TTTDHAGAWGAGGAAAHKGARDCWBARA	2.3e-12	NS	NS	NS	NS	NS	NS	NS	NS	NS
3	8	41516930	44311653	AAWAAAAAAAAAAAAAAAAAAAAAAAAAAAWAWNAAWTDDW	6e-130	NS	NS	NS	NS	NS	NS	NS	NS	NS
				AAYGCYRGATCCTTAACCCACTGAGCMAGGCCAGGGATCGA	5.5e-111	NS	NS	NS	NS	NS	NS	NS	NS	NS
				ATATGGARGTTCCCAGGCTAGGGRTCDAATCRGAGCTGYAG	1e-97	NS	NS	NS	NS	NS	NS	NS	NS	NS
				GGGGDGGGGGNGGGGVVGRGRSGGRGRSR	2.3e-97	MA1627.1	-1	6.8575700000000003E-9	1.4195199999999999E-5	1.46042E-5	14	GGGGTGGGGGAGGGGGGGGGGGGGGGGGG	GTGTGGGGGAGGGG	-	Wt1
						MA1630.2	-5	8.7084600000000003E-9	1.8026500000000001E-5	1.46042E-5	12	GGGGTGGGGGAGGGGGGGGGGGGGGGGGG	GGGGGAGGGGAG	+	ZNF281
						MA1653.1	-5	1.07004E-8	2.2149899999999999E-5	1.46042E-5	12	GGGGTGGGGGAGGGGGGGGGGGGGGGGGG	GGGGGAGGGGGG	-	ZNF148
						UP00021_1	-12	2.1904000000000001E-7	4.5341400000000002E-4	1.7960799999999999E-4	15	GGGGTGGGGGAGGGGGGGGGGGGGGGGGG	GGGGGGGGGGGGGGA	-
						MA1965.1	-5	2.1932999999999999E-7	4.5401300000000002E-4	1.7960799999999999E-4	10	GGGGTGGGGGAGGGGGGGGGGGGGGGGGG	GGGGGAGGGG	-	SP5
						MA1522.1	-6	3.3015799999999998E-7	6.8342700000000001E-4	2.2530400000000001E-4	11	GGGGTGGGGGAGGGGGGGGGGGGGGGGGG	GGGGAGGGGCG	-	MAZ
						MA1723.1	-4	5.67304E-6	1.1743200000000001E-2	3.00373E-3	24	GGGGTGGGGGAGGGGGGGGGGGGGGGGGG	GGTGGGCAGGGAGGAAGCAGAAGG	+	PRDM9
						UP00022_1	-8	7.4316600000000001E-6	1.53835E-2	3.00373E-3	16	GGGGTGGGGGAGGGGGGGGGGGGGGGGGG	CAAGTGGGGGGGGGGG	-
						MA0079.5	-6	7.9005300000000004E-6	1.63541E-2	3.00373E-3	9	GGGGTGGGGGAGGGGGGGGGGGGGGGGGG	GGGGCGGGG	+	SP1
						MA0685.2	-6	7.9005300000000004E-6	1.63541E-2	3.00373E-3	9	GGGGTGGGGGAGGGGGGGGGGGGGGGGGG	GGGGCGGGG	+	SP4
						MA1976.1	-1	8.0696800000000003E-6	1.6704199999999999E-2	3.00373E-3	27	GGGGTGGGGGAGGGGGGGGGGGGGGGGGG	AGGGGGGCCCGGGGGCCTGTGCGAGGG	+	ZNF320
						MA1513.1	-5	9.9510000000000001E-6	2.0598600000000002E-2	3.3169599999999999E-3	11	GGGGTGGGGGAGGGGGGGGGGGGGGGGGG	GGGGGCGGGGC	-	KLF15
						MA0073.1	0	1.09034E-5	2.2570099999999999E-2	3.3169599999999999E-3	20	GGGGTGGGGGAGGGGGGGGGGGGGGGGGG	GGGGGGGGGGTGGTTTGGGG	-	RREB1
						MA0528.2	-1	1.13415E-5	2.3476899999999998E-2	3.3169599999999999E-3	12	GGGGTGGGGGAGGGGGGGGGGGGGGGGGG	GGGGGGAGGAGG	+	ZNF263
						MA1961.1	-4	1.5039500000000001E-5	3.1131700000000002E-2	4.1052500000000004E-3	12	GGGGTGGGGGAGGGGGGGGGGGGGGGGGG	GGGGGGCGGGGG	+	PATZ1
						MA0753.2	0	1.7676299999999999E-5	3.6589900000000002E-2	4.3665900000000001E-3	13	GGGGTGGGGGAGGGGGGGGGGGGGGGGGG	GTGGGGGGGGCGG	-	ZNF740
						MA0516.3	-6	1.81298E-5	3.7528699999999998E-2	4.3665900000000001E-3	9	GGGGTGGGGGAGGGGGGGGGGGGGGGGGG	GGGGCGGGG	+	SP2
						MA0742.2	-6	2.53426E-5	5.2459199999999997E-2	5.7647000000000002E-3	9	GGGGTGGGGGAGGGGGGGGGGGGGGGGGG	GGGGCGGGG	+	KLF12
						MA0039.4	-17	3.1414400000000002E-5	6.5027799999999997E-2	6.4633299999999998E-3	12	GGGGTGGGGGAGGGGGGGGGGGGGGGGGG	GGGGGTGGGGCG	-	KLF4
						MA1511.2	-6	3.1571E-5	6.5351999999999993E-2	6.4633299999999998E-3	9	GGGGTGGGGGAGGGGGGGGGGGGGGGGGG	GGGGCGGGG	+	KLF10
						MA1713.1	-5	3.4237499999999999E-5	7.0871699999999996E-2	6.6754600000000002E-3	14	GGGGTGGGGGAGGGGGGGGGGGGGGGGGG	GGGGGAGCGGCGGG	-	ZNF610
						MA1981.1	-9	3.8929800000000001E-5	8.0584799999999998E-2	7.2453200000000004E-3	18	GGGGTGGGGGAGGGGGGGGGGGGGGGGGG	GAAAGGAAAGGGGCGGGA	+	ZNF530
						MA0740.2	-6	4.8967200000000001E-5	0.10136199999999999	8.3771599999999998E-3	9	GGGGTGGGGGAGGGGGGGGGGGGGGGGGG	GGGGCGGGG	+	KLF14
						MA0471.2	-5	4.9103200000000001E-5	0.101644	8.3771599999999998E-3	13	GGGGTGGGGGAGGGGGGGGGGGGGGGGGG	GGGGGCGGGAAGG	+	E2F6
						MA1959.1	-6	8.5402999999999995E-5	0.176784	1.39872E-2	9	GGGGTGGGGGAGGGGGGGGGGGGGGGGGG	GGGGCGGGG	+	KLF7
						MA0493.2	-6	1.0610799999999999E-4	0.21964400000000001	1.67099E-2	9	GGGGTGGGGGAGGGGGGGGGGGGGGGGGG	GGGGCGGGG	+	KLF1
						ZNF740_DBD	0	1.16599E-4	0.24135899999999999	1.7530500000000001E-2	10	GGGGTGGGGGAGGGGGGGGGGGGGGGGGG	GTGGGGGGGG	-
						UP00002_1	0	1.2710799999999999E-4	0.26311299999999999	1.7530500000000001E-2	17	GGGGTGGGGGAGGGGGGGGGGGGGGGGGG	GAGAAGGGGGCGGGACC	-
						MA0599.1	-6	1.28083E-4	0.26513100000000001	1.7530500000000001E-2	10	GGGGTGGGGGAGGGGGGGGGGGGGGGGGG	GGGGCGGGGC	-	KLF5
						MA1652.1	-5	1.2844500000000001E-4	0.26588099999999998	1.7530500000000001E-2	14	GGGGTGGGGGAGGGGGGGGGGGGGGGGGG	GGAGGAGGTGAGAA	+	ZKSCAN5
						ZNF740_full	-3	1.5424199999999999E-4	0.31928099999999998	2.03722E-2	10	GGGGTGGGGGAGGGGGGGGGGGGGGGGGG	GTGGGGGGGG	-
						MA1987.1	-3	1.7506600000000001E-4	0.36238599999999999	2.2400099999999999E-2	21	GGGGTGGGGGAGGGGGGGGGGGGGGGGGG	GAGCACCAAAGGGGGGAAGGG	+	ZNF701
						MA1107.2	0	1.9137900000000001E-4	0.39615400000000001	2.37453E-2	16	GGGGTGGGGGAGGGGGGGGGGGGGGGGGG	GGGGTGGGTGTGGCTG	-	KLF9
						MA0162.4	-1	2.8691600000000002E-4	0.59391700000000003	3.3906800000000001E-2	14	GGGGTGGGGGAGGGGGGGGGGGGGGGGGG	GGGCGTGGGCGTGG	-	EGR1
						Zfp740_DBD	0	2.8983900000000001E-4	0.59996700000000003	3.3906800000000001E-2	10	GGGGTGGGGGAGGGGGGGGGGGGGGGGGG	GTGGGGGGGG	-
						MA1114.1	-1	3.0451099999999999E-4	0.63033799999999995	3.4633700000000003E-2	17	GGGGTGGGGGAGGGGGGGGGGGGGGGGGG	GGGTGAGTGACAGGCGG	+	PBX3
						SP3_DBD	-5	4.4021499999999999E-4	0.911246	4.8714899999999998E-2	11	GGGGTGGGGGAGGGGGGGGGGGGGGGGGG	GGGGGCGTGGC	-
				CYTYYYYYYYYYCTBYCTYCY	3.5e-58	UP00021_1	1	8.5412999999999999E-8	1.7680500000000001E-4	3.5006399999999997E-4	14	CCCCCCCCCCCCCCCGCCCCC	TCCCCCCCCCCCCCC	+
						MA1627.1	0	1.7514199999999999E-7	3.62543E-4	3.5890800000000001E-4	14	CCCCCCCCCCCCCCCGCCCCC	CCCCTCCCCCACAC	+	Wt1
						MA1965.1	0	6.2009099999999996E-7	1.28359E-3	8.4714600000000001E-4	10	CCCCCCCCCCCCCCCGCCCCC	CCCCTCCCCC	+	SP5
						UP00022_1	-1	1.4548400000000001E-6	3.0115300000000001E-3	1.4906699999999999E-3	16	CCCCCCCCCCCCCCCGCCCCC	CCCCCCCCCCCACTTG	+
						MA1653.1	-2	2.6493000000000002E-6	5.4840499999999999E-3	1.86908E-3	12	CCCCCCCCCCCCCCCGCCCCC	CCCCCCTCCCCC	+	ZNF148
						ZNF740_DBD	-2	2.73624E-6	5.6640199999999996E-3	1.86908E-3	10	CCCCCCCCCCCCCCCGCCCCC	CCCCCCCCAC	+
						MA0516.3	-11	3.2061399999999999E-6	6.6367199999999996E-3	1.8771899999999999E-3	9	CCCCCCCCCCCCCCCGCCCCC	CCCCGCCCC	-	SP2
						MA0742.2	-11	3.7723299999999998E-6	7.8087299999999998E-3	1.9074000000000001E-3	9	CCCCCCCCCCCCCCCGCCCCC	CCCCGCCCC	-	KLF12
						MA1630.2	0	4.1885099999999996E-6	8.6702099999999994E-3	1.9074000000000001E-3	12	CCCCCCCCCCCCCCCGCCCCC	CTCCCCTCCCCC	-	ZNF281
						ZNF740_full	-2	4.8024099999999998E-6	9.9409900000000002E-3	1.931E-3	10	CCCCCCCCCCCCCCCGCCCCC	CCCCCCCCAC	+
						MA1511.2	-11	5.1826500000000003E-6	1.0728100000000001E-2	1.931E-3	9	CCCCCCCCCCCCCCCGCCCCC	CCCCGCCCC	-	KLF10
						MA0073.1	-1	1.15516E-5	2.39118E-2	3.9453400000000003E-3	20	CCCCCCCCCCCCCCCGCCCCC	CCCCAAACCACCCCCCCCCC	+	RREB1
						MA0740.2	-11	1.42233E-5	2.9442200000000002E-2	4.1650100000000002E-3	9	CCCCCCCCCCCCCCCGCCCCC	CCCCGCCCC	-	KLF14
						MA0039.4	0	1.5262300000000001E-5	3.15929E-2	4.1650100000000002E-3	12	CCCCCCCCCCCCCCCGCCCCC	CGCCCCACCCCC	+	KLF4
						MA0079.5	-11	1.62597E-5	3.3657600000000003E-2	4.1650100000000002E-3	9	CCCCCCCCCCCCCCCGCCCCC	CCCCGCCCC	-	SP1
						MA0685.2	-11	1.62597E-5	3.3657600000000003E-2	4.1650100000000002E-3	9	CCCCCCCCCCCCCCCGCCCCC	CCCCGCCCC	-	SP4
						MA1959.1	-11	1.85514E-5	3.8401499999999998E-2	4.2667599999999997E-3	9	CCCCCCCCCCCCCCCGCCCCC	CCCCGCCCC	-	KLF7
						MA1961.1	-6	1.8739000000000001E-5	3.8789700000000003E-2	4.2667599999999997E-3	12	CCCCCCCCCCCCCCCGCCCCC	CCCCCGCCCCCC	-	PATZ1
						Zfp740_DBD	-2	1.9987500000000001E-5	4.1374099999999997E-2	4.3115000000000002E-3	10	CCCCCCCCCCCCCCCGCCCCC	CCCCCCCCAC	+
						MA1522.1	0	2.4140800000000001E-5	4.9971399999999999E-2	4.9470399999999998E-3	11	CCCCCCCCCCCCCCCGCCCCC	CGCCCCTCCCC	+	MAZ
						MA0753.2	-3	2.94958E-5	6.1056300000000001E-2	5.7565799999999999E-3	13	CCCCCCCCCCCCCCCGCCCCC	CCGCCCCCCCCAC	+	ZNF740
						MA0528.2	-2	3.4130400000000001E-5	7.0650000000000004E-2	6.3583299999999997E-3	12	CCCCCCCCCCCCCCCGCCCCC	CCTCCTCCCCCC	-	ZNF263
						MA1723.1	2	4.86637E-5	0.100734	8.6716399999999996E-3	21	CCCCCCCCCCCCCCCGCCCCC	CCTTCTGCTTCCTCCCTGCCCACC	-	PRDM9
						MA0471.2	-8	6.03794E-5	0.124985	1.0311000000000001E-2	13	CCCCCCCCCCCCCCCGCCCCC	CCTTCCCGCCCCC	-	E2F6
						MA0493.2	-11	9.1213700000000004E-5	0.18881200000000001	1.49535E-2	9	CCCCCCCCCCCCCCCGCCCCC	CCCCGCCCC	-	KLF1
						MA1513.1	-11	1.03718E-4	0.214695	1.63494E-2	10	CCCCCCCCCCCCCCCGCCCCC	GCCCCGCCCCC	+	KLF15
						MA1987.1	-1	1.19203E-4	0.24675	1.8094499999999999E-2	20	CCCCCCCCCCCCCCCGCCCCC	CCCTTCCCCCCTTTGGTGCTC	-	ZNF701
						SP3_DBD	-11	1.5307E-4	0.31685400000000002	2.2405499999999998E-2	10	CCCCCCCCCCCCCCCGCCCCC	GCCACGCCCCC	+
						MA1713.1	0	1.7916500000000001E-4	0.37087300000000001	2.5321E-2	14	CCCCCCCCCCCCCCCGCCCCC	CCCGCCGCTCCCCC	+	ZNF610
						MA0741.1	-11	2.2326799999999999E-4	0.46216600000000002	2.9518200000000001E-2	10	CCCCCCCCCCCCCCCGCCCCC	GCCACGCCCCC	+	KLF16
						KLF16_DBD	-11	2.2326799999999999E-4	0.46216600000000002	2.9518200000000001E-2	10	CCCCCCCCCCCCCCCGCCCCC	GCCACGCCCCC	+
						MA0162.4	-6	2.6206599999999998E-4	0.54247599999999996	3.3564799999999999E-2	14	CCCCCCCCCCCCCCCGCCCCC	CCACGCCCACGCCC	+	EGR1
						MA1512.1	-11	3.5217499999999998E-4	0.72900200000000004	4.3739E-2	10	CCCCCCCCCCCCCCCGCCCCC	GCCACGCCCAC	+	KLF11
						MA0080.6	-1	5.8317800000000001E-6	1.2071800000000001E-2	1.8433100000000001E-2	17	CCTTCTCCTTCTCTCCCTCCT	TTCCACTTCCTCTTTTT	-	Spi1
						MA0081.2	-1	1.32792E-5	2.7487899999999999E-2	1.8433100000000001E-2	16	CCTTCTCCTTCTCTCCCTCCT	TTTCACTTCCTCTTTT	+	SPIB
						MA1723.1	3	1.33713E-5	2.7678500000000002E-2	1.8433100000000001E-2	21	CCTTCTCCTTCTCTCCCTCCT	CCTTCTGCTTCCTCCCTGCCCACC	-	PRDM9
						MA1652.1	-6	3.2242600000000002E-5	6.6742200000000002E-2	3.2635499999999998E-2	14	CCTTCTCCTTCTCTCCCTCCT	TTCTCACCTCCTCC	-	ZKSCAN5
						MA0149.1	1	3.9456100000000003E-5	8.1674099999999999E-2	3.2635499999999998E-2	17	CCTTCTCCTTCTCTCCCTCCT	CCTTCCTTCCTTCCTTCC	-	EWSR1-FLI1
				TAGTCRGATTCGTTAACCACTGMGCCACRACGGGAACTC	7.2e-72	NS	NS	NS	NS	NS	NS	NS	NS	NS
				CCTACRCCASAGCCACAGCAACGCGGGATCCRAGCCGYGTCTGCRACCTA	6.7e-57	NS	NS	NS	NS	NS	NS	NS	NS	NS
				CYCCYYCCCCHSCCMSSNYCC	1.6e-32	NS	NS	NS	NS	NS	NS	NS	NS	NS
				WRAAARDAWWHWRWAWDHWYAWATWWTAWAAAWDWWWHWWD	1.1e-21	MA0681.2	-13	2.9976299999999999E-6	6.2050899999999999E-3	1.23357E-2	16	TAAAAATAAAAAAAATAATCAAATTTTAAAAATATTTTTAT	TTTAATCAAATTATAT	+	PHOX2B
				SCAGCCCBGGBSCCDSCCCYC	5.5e-22	MA1961.1	-9	1.26788E-5	2.6245000000000001E-2	3.0602299999999999E-2	12	CCAGCCCGGGGCCCTGCCCCC	CCCCCGCCCCCC	-	PATZ1
						MA1986.1	-7	1.5181700000000001E-5	3.1426099999999998E-2	3.0602299999999999E-2	10	CCAGCCCGGGGCCCTGCCCCC	GGGGCCCACC	+	ZNF692
						MA0597.2	0	3.2700699999999997E-5	6.7690399999999998E-2	4.3943900000000001E-2	12	CCAGCCCGGGGCCCTGCCCCC	CCTGCCCTGCGC	-	THAP1
4	9	15938201	19988190	CRGCTRCAGCTCYGATTHGACCCCTAGCCTGGGAACY	7.5e-197	NS	NS	NS	NS	NS	NS	NS	NS	NS
				AGGGATCGAACCCRCAACCTCATGGTTCCTAGTCRGATTCGTTAACCACT	2.2e-178	NS	NS	NS	NS	NS	NS	NS	NS	NS
				TTTTTYTTTTTTTTTTTTTTTTTTTTTTT	3.7e-191	NS	NS	NS	NS	NS	NS	NS	NS	NS
				TTGCTCAGTGGGTTAAGGATCCGGCRTTGCCGTGAGCTGTGGTGTAGGTY	1.1e-228	NS	NS	NS	NS	NS	NS	NS	NS	NS
				CGGCTCRGATCCCGCGTTGCTGTGGCTGTGG	3e-96	NS	NS	NS	NS	NS	NS	NS	NS	NS
				CCYCBCCCYCMCYCCYBCCCC	2.1e-73	UP00021_1	-2	1.1346700000000001E-7	2.3487599999999999E-4	4.65043E-4	15	CCTCCCCCCCCCCCCCGCCCC	TCCCCCCCCCCCCCC	+
						MA0516.3	-12	3.3689499999999997E-7	6.9737300000000005E-4	4.7823800000000002E-4	9	CCTCCCCCCCCCCCCCGCCCC	CCCCGCCCC	-	SP2
						MA0079.5	-12	4.4598900000000001E-7	9.2319699999999995E-4	4.7823800000000002E-4	9	CCTCCCCCCCCCCCCCGCCCC	CCCCGCCCC	-	SP1
						MA1723.1	1	4.6674499999999999E-7	9.6616200000000001E-4	4.7823800000000002E-4	21	CCTCCCCCCCCCCCCCGCCCC	CCTTCTGCTTCCTCCCTGCCCACC	-	PRDM9
						MA1630.2	-3	6.3490799999999996E-7	1.31426E-3	4.9788399999999998E-4	12	CCTCCCCCCCCCCCCCGCCCC	CTCCCCTCCCCC	-	ZNF281
						MA1653.1	-3	9.2643100000000005E-7	1.91771E-3	4.9788399999999998E-4	12	CCTCCCCCCCCCCCCCGCCCC	CCCCCCTCCCCC	+	ZNF148
						MA0685.2	-12	9.7183899999999997E-7	2.0117099999999999E-3	4.9788399999999998E-4	9	CCTCCCCCCCCCCCCCGCCCC	CCCCGCCCC	-	SP4
						MA0742.2	-12	9.7183899999999997E-7	2.0117099999999999E-3	4.9788399999999998E-4	9	CCTCCCCCCCCCCCCCGCCCC	CCCCGCCCC	-	KLF12
						UP00022_1	-2	1.23878E-6	2.56427E-3	5.6412499999999996E-4	16	CCTCCCCCCCCCCCCCGCCCC	CCCCCCCCCCCACTTG	+
						MA0740.2	-12	2.3228099999999999E-6	4.8082200000000002E-3	9.5200299999999999E-4	9	CCTCCCCCCCCCCCCCGCCCC	CCCCGCCCC	-	KLF14
						MA1511.2	-12	2.8120100000000002E-6	5.8208499999999998E-3	1.04773E-3	9	CCTCCCCCCCCCCCCCGCCCC	CCCCGCCCC	-	KLF10
						MA1959.1	-12	4.74456E-6	9.8212300000000002E-3	1.62046E-3	9	CCTCCCCCCCCCCCCCGCCCC	CCCCGCCCC	-	KLF7
						MA1961.1	-3	5.9001700000000003E-6	1.2213399999999999E-2	1.8601399999999999E-3	12	CCTCCCCCCCCCCCCCGCCCC	CCCCCGCCCCCC	-	PATZ1
						MA0528.2	-3	6.5783399999999996E-6	1.3617199999999999E-2	1.92581E-3	12	CCTCCCCCCCCCCCCCGCCCC	CCTCCTCCCCCC	-	ZNF263
						MA1965.1	-11	8.8573299999999994E-6	1.8334699999999999E-2	2.4201100000000001E-3	10	CCTCCCCCCCCCCCCCGCCCC	CCCCTCCCCC	+	SP5
						MA1522.1	-10	9.9051900000000006E-6	2.0503799999999999E-2	2.5372699999999999E-3	11	CCTCCCCCCCCCCCCCGCCCC	CGCCCCTCCCC	+	MAZ
						ZNF740_DBD	-5	2.3328599999999999E-5	4.8290100000000002E-2	5.62423E-3	10	CCTCCCCCCCCCCCCCGCCCC	CCCCCCCCAC	+
						MA0471.2	-5	2.99674E-5	6.2032499999999997E-2	6.7404800000000001E-3	13	CCTCCCCCCCCCCCCCGCCCC	CCTTCCCGCCCCC	-	E2F6
						MA0753.2	-3	3.2784299999999997E-5	6.7863499999999993E-2	6.7404800000000001E-3	13	CCTCCCCCCCCCCCCCGCCCC	CCGCCCCCCCCAC	+	ZNF740
						MA1513.1	-11	3.2892499999999997E-5	6.8087400000000006E-2	6.7404800000000001E-3	10	CCTCCCCCCCCCCCCCGCCCC	GCCCCGCCCCC	+	KLF15
						ZNF740_full	-5	3.65683E-5	7.5696299999999994E-2	7.1368899999999999E-3	10	CCTCCCCCCCCCCCCCGCCCC	CCCCCCCCAC	+
						MA1627.1	0	4.1576599999999998E-5	8.6063500000000001E-2	7.4087500000000004E-3	14	CCTCCCCCCCCCCCCCGCCCC	CCCCTCCCCCACAC	+	Wt1
						MA1652.1	-1	4.1576599999999998E-5	8.6063500000000001E-2	7.4087500000000004E-3	14	CCTCCCCCCCCCCCCCGCCCC	TTCTCACCTCCTCC	-	ZKSCAN5
						MA0039.4	-3	5.9039899999999997E-5	0.122213	1.0082300000000001E-2	12	CCTCCCCCCCCCCCCCGCCCC	CGCCCCACCCCC	+	KLF4
						MA0493.2	-12	6.40353E-5	0.132553	1.0497899999999999E-2	9	CCTCCCCCCCCCCCCCGCCCC	CCCCGCCCC	-	KLF1
						MA1987.1	1	7.6589500000000003E-5	0.15853999999999999	1.20731E-2	20	CCTCCCCCCCCCCCCCGCCCC	CCCTTCCCCCCTTTGGTGCTC	-	ZNF701
						Zfp740_DBD	-5	9.4647699999999998E-5	0.19592100000000001	1.43672E-2	10	CCTCCCCCCCCCCCCCGCCCC	CCCCCCCCAC	+
						MA0149.1	-1	9.8500700000000004E-5	0.20389699999999999	1.4418E-2	18	CCTCCCCCCCCCCCCCGCCCC	CCTTCCTTCCTTCCTTCC	-	EWSR1-FLI1
						MA1981.1	0	1.12524E-4	0.23292399999999999	1.5902599999999999E-2	18	CCTCCCCCCCCCCCCCGCCCC	TCCCGCCCCTTTCCTTTC	-	ZNF530
						UP00002_1	-3	1.2472399999999999E-4	0.25817899999999999	1.70394E-2	17	CCTCCCCCCCCCCCCCGCCCC	GGTCCCGCCCCCTTCTC	+
						MA1713.1	-5	1.7218999999999999E-4	0.35643399999999997	2.2765199999999999E-2	14	CCTCCCCCCCCCCCCCGCCCC	CCCGCCGCTCCCCC	+	ZNF610
						MA0073.1	-1	1.88961E-4	0.39115	2.4201799999999999E-2	20	CCTCCCCCCCCCCCCCGCCCC	CCCCAAACCACCCCCCCCCC	+	RREB1
				TCCATATGCCRYRGGWGYRGCCCWAAAAA	3.1e-63	NS	NS	NS	NS	NS	NS	NS	NS	NS
				GGSSGGRGVNGGSSDGGGSGGGGGGBKGGGGGSVGVGSWGS	3e-62	UP00021_1	-19	8.5236900000000005E-8	1.7644000000000001E-4	2.54703E-4	15	GGGCGGGGCGGGGGGGGGGGGGGGGGGGGGGGGGGGGCAGG	GGGGGGGGGGGGGGA	-
						MA1513.1	-27	1.24535E-7	2.5778800000000001E-4	2.54703E-4	11	GGGCGGGGCGGGGGGGGGGGGGGGGGGGGGGGGGGGGCAGG	GGGGGCGGGGC	-	KLF15
						MA1961.1	-12	4.4223000000000001E-7	9.1541500000000004E-4	6.0297300000000003E-4	12	GGGCGGGGCGGGGGGGGGGGGGGGGGGGGGGGGGGGGCAGG	GGGGGGCGGGGG	+	PATZ1
						MA0073.1	-11	9.1228900000000005E-7	1.8884399999999999E-3	9.3291900000000004E-4	20	GGGCGGGGCGGGGGGGGGGGGGGGGGGGGGGGGGGGGCAGG	GGGGGGGGGGTGGTTTGGGG	-	RREB1
						UP00022_1	-18	1.4217000000000001E-6	2.94291E-3	1.1630799999999999E-3	16	GGGCGGGGCGGGGGGGGGGGGGGGGGGGGGGGGGGGGCAGG	CAAGTGGGGGGGGGGG	-
						MA1653.1	-22	2.1111200000000001E-6	4.3700199999999996E-3	1.4392400000000001E-3	12	GGGCGGGGCGGGGGGGGGGGGGGGGGGGGGGGGGGGGCAGG	GGGGGAGGGGGG	-	ZNF148
						MA0753.2	-15	2.8347000000000002E-6	5.8678300000000001E-3	1.65646E-3	13	GGGCGGGGCGGGGGGGGGGGGGGGGGGGGGGGGGGGGCAGG	GTGGGGGGGGCGG	-	ZNF740
						MA0516.3	-14	6.4370100000000002E-6	1.3324600000000001E-2	3.2912800000000002E-3	9	GGGCGGGGCGGGGGGGGGGGGGGGGGGGGGGGGGGGGCAGG	GGGGCGGGG	+	SP2
						MA1713.1	-18	8.4126999999999999E-6	1.7414300000000001E-2	3.32614E-3	14	GGGCGGGGCGGGGGGGGGGGGGGGGGGGGGGGGGGGGCAGG	GGGGGAGCGGCGGG	-	ZNF610
						MA1522.1	-10	8.7392400000000004E-6	1.8090200000000001E-2	3.32614E-3	11	GGGCGGGGCGGGGGGGGGGGGGGGGGGGGGGGGGGGGCAGG	GGGGAGGGGCG	-	MAZ
						MA0742.2	-21	8.9793900000000001E-6	1.8587300000000001E-2	3.32614E-3	9	GGGCGGGGCGGGGGGGGGGGGGGGGGGGGGGGGGGGGCAGG	GGGGCGGGG	+	KLF12
						MA1630.2	-22	1.11784E-5	2.3139199999999999E-2	3.32614E-3	12	GGGCGGGGCGGGGGGGGGGGGGGGGGGGGGGGGGGGGCAGG	GGGGGAGGGGAG	+	ZNF281
						MA1976.1	-10	1.134E-5	2.34738E-2	3.32614E-3	27	GGGCGGGGCGGGGGGGGGGGGGGGGGGGGGGGGGGGGCAGG	AGGGGGGCCCGGGGGCCTGTGCGAGGG	+	ZNF320
						MA1627.1	-23	1.21219E-5	2.5092400000000001E-2	3.32614E-3	14	GGGCGGGGCGGGGGGGGGGGGGGGGGGGGGGGGGGGGCAGG	GTGTGGGGGAGGGG	-	Wt1
						MA1511.2	-21	1.2197200000000001E-5	2.5248199999999998E-2	3.32614E-3	9	GGGCGGGGCGGGGGGGGGGGGGGGGGGGGGGGGGGGGCAGG	GGGGCGGGG	+	KLF10
						MA0079.5	-14	1.61872E-5	3.3507500000000003E-2	3.8948799999999999E-3	9	GGGCGGGGCGGGGGGGGGGGGGGGGGGGGGGGGGGGGCAGG	GGGGCGGGG	+	SP1
						MA0685.2	-14	1.61872E-5	3.3507500000000003E-2	3.8948799999999999E-3	9	GGGCGGGGCGGGGGGGGGGGGGGGGGGGGGGGGGGGGCAGG	GGGGCGGGG	+	SP4
						MA0039.4	-8	1.85948E-5	3.8491200000000003E-2	3.9456600000000001E-3	12	GGGCGGGGCGGGGGGGGGGGGGGGGGGGGGGGGGGGGCAGG	GGGGGTGGGGCG	-	KLF4
						MA0741.1	-27	1.92921e-05	3.9934600000000001E-2	3.9456600000000001E-3	11	GGGCGGGGCGGGGGGGGGGGGGGGGGGGGGGGGGGGGCAGG	GGGGGCGTGGC	-	KLF16
						KLF16_DBD	-27	1.9292100000000001E-5	3.9934600000000001E-2	3.9456600000000001E-3	11	GGGCGGGGCGGGGGGGGGGGGGGGGGGGGGGGGGGGGCAGG	GGGGGCGTGGC	-
						MA1959.1	-14	2.1073900000000002E-5	4.3622899999999999E-2	4.1048400000000002E-3	9	GGGCGGGGCGGGGGGGGGGGGGGGGGGGGGGGGGGGGCAGG	GGGGCGGGG	+	KLF7
						ZNF740_DBD	-25	2.2447500000000001E-5	4.6466199999999999E-2	4.1736500000000001E-3	10	GGGCGGGGCGGGGGGGGGGGGGGGGGGGGGGGGGGGGCAGG	GTGGGGGGGG	-
						MA1564.1	-26	3.3300899999999998E-5	6.8932800000000002E-2	5.5594700000000004E-3	12	GGGCGGGGCGGGGGGGGGGGGGGGGGGGGGGGGGGGGCAGG	GGGGGGCGTGGC	-	SP9
						MA0740.2	-21	3.4194299999999999E-5	7.0782100000000001E-2	5.5594700000000004E-3	9	GGGCGGGGCGGGGGGGGGGGGGGGGGGGGGGGGGGGGCAGG	GGGGCGGGG	+	KLF14
						MA0471.2	-20	3.4737499999999997E-5	7.1906600000000001E-2	5.5594700000000004E-3	13	GGGCGGGGCGGGGGGGGGGGGGGGGGGGGGGGGGGGGCAGG	GGGGGCGGGAAGG	+	E2F6
						MA1965.1	-27	3.5337499999999998E-5	7.3148599999999994E-2	5.5594700000000004E-3	10	GGGCGGGGCGGGGGGGGGGGGGGGGGGGGGGGGGGGGCAGG	GGGGGAGGGG	-	SP5
						MA1723.1	-12	3.69081E-5	7.6399700000000001E-2	5.5915100000000001E-3	24	GGGCGGGGCGGGGGGGGGGGGGGGGGGGGGGGGGGGGCAGG	GGTGGGCAGGGAGGAAGCAGAAGG	+	PRDM9
						ZNF740_full	-25	3.9564100000000003E-5	8.1897600000000001E-2	5.7798199999999997E-3	10	GGGCGGGGCGGGGGGGGGGGGGGGGGGGGGGGGGGGGCAGG	GTGGGGGGGG	-
						MA0162.4	-16	5.2437700000000001E-5	0.108546	7.3963400000000004E-3	14	GGGCGGGGCGGGGGGGGGGGGGGGGGGGGGGGGGGGGCAGG	GGGCGTGGGCGTGG	-	EGR1
						MA0528.2	-12	5.8280399999999999E-5	0.120641	7.9464400000000008E-3	12	GGGCGGGGCGGGGGGGGGGGGGGGGGGGGGGGGGGGGCAGG	GGGGGGAGGAGG	+	ZNF263
						MA0597.2	-29	9.1746199999999999E-5	0.189915	1.2105899999999999E-2	12	GGGCGGGGCGGGGGGGGGGGGGGGGGGGGGGGGGGGGCAGG	GCGCAGGGCAGG	+	THAP1
						MA1512.1	-27	1.3102400000000001E-4	0.27122000000000002	1.6240899999999999E-2	11	GGGCGGGGCGGGGGGGGGGGGGGGGGGGGGGGGGGGGCAGG	GTGGGCGTGGC	-	KLF11
						SP3_DBD	-27	1.3102400000000001E-4	0.27122000000000002	1.6240899999999999E-2	11	GGGCGGGGCGGGGGGGGGGGGGGGGGGGGGGGGGGGGCAGG	GGGGGCGTGGC	-
						Zfp740_DBD	-25	1.4630000000000001E-4	0.30284100000000003	1.7600999999999999E-2	10	GGGCGGGGCGGGGGGGGGGGGGGGGGGGGGGGGGGGGCAGG	GTGGGGGGGG	-
						MA0493.2	-21	1.60889E-4	0.33304	1.88031E-2	9	GGGCGGGGCGGGGGGGGGGGGGGGGGGGGGGGGGGGGCAGG	GGGGCGGGG	+	KLF1
						SP1_DBD	-27	2.25699E-4	0.467196	2.5644699999999999E-2	11	GGGCGGGGCGGGGGGGGGGGGGGGGGGGGGGGGGGGGCAGG	GGGGGCGGGGT	-
						UP00007_1	-8	2.3556E-4	0.48760900000000001	2.60418E-2	14	GGGCGGGGCGGGGGGGGGGGGGGGGGGGGGGGGGGGGCAGG	AATGCGGGGGCGGA	-
						MA0747.1	-26	2.84033E-4	0.58794900000000005	2.9790400000000002E-2	12	GGGCGGGGCGGGGGGGGGGGGGGGGGGGGGGGGGGGGCAGG	AGTGGGCGTGGC	-	SP8
						SP8_DBD	-26	2.84033E-4	0.58794900000000005	2.9790400000000002E-2	12	GGGCGGGGCGGGGGGGGGGGGGGGGGGGGGGGGGGGGCAGG	AGTGGGCGTGGC	-
						MA1650.1	-11	3.3553000000000001E-4	0.694546	3.4311700000000001E-2	12	GGGCGGGGCGGGGGGGGGGGGGGGGGGGGGGGGGGGGCAGG	GGGTGCGCGGGG	-	ZBTB14
						MA0599.1	-28	3.51794E-4	0.72821400000000003	3.5097499999999997E-2	10	GGGCGGGGCGGGGGGGGGGGGGGGGGGGGGGGGGGGGCAGG	GGGGCGGGGC	-	KLF5
						MA1981.1	-12	4.08372E-4	0.84533000000000003	3.9772099999999998E-2	18	GGGCGGGGCGGGGGGGGGGGGGGGGGGGGGGGGGGGGCAGG	GAAAGGAAAGGGGCGGGA	+	ZNF530
				WWNWWWHWWNHWWTTTDAAAWTWWTTKTHTTTTWWWWWTWT	8.2e-59	MA1125.1	-24	1.4843600000000001E-6	3.0726199999999999E-3	6.12986E-3	12	ATTTTTATTTATTTTTTAAAATATTTTTTTTTTTTTTATAT	TTTTTTTTTAAA	-	ZNF384
				AGCCACRAYGGGAACTCCW	1.3e-35	NS	NS	NS	NS	NS	NS	NS	NS	NS
5	9	20059128	20491137	GCRGGTTCRATCCCTGGCCTTGCTCAGTGGGTTAAGGATCCRGCRTTGCY	3.4e-139	NS	NS	NS	NS	NS	NS	NS	NS	NS
				GCTRCAGCTCYGATTHGACCCCTAGCCTGGGAACYTC	9.5e-135	NS	NS	NS	NS	NS	NS	NS	NS	NS
				HTTTTTTTTTTTTTTTTTTTT	2.1e-107	NS	NS	NS	NS	NS	NS	NS	NS	NS
				AGTCRGRTTCKTWAMCCRCTGMGCCACRAYGGGAACTCCHR	6.6e-117	NS	NS	NS	NS	NS	NS	NS	NS	NS
				GGRGGNGRGRGGGGGGSRGGG	1.6e-72	UP00021_1	-3	6.8523600000000004E-8	1.4184399999999999E-4	1.7862499999999999E-4	15	GGGGGAGGGGGGGGGGCAGGG	GGGGGGGGGGGGGGA	-
						MA1653.1	0	8.7166399999999996E-8	1.8043399999999999E-4	1.7862499999999999E-4	12	GGGGGAGGGGGGGGGGCAGGG	GGGGGAGGGGGG	-	ZNF148
						MA1630.2	0	4.3025700000000001E-7	8.9063100000000002E-4	5.8780099999999999E-4	12	GGGGGAGGGGGGGGGGCAGGG	GGGGGAGGGGAG	+	ZNF281
						MA0753.2	-6	1.2915099999999999E-6	2.6734200000000001E-3	1.1752900000000001E-3	13	GGGGGAGGGGGGGGGGCAGGG	GTGGGGGGGGCGG	-	ZNF740
						UP00022_1	-4	1.46346E-6	3.02937E-3	1.1752900000000001E-3	16	GGGGGAGGGGGGGGGGCAGGG	CAAGTGGGGGGGGGGG	-
						MA1522.1	-1	1.7205699999999999E-6	3.56157E-3	1.1752900000000001E-3	11	GGGGGAGGGGGGGGGGCAGGG	GGGGAGGGGCG	-	MAZ
						MA1723.1	1	5.1259999999999997E-6	1.06108E-2	3.0012699999999999E-3	21	GGGGGAGGGGGGGGGGCAGGG	GGTGGGCAGGGAGGAAGCAGAAGG	+	PRDM9
						MA1627.1	-2	6.9714599999999998E-6	1.44309E-2	3.1882299999999998E-3	14	GGGGGAGGGGGGGGGGCAGGG	GTGTGGGGGAGGGG	-	Wt1
						MA1965.1	0	7.0011200000000003E-6	1.44923E-2	3.1882299999999998E-3	10	GGGGGAGGGGGGGGGGCAGGG	GGGGGAGGGG	-	SP5
						MA1513.1	-6	7.8514900000000003E-6	1.6252599999999999E-2	3.2179299999999999E-3	11	GGGGGAGGGGGGGGGGCAGGG	GGGGGCGGGGC	-	KLF15
						ZNF740_full	-4	1.11292E-5	2.30374E-2	3.9269300000000004E-3	10	GGGGGAGGGGGGGGGGCAGGG	GTGGGGGGGG	-
						MA0528.2	-8	1.14977E-5	2.3800200000000001E-2	3.9269300000000004E-3	12	GGGGGAGGGGGGGGGGCAGGG	GGGGGGAGGAGG	+	ZNF263
						MA1981.1	-3	1.4662E-5	3.03503E-2	4.6224600000000001E-3	18	GGGGGAGGGGGGGGGGCAGGG	GAAAGGAAAGGGGCGGGA	+	ZNF530
						ZNF740_DBD	-6	1.9653500000000001E-5	4.0682700000000002E-2	5.7535399999999997E-3	10	GGGGGAGGGGGGGGGGCAGGG	GTGGGGGGGG	-
						UP00002_1	-6	2.7830800000000001E-5	5.7609800000000003E-2	7.6042899999999997E-3	15	GGGGGAGGGGGGGGGGCAGGG	GAGAAGGGGGCGGGACC	-
						MA1961.1	1	4.3291100000000003E-5	8.9612600000000001E-2	1.02252E-2	11	GGGGGAGGGGGGGGGGCAGGG	GGGGGGCGGGGG	+	PATZ1
						MA1652.1	-7	4.5408499999999997E-5	9.3995499999999996E-2	1.02252E-2	14	GGGGGAGGGGGGGGGGCAGGG	GGAGGAGGTGAGAA	+	ZKSCAN5
						MA0516.3	-12	4.6483600000000003E-5	9.6221100000000004E-2	1.02252E-2	9	GGGGGAGGGGGGGGGGCAGGG	GGGGCGGGG	+	SP2
						MA0039.4	0	4.7402699999999999E-5	9.8123600000000005E-2	1.02252E-2	12	GGGGGAGGGGGGGGGGCAGGG	GGGGGTGGGGCG	-	KLF4
						MA0471.2	-8	5.59601E-5	0.115837	1.14676E-2	13	GGGGGAGGGGGGGGGGCAGGG	GGGGGCGGGAAGG	+	E2F6
						Zfp740_DBD	-4	5.9694700000000003E-5	0.123568	1.16504E-2	10	GGGGGAGGGGGGGGGGCAGGG	GTGGGGGGGG	-
						MA0149.1	-3	7.1734099999999995E-5	0.14849000000000001	1.2870299999999999E-2	18	GGGGGAGGGGGGGGGGCAGGG	GGAAGGAAGGAAGGAAGG	+	EWSR1-FLI1
						MA0742.2	-12	7.2225599999999995E-5	0.149507	1.2870299999999999E-2	9	GGGGGAGGGGGGGGGGCAGGG	GGGGCGGGG	+	KLF12
						MA0079.5	-12	8.0532300000000001E-5	0.16670199999999999	1.3752500000000001E-2	9	GGGGGAGGGGGGGGGGCAGGG	GGGGCGGGG	+	SP1
						MA0685.2	-6	1.00054E-4	0.20711199999999999	1.6402799999999999E-2	9	GGGGGAGGGGGGGGGGCAGGG	GGGGCGGGG	+	SP4
						MA1511.2	-12	1.11483E-4	0.230769	1.7573499999999999E-2	9	GGGGGAGGGGGGGGGGCAGGG	GGGGCGGGG	+	KLF10
						MA0740.2	-12	1.5399700000000001E-4	0.31877299999999997	2.33761E-2	9	GGGGGAGGGGGGGGGGCAGGG	GGGGCGGGG	+	KLF14
						MA1959.1	-12	1.7143200000000001E-4	0.35486499999999999	2.5093399999999998E-2	9	GGGGGAGGGGGGGGGGCAGGG	GGGGCGGGG	+	KLF7
						MA1987.1	-1	1.9762E-4	0.40907399999999999	2.7654100000000001E-2	20	GGGGGAGGGGGGGGGGCAGGG	GAGCACCAAAGGGGGGAAGGG	+	ZNF701
						UP00033_2	-1	2.0242099999999999E-4	0.419012	2.7654100000000001E-2	17	GGGGGAGGGGGGGGGGCAGGG	AATTAGGGGCGGGGTGA	-
						MA1564.1	-10	3.3449899999999998E-4	0.69241200000000003	4.4223899999999997E-2	11	GGGGGAGGGGGGGGGGCAGGG	GGGGGGCGTGGC	-	SP9
						MA1713.1	0	3.5031599999999998E-4	0.72515300000000005	4.4867700000000003E-2	14	GGGGGAGGGGGGGGGGCAGGG	GGGGGAGCGGCGGG	-	ZNF610
				CCYMYVCCMCMSCCACASCMV	1.9e-47	MA0073.1	-1	6.4050099999999997E-7	1.32584E-3	2.63539E-3	20	CCCCCCCCCCAGCCACAGCAA	CCCCAAACCACCCCCCCCCC	+	RREB1
						MA0039.4	-4	6.1047899999999997E-6	1.26369E-2	8.6018199999999996E-3	12	CCCCCCCCCCAGCCACAGCAA	CGCCCCACCCCC	+	KLF4
						MA1107.2	-3	6.2717200000000002E-6	1.2982499999999999E-2	8.6018199999999996E-3	16	CCCCCCCCCCAGCCACAGCAA	CAGCCACACCCACCCC	+	KLF9
						MA0753.2	-3	1.03304E-5	2.1383900000000001E-2	1.06263E-2	13	CCCCCCCCCCAGCCACAGCAA	CCGCCCCCCCCAC	+	ZNF740
						MA1627.1	0	3.9783500000000003E-5	8.2351900000000006E-2	2.3391599999999999E-2	14	CCCCCCCCCCAGCCACAGCAA	CCCCTCCCCCACAC	+	Wt1
						ZNF740_DBD	-6	3.9795400000000002E-5	8.2376400000000002E-2	2.3391599999999999E-2	10	CCCCCCCCCCAGCCACAGCAA	CCCCCCCCAC	+
						ZNF740_full	-6	3.9795400000000002E-5	8.2376400000000002E-2	2.3391599999999999E-2	10	CCCCCCCCCCAGCCACAGCAA	CCCCCCCCAC	+
						UP00021_1	1	6.3064200000000005E-5	0.13054299999999999	3.24353E-2	14	CCCCCCCCCCAGCCACAGCAA	TCCCCCCCCCCCCCC	+
						Zfp740_DBD	-6	8.2056299999999996E-5	0.16985700000000001	3.7514100000000002E-2	10	CCCCCCCCCCAGCCACAGCAA	CCCCCCCCAC	+
						SP3_DBD	-5	1.11277E-4	0.23034299999999999	4.5785699999999999E-2	11	CCCCCCCCCCAGCCACAGCAA	GCCACGCCCCC	+
						MA0162.4	-6	1.31039E-4	0.27125100000000002	4.86375E-2	14	CCCCCCCCCCAGCCACAGCAA	CCACGCCCACGCCC	+	EGR1
						UP00022_1	0	1.4184899999999999E-4	0.293628	4.86375E-2	16	CCCCCCCCCCAGCCACAGCAA	CCCCCCCCCCCACTTG	+
				AGGRARRRRRGVAGRRRRRAG	2.7e-41	MA0149.1	-1	4.5964699999999999E-7	9.5146800000000002E-4	1.77151E-3	18	AGGAAGGAAAGCAGAAGGAAG	GGAAGGAAGGAAGGAAGG	+	EWSR1-FLI1
						MA1723.1	3	8.5580099999999995E-7	1.77151E-3	1.77151E-3	21	AGGAAGGAAAGCAGAAGGAAG	GGTGGGCAGGGAGGAAGCAGAAGG	+	PRDM9
				GAGCTGTGGTGTAGGTYGCAGAYRCGGCT	3.6e-26	NS	NS	NS	NS	NS	NS	NS	NS	NS
				WCCATGAGGWYGCAGGTTYGATCCCTGSCCTYGCTCAGTGG	2e-21	NS	NS	NS	NS	NS	NS	NS	NS	NS
				WTTTWWTWWWWWTTTWTTTTW	1.2e-17	MA1125.1	-1	7.0629600000000001E-7	1.46203E-3	2.9132099999999998E-3	12	TTTTTTTTTTATTTTATTTTT	TTTTTTTTTAAA	-	ZNF384
6	10	56891302	58034886	TTTTTTTTTTTTTTTTTTTTTKTTWWTKT	6.5e-139	NS	NS	NS	NS	NS	NS	NS	NS	NS
				GCAGCTRCAGCTCCGATTHGACCCCTAGCCTGGGAACYTCC	1.8e-152	NS	NS	NS	NS	NS	NS	NS	NS	NS
				YGCYGGATCCTTAACCCACTGAGCAAGGCCAGGGAT	3.9e-105	NS	NS	NS	NS	NS	NS	NS	NS	NS
				RAGRRVDGGRGGGRGRGRGRRGRRGGRGG	1.5e-73	UP00021_1	-12	3.2901700000000003E-8	6.8106499999999996E-5	1.35277E-4	15	GAGGGAGGGAGGGGGAGGGGGGGGGGAGG	GGGGGGGGGGGGGGA	-
						UP00022_1	-7	1.7623599999999999E-7	3.6480900000000001E-4	3.62302E-4	16	GAGGGAGGGAGGGGGAGGGGGGGGGGAGG	CAAGTGGGGGGGGGGG	-
						MA1653.1	-10	7.9719199999999996E-7	1.6501899999999999E-3	1.09257E-3	12	GAGGGAGGGAGGGGGAGGGGGGGGGGAGG	GGGGGAGGGGGG	-	ZNF148
						MA1630.2	-10	1.76358E-6	3.6506099999999999E-3	1.48302E-3	12	GAGGGAGGGAGGGGGAGGGGGGGGGGAGG	GGGGGAGGGGAG	+	ZNF281
						MA1723.1	-2	1.8034800000000001E-6	3.7331899999999999E-3	1.48302E-3	24	GAGGGAGGGAGGGGGAGGGGGGGGGGAGG	GGTGGGCAGGGAGGAAGCAGAAGG	+	PRDM9
						MA1987.1	-2	6.3853999999999999E-6	1.32178E-2	3.8101400000000001E-3	21	GAGGGAGGGAGGGGGAGGGGGGGGGGAGG	GAGCACCAAAGGGGGGAAGGG	+	ZNF701
						MA1965.1	-10	7.3258399999999996E-6	1.5164499999999999E-2	3.8101400000000001E-3	10	GAGGGAGGGAGGGGGAGGGGGGGGGGAGG	GGGGGAGGGG	-	SP5
						MA1981.1	-7	7.4135100000000001E-6	1.5346E-2	3.8101400000000001E-3	18	GAGGGAGGGAGGGGGAGGGGGGGGGGAGG	GAAAGGAAAGGGGCGGGA	+	ZNF530
						MA0528.2	-17	1.6399400000000001E-5	3.3946799999999999E-2	7.4919100000000001E-3	12	GAGGGAGGGAGGGGGAGGGGGGGGGGAGG	GGGGGGAGGAGG	+	ZNF263
						MA1522.1	-15	2.0718000000000001E-5	4.2886199999999999E-2	8.5183099999999994E-3	11	GAGGGAGGGAGGGGGAGGGGGGGGGGAGG	GGGGAGGGGCG	-	MAZ
						MA1652.1	-7	2.4457500000000001E-5	5.0626999999999998E-2	9.1416699999999993E-3	14	GAGGGAGGGAGGGGGAGGGGGGGGGGAGG	GGAGGAGGTGAGAA	+	ZKSCAN5
						MA1627.1	-6	5.4951100000000003E-5	0.113749	1.8827900000000002E-2	14	GAGGGAGGGAGGGGGAGGGGGGGGGGAGG	GTGTGGGGGAGGGG	-	Wt1
						MA0149.1	1	1.10055E-4	0.22781299999999999	3.3291000000000001E-2	17	GAGGGAGGGAGGGGGAGGGGGGGGGGAGG	GGAAGGAAGGAAGGAAGG	+	EWSR1-FLI1
						MA0471.2	-16	1.1335700000000001E-4	0.234649	3.3291000000000001E-2	13	GAGGGAGGGAGGGGGAGGGGGGGGGGAGG	GGGGGCGGGAAGG	+	E2F6
						ZNF740_DBD	-16	1.3076900000000001E-4	0.27069199999999999	3.5844300000000003E-2	10	GAGGGAGGGAGGGGGAGGGGGGGGGGAGG	GTGGGGGGGG	-
						ZNF740_full	-16	1.4592699999999999E-4	0.302068	3.74991E-2	10	GAGGGAGGGAGGGGGAGGGGGGGGGGAGG	GTGGGGGGGG	-
						MA0753.2	-16	1.60722E-4	0.33269399999999999	3.8871599999999999E-2	13	GAGGGAGGGAGGGGGAGGGGGGGGGGAGG	GTGGGGGGGGCGG	-	ZNF740
				GAGCCGCRTCTGCRACCTACACCACAGCT	5e-49	NS	NS	NS	NS	NS	NS	NS	NS	NS
				KGCTGKGGSTGKGGSRGRGGC	7.9e-54	MA0039.4	-4	3.3886299999999998E-7	7.0144700000000001E-4	1.38883E-3	12	GGCTGGGGCTGGGGGGGAGGC	GGGGGTGGGGCG	-	KLF4
						MA0753.2	-4	2.9527600000000001E-6	6.1122199999999998E-3	6.0509400000000003E-3	13	GGCTGGGGCTGGGGGGGAGGC	GTGGGGGGGGCGG	-	ZNF740
						MA1627.1	-6	9.0576199999999992E-6	1.87493E-2	1.00243E-2	14	GGCTGGGGCTGGGGGGGAGGC	GTGTGGGGGAGGGG	-	Wt1
						UP00021_1	-4	9.7834300000000006E-6	2.0251700000000001E-2	1.00243E-2	15	GGCTGGGGCTGGGGGGGAGGC	GGGGGGGGGGGGGGA	-
						MA1653.1	-4	2.2212999999999999E-5	4.5981000000000001E-2	1.53496E-2	12	GGCTGGGGCTGGGGGGGAGGC	GGGGGAGGGGGG	-	ZNF148
						SP3_DBD	-4	2.3218699999999998E-5	4.80627E-2	1.53496E-2	11	GGCTGGGGCTGGGGGGGAGGC	GGGGGCGTGGC	-
						MA0073.1	1	2.6216200000000002E-5	5.4267500000000003E-2	1.53496E-2	19	GGCTGGGGCTGGGGGGGAGGC	GGGGGGGGGGTGGTTTGGGG	-	RREB1
						ZNF740_DBD	-10	5.0363800000000001E-5	0.104253	2.5801899999999999E-2	10	GGCTGGGGCTGGGGGGGAGGC	GTGGGGGGGG	-
						ZNF740_full	-10	6.9397600000000001E-5	0.143653	3.02428E-2	10	GGCTGGGGCTGGGGGGGAGGC	GTGGGGGGGG	-
						MA1512.1	-4	7.9181299999999994E-5	0.163905	3.02428E-2	11	GGCTGGGGCTGGGGGGGAGGC	GTGGGCGTGGC	-	KLF11
						MA1107.2	-1	8.1889000000000002E-5	0.16950999999999999	3.02428E-2	16	GGCTGGGGCTGGGGGGGAGGC	GGGGTGGGTGTGGCTG	-	KLF9
						UP00022_1	-4	9.4511400000000005E-5	0.19563900000000001	3.02428E-2	16	GGCTGGGGCTGGGGGGGAGGC	CAAGTGGGGGGGGGGG	-
						SP1_DBD	-4	9.5927000000000005E-5	0.198569	3.02428E-2	11	GGCTGGGGCTGGGGGGGAGGC	GGGGGCGGGGT	-
						MA1630.2	-4	1.35955E-4	0.28142800000000001	3.24645E-2	12	GGCTGGGGCTGGGGGGGAGGC	GGGGGAGGGGAG	+	ZNF281
						MA0079.5	-10	1.4567000000000001E-4	0.30153600000000003	3.24645E-2	9	GGCTGGGGCTGGGGGGGAGGC	GGGGCGGGG	+	SP1
						MA0742.2	-4	1.4567000000000001E-4	0.30153600000000003	3.24645E-2	9	GGCTGGGGCTGGGGGGGAGGC	GGGGCGGGG	+	KLF12
						MA1511.2	-10	1.4567000000000001E-4	0.30153600000000003	3.24645E-2	9	GGCTGGGGCTGGGGGGGAGGC	GGGGCGGGG	+	KLF10
						MA0741.1	-4	1.5235100000000001E-4	0.31536700000000001	3.24645E-2	11	GGCTGGGGCTGGGGGGGAGGC	GGGGGCGTGGC	-	KLF16
						KLF16_DBD	-4	1.5235100000000001E-4	0.31536700000000001	3.24645E-2	11	GGCTGGGGCTGGGGGGGAGGC	GGGGGCGTGGC	-
						MA0516.3	-10	1.79123E-4	0.370784	3.24645E-2	9	GGCTGGGGCTGGGGGGGAGGC	GGGGCGGGG	+	SP2
						MA0685.2	-10	1.79123E-4	0.370784	3.24645E-2	9	GGCTGGGGCTGGGGGGGAGGC	GGGGCGGGG	+	SP4
						MA0740.2	-10	1.79123E-4	0.370784	3.24645E-2	9	GGCTGGGGCTGGGGGGGAGGC	GGGGCGGGG	+	KLF14
						MA1513.1	-4	1.8218499999999999E-4	0.37712200000000001	3.24645E-2	11	GGCTGGGGCTGGGGGGGAGGC	GGGGGCGGGGC	-	KLF15
						MA0493.2	-5	1.9861400000000001E-4	0.411132	3.3917500000000003E-2	9	GGCTGGGGCTGGGGGGGAGGC	GGGGCGGGG	+	KLF1
						MA0599.1	-5	2.3399599999999999E-4	0.484371	3.6885800000000003E-2	10	GGCTGGGGCTGGGGGGGAGGC	GGGGCGGGGC	-	KLF5
						Zfp740_DBD	-10	2.3399599999999999E-4	0.484371	3.6885800000000003E-2	10	GGCTGGGGCTGGGGGGGAGGC	GTGGGGGGGG	-
						MA0162.4	0	2.7023200000000002E-4	0.55937999999999999	4.1020099999999997E-2	14	GGCTGGGGCTGGGGGGGAGGC	GGGCGTGGGCGTGG	-	EGR1
						MA1965.1	-10	3.1096299999999998E-4	0.64369299999999996	4.5517099999999998E-2	10	GGCTGGGGCTGGGGGGGAGGC	GGGGGAGGGG	-	SP5
						MA1522.1	-5	3.3345899999999998E-4	0.69025999999999998	4.7126800000000003E-2	11	GGCTGGGGCTGGGGGGGAGGC	GGGGAGGGGCG	-	MAZ
				CGAACCCRCAACCTCATGGTTCCTAGTCRGATTCGTTAACC	5.4e-50	NS	NS	NS	NS	NS	NS	NS	NS	NS
				CTGAGCCACRAYGGGAACTCC	2.2e-31	NS	NS	NS	NS	NS	NS	NS	NS	NS
				AAWWDTTWTWWWTHTTTVWHTTTTTKWWWWWWWWWKHMWDT	1.5e-28	MA0679.2	-9	8.4499300000000006E-6	1.7491400000000001E-2	3.4738600000000001E-2	16	AAAAATTTTTTTTATTTGATTTTTTTATAATTATTTAATTT	TATTTATTGATTTTTT	-	ONECUT1
				GGBRGRGGDGRGDGGGGSRGGGSWGGRDG	1e-18	UP00021_1	-4	1.2120500000000001E-7	2.50895E-4	4.9627199999999997E-4	15	GGGGGGGGTGGGGGGGGCAGGGCAGGGGG	GGGGGGGGGGGGGGA	-
						MA0753.2	-7	8.6834499999999998E-7	1.79747E-3	1.52143E-3	13	GGGGGGGGTGGGGGGGGCAGGGCAGGGGG	GTGGGGGGGGCGG	-	ZNF740
						MA0597.2	-14	1.11475E-6	2.30752E-3	1.52143E-3	12	GGGGGGGGTGGGGGGGGCAGGGCAGGGGG	GCGCAGGGCAGG	+	THAP1
						MA1513.1	-12	1.7642800000000001E-6	3.65205E-3	1.80594E-3	11	GGGGGGGGTGGGGGGGGCAGGGCAGGGGG	GGGGGCGGGGC	-	KLF15
						MA1961.1	-11	2.8213899999999999E-6	5.8402699999999998E-3	2.3104200000000001E-3	12	GGGGGGGGTGGGGGGGGCAGGGCAGGGGG	GGGGGGCGGGGG	+	PATZ1
						MA0742.2	-13	4.2281000000000002E-6	8.7521700000000001E-3	2.8138E-3	9	GGGGGGGGTGGGGGGGGCAGGGCAGGGGG	GGGGCGGGG	+	KLF12
						MA0516.3	-13	4.8105300000000003E-6	9.9577999999999993E-3	2.8138E-3	9	GGGGGGGGTGGGGGGGGCAGGGCAGGGGG	GGGGCGGGG	+	SP2
						MA0079.5	-13	7.0534199999999998E-6	1.46006E-2	2.8879999999999999E-3	9	GGGGGGGGTGGGGGGGGCAGGGCAGGGGG	GGGGCGGGG	+	SP1
						MA0685.2	-13	7.0534199999999998E-6	1.46006E-2	2.8879999999999999E-3	9	GGGGGGGGTGGGGGGGGCAGGGCAGGGGG	GGGGCGGGG	+	SP4
						MA1511.2	-13	7.0534199999999998E-6	1.46006E-2	2.8879999999999999E-3	9	GGGGGGGGTGGGGGGGGCAGGGCAGGGGG	GGGGCGGGG	+	KLF10
						MA1564.1	-11	8.2770099999999995E-6	1.71334E-2	2.8884100000000001E-3	12	GGGGGGGGTGGGGGGGGCAGGGCAGGGGG	GGGGGGCGTGGC	-	SP9
						MA0740.2	-13	9.0083199999999995E-6	1.8647199999999999E-2	2.8884100000000001E-3	9	GGGGGGGGTGGGGGGGGCAGGGCAGGGGG	GGGGCGGGG	+	KLF14
						MA1653.1	-3	9.1707199999999998E-6	1.8983400000000001E-2	2.8884100000000001E-3	12	GGGGGGGGTGGGGGGGGCAGGGCAGGGGG	GGGGGAGGGGGG	-	ZNF148
						MA1959.1	-13	1.2912799999999999E-5	2.67295E-2	3.7534600000000001E-3	9	GGGGGGGGTGGGGGGGGCAGGGCAGGGGG	GGGGCGGGG	+	KLF7
						ZNF740_DBD	-7	1.46674E-5	3.0361599999999999E-2	3.7534600000000001E-3	10	GGGGGGGGTGGGGGGGGCAGGGCAGGGGG	GTGGGGGGGG	-
						ZNF740_full	-7	1.46674E-5	3.0361599999999999E-2	3.7534600000000001E-3	10	GGGGGGGGTGGGGGGGGCAGGGCAGGGGG	GTGGGGGGGG	-
						MA1627.1	-9	1.8026E-5	3.7313800000000001E-2	4.2951300000000003E-3	14	GGGGGGGGTGGGGGGGGCAGGGCAGGGGG	GTGTGGGGGAGGGG	-	Wt1
						MA0741.1	-12	1.99311E-5	4.1257500000000003E-2	4.2951300000000003E-3	11	GGGGGGGGTGGGGGGGGCAGGGCAGGGGG	GGGGGCGTGGC	-	KLF16
						KLF16_DBD	-12	1.99311E-5	4.1257500000000003E-2	4.2951300000000003E-3	11	GGGGGGGGTGGGGGGGGCAGGGCAGGGGG	GGGGGCGTGGC	-
						UP00022_1	-2	2.5420500000000002E-5	5.2620399999999998E-2	4.9379100000000002E-3	16	GGGGGGGGTGGGGGGGGCAGGGCAGGGGG	CAAGTGGGGGGGGGGG	-
						MA0039.4	-7	2.69681E-5	5.5823999999999999E-2	4.9379100000000002E-3	12	GGGGGGGGTGGGGGGGGCAGGGCAGGGGG	GGGGGTGGGGCG	-	KLF4
						MA1976.1	-2	2.76709E-5	5.7278700000000002E-2	4.9379100000000002E-3	27	GGGGGGGGTGGGGGGGGCAGGGCAGGGGG	AGGGGGGCCCGGGGGCCTGTGCGAGGG	+	ZNF320
						MA0073.1	-2	2.7737900000000001E-5	5.74174E-2	4.9379100000000002E-3	20	GGGGGGGGTGGGGGGGGCAGGGCAGGGGG	GGGGGGGGGGTGGTTTGGGG	-	RREB1
						SP3_DBD	-12	3.04571E-5	6.30463E-2	5.1960799999999996E-3	11	GGGGGGGGTGGGGGGGGCAGGGCAGGGGG	GGGGGCGTGGC	-
						MA1965.1	-13	3.90374E-5	8.0807400000000001E-2	6.1475999999999996E-3	10	GGGGGGGGTGGGGGGGGCAGGGCAGGGGG	GGGGGAGGGG	-	SP5
						Zfp740_DBD	-7	3.90374E-5	8.0807400000000001E-2	6.1475999999999996E-3	10	GGGGGGGGTGGGGGGGGCAGGGCAGGGGG	GTGGGGGGGG	-
						MA0599.1	-13	4.3331699999999997E-5	8.9696499999999998E-2	6.5711199999999997E-3	10	GGGGGGGGTGGGGGGGGCAGGGCAGGGGG	GGGGCGGGGC	-	KLF5
						MA1630.2	0	4.7105399999999998E-5	9.75081E-2	6.8882700000000002E-3	12	GGGGGGGGTGGGGGGGGCAGGGCAGGGGG	GGGGGAGGGGAG	+	ZNF281
						MA1723.1	-5	5.9775200000000003E-5	0.123735	8.3992400000000005E-3	24	GGGGGGGGTGGGGGGGGCAGGGCAGGGGG	GGTGGGCAGGGAGGAAGCAGAAGG	+	PRDM9
						MA1522.1	-4	6.1540799999999999E-5	0.12739	8.3992400000000005E-3	11	GGGGGGGGTGGGGGGGGCAGGGCAGGGGG	GGGGAGGGGCG	-	MAZ
						MA0493.2	-13	6.4253599999999998E-5	0.13300500000000001	8.4866000000000004E-3	9	GGGGGGGGTGGGGGGGGCAGGGCAGGGGG	GGGGCGGGG	+	KLF1
						SP1_DBD	-12	6.7795500000000005E-5	0.14033699999999999	8.5236500000000007E-3	11	GGGGGGGGTGGGGGGGGCAGGGCAGGGGG	GGGGGCGGGGT	-
						MA1107.2	-4	6.8697599999999998E-5	0.142204	8.5236500000000007E-3	16	GGGGGGGGTGGGGGGGGCAGGGCAGGGGG	GGGGTGGGTGTGGCTG	-	KLF9
						MA0528.2	-9	7.4046899999999997E-5	0.153277	8.7299600000000002E-3	12	GGGGGGGGTGGGGGGGGCAGGGCAGGGGG	GGGGGGAGGAGG	+	ZNF263
						MA1512.1	-12	7.4624700000000004E-5	0.154473	8.7299600000000002E-3	11	GGGGGGGGTGGGGGGGGCAGGGCAGGGGG	GTGGGCGTGGC	-	KLF11
						MA0471.2	-9	9.2288999999999997E-5	0.19103800000000001	1.0496500000000001E-2	13	GGGGGGGGTGGGGGGGGCAGGGCAGGGGG	GGGGGCGGGAAGG	+	E2F6
						MA0747.1	-11	1.25561E-4	0.259911	1.3529100000000001E-2	12	GGGGGGGGTGGGGGGGGCAGGGCAGGGGG	AGTGGGCGTGGC	-	SP8
						SP8_DBD	-11	1.25561E-4	0.259911	1.3529100000000001E-2	12	GGGGGGGGTGGGGGGGGCAGGGCAGGGGG	AGTGGGCGTGGC	-
						UP00000_2	-9	1.3090700000000001E-4	0.270978	1.3743500000000001E-2	17	GGGGGGGGTGGGGGGGGCAGGGCAGGGGG	CAGAGTGGCGGGGCGTA	-
						MA1719.1	-9	1.4120699999999999E-4	0.29229699999999997	1.44542E-2	18	GGGGGGGGTGGGGGGGGCAGGGCAGGGGG	AAATGGGGACATGCAGGG	+	ZNF816
						MA1987.1	-1	1.4975200000000001E-4	0.30998599999999998	1.4955E-2	21	GGGGGGGGTGGGGGGGGCAGGGCAGGGGG	GAGCACCAAAGGGGGGAAGGG	+	ZNF701
						UP00002_1	-7	3.1505999999999998E-4	0.65217400000000003	3.0714399999999999E-2	17	GGGGGGGGTGGGGGGGGCAGGGCAGGGGG	GAGAAGGGGGCGGGACC	-
						MA1981.1	-4	4.5173499999999998E-4	0.93509100000000001	4.3014299999999998E-2	18	GGGGGGGGTGGGGGGGGCAGGGCAGGGGG	GAAAGGAAAGGGGCGGGA	+	ZNF530
						SP4_full	-9	4.65787E-4	0.96417799999999998	4.3344300000000002E-2	17	GGGGGGGGTGGGGGGGGCAGGGCAGGGGG	AAAGGGGGCGTGGCTTA	-
						MA1710.1	-11	5.0926699999999999E-4	1.0541799999999999	4.6337400000000001E-2	12	GGGGGGGGTGGGGGGGGCAGGGCAGGGGG	GAGAGGCAAGGG	+	ZNF257
	17	19263571	19328171	WRRAAAANWHAAAAAAAWAAAAAAAAAAAAAAAAAAARWAW	1.9e-173	NS	NS	NS	NS	NS	NS	NS	NS	NS
				GGCATATGGARGTTCCCAGGCTAGGGGTC	5.5e-143	NS	NS	NS	NS	NS	NS	NS	NS	NS
				TTCRATCCCTGGCCTTGCTCAGTGGGTTAAGGATCCGGCRT	5.7e-136	NS	NS	NS	NS	NS	NS	NS	NS	NS
				AATCRGAGCTGYAGCTGCCRGCCTACRCCACAGCCACAGCA	2.4e-135	NS	NS	NS	NS	NS	NS	NS	NS	NS
				TTWACCRCTGMGCCACRAYGGGAACTCC	1.4e-99	NS	NS	NS	NS	NS	NS	NS	NS	NS
				GAGCTGTGGTGTAGGTYRCAGAYRCGGCT	2.2e-84	NS	NS	NS	NS	NS	NS	NS	NS	NS
				CTBYYYCYYYYYYYCHCYYYC	2.2e-50	MA1723.1	4	1.5659300000000001E-6	3.2414700000000002E-3	6.4761799999999998E-3	20	CTCTTTCCTCCCCTCTCCTCC	CCTTCTGCTTCCTCCCTGCCCACC	-	PRDM9
						MA1653.1	-9	1.6868099999999999E-5	3.4916900000000001E-2	3.1941400000000002E-2	12	CTCTTTCCTCCCCTCTCCTCC	CCCCCCTCCCCC	+	ZNF148
						MA1630.2	-9	3.00041E-5	6.2108499999999997E-2	3.1941400000000002E-2	12	CTCTTTCCTCCCCTCTCCTCC	CTCCCCTCCCCC	-	ZNF281
						UP00021_1	-5	4.5692799999999997E-5	9.4584100000000004E-2	3.1941400000000002E-2	15	CTCTTTCCTCCCCTCTCCTCC	TCCCCCCCCCCCCCC	+
						MA1710.1	-5	5.1787399999999998E-5	0.1072	3.1941400000000002E-2	12	CTCTTTCCTCCCCTCTCCTCC	CCCTTGCCTCTC	-	ZNF257
						MA0081.2	-3	5.7523399999999999E-5	0.119073	3.1941400000000002E-2	16	CTCTTTCCTCCCCTCTCCTCC	TTTCACTTCCTCTTTT	+	SPIB
						MA0149.1	-2	6.0477999999999999E-5	0.12518899999999999	3.1941400000000002E-2	18	CTCTTTCCTCCCCTCTCCTCC	CCTTCCTTCCTTCCTTCC	-	EWSR1-FLI1
						UP00022_1	-4	6.2334800000000005E-5	0.12903300000000001	3.1941400000000002E-2	16	CTCTTTCCTCCCCTCTCCTCC	CCCCCCCCCCCACTTG	+
						MA0080.6	-3	6.9510499999999998E-5	0.14388699999999999	3.1941400000000002E-2	17	CTCTTTCCTCCCCTCTCCTCC	TTCCACTTCCTCTTTTT	-	Spi1
						MA1965.1	-11	1.03058E-4	0.21332999999999999	4.2621399999999997E-2	10	CTCTTTCCTCCCCTCTCCTCC	CCCCTCCCCC	+	SP5
						MA1652.1	-7	1.16407E-4	0.24096200000000001	4.3765600000000002E-2	14	CTCTTTCCTCCCCTCTCCTCC	TTCTCACCTCCTCC	-	ZKSCAN5
				CCYRCAWCCTCATGGWTCCTAGTCRGRTT	1.9e-48	NS	NS	NS	NS	NS	NS	NS	NS	NS
				WWWWRAAAAAWAAAAWAAWWW	8.6e-43	MA0679.2	-5	3.8152399999999997E-6	7.8975499999999997E-3	8.2619500000000005E-3	16	TATAAAAAAAAAAAATAAATA	AAAAAATCAATAAATA	+	ONECUT1
						MA1125.1	-2	3.99545E-6	8.2705799999999996E-3	8.2619500000000005E-3	12	TATAAAAAAAAAAAATAAATA	TTTAAAAAAAAA	+	ZNF384
				GGGGGGGBKGGGRGGGNGGGGGGGGGGVC	5.4e-36	MA1961.1	-10	1.4641600000000001E-7	3.0308100000000002E-4	4.4936800000000001E-4	12	GGGGGGGCGGGGGGGGCGGGGGGGGGGGC	GGGGGGCGGGGG	+	PATZ1
						UP00021_1	-13	2.1976999999999999E-7	4.5492299999999998E-4	4.4936800000000001E-4	15	GGGGGGGCGGGGGGGGCGGGGGGGGGGGC	GGGGGGGGGGGGGGA	-
						MA1653.1	-11	3.6311399999999998E-7	7.5164700000000004E-4	4.9497899999999999E-4	12	GGGGGGGCGGGGGGGGCGGGGGGGGGGGC	GGGGGAGGGGGG	-	ZNF148
						MA1976.1	0	9.632440000000001E-7	1.9939200000000002E-3	9.8478400000000005E-4	27	GGGGGGGCGGGGGGGGCGGGGGGGGGGGC	AGGGGGGCCCGGGGGCCTGTGCGAGGG	+	ZNF320
						MA1513.1	-11	1.6342299999999999E-6	3.3828600000000001E-3	1.33662E-3	11	GGGGGGGCGGGGGGGGCGGGGGGGGGGGC	GGGGGCGGGGC	-	KLF15
						MA1723.1	-1	2.7147399999999999E-6	5.6195000000000004E-3	1.6100400000000001E-3	24	GGGGGGGCGGGGGGGGCGGGGGGGGGGGC	GGTGGGCAGGGAGGAAGCAGAAGG	+	PRDM9
						MA0528.2	-10	3.14965E-6	6.5197800000000002E-3	1.6100400000000001E-3	12	GGGGGGGCGGGGGGGGCGGGGGGGGGGGC	GGGGGGAGGAGG	+	ZNF263
						MA1630.2	-11	3.14965E-6	6.5197800000000002E-3	1.6100400000000001E-3	12	GGGGGGGCGGGGGGGGCGGGGGGGGGGGC	GGGGGAGGGGAG	+	ZNF281
						MA0516.3	-12	4.0779100000000002E-6	8.4412700000000007E-3	1.80898E-3	9	GGGGGGGCGGGGGGGGCGGGGGGGGGGGC	GGGGCGGGG	+	SP2
						MA0079.5	-12	4.7571599999999997E-6	9.8473299999999996E-3	1.80898E-3	9	GGGGGGGCGGGGGGGGCGGGGGGGGGGGC	GGGGCGGGG	+	SP1
						UP00022_1	-11	4.8659000000000003E-6	1.00724E-2	1.80898E-3	16	GGGGGGGCGGGGGGGGCGGGGGGGGGGGC	CAAGTGGGGGGGGGGG	-
						MA0685.2	-12	5.5273700000000002E-6	1.1441700000000001E-2	1.8836599999999999E-3	9	GGGGGGGCGGGGGGGGCGGGGGGGGGGGC	GGGGCGGGG	+	SP4
						MA1522.1	-17	6.1779700000000004E-6	1.27884E-2	1.94342E-3	11	GGGGGGGCGGGGGGGGCGGGGGGGGGGGC	GGGGAGGGGCG	-	MAZ
						MA0753.2	-6	6.6929099999999998E-6	1.38543E-2	1.95502E-3	13	GGGGGGGCGGGGGGGGCGGGGGGGGGGGC	GTGGGGGGGGCGG	-	ZNF740
						ZNF740_DBD	-17	8.0662599999999999E-6	1.6697199999999999E-2	2.1990999999999998E-3	10	GGGGGGGCGGGGGGGGCGGGGGGGGGGGC	GTGGGGGGGG	-
						MA0742.2	-12	1.0951099999999999E-5	2.26687E-2	2.6419099999999999E-3	9	GGGGGGGCGGGGGGGGCGGGGGGGGGGGC	GGGGCGGGG	+	KLF12
						MA1713.1	-9	1.1375200000000001E-5	2.35467E-2	2.6419099999999999E-3	14	GGGGGGGCGGGGGGGGCGGGGGGGGGGGC	GGGGGAGCGGCGGG	-	ZNF610
						MA0471.2	-11	1.1896099999999999E-5	2.4624900000000002E-2	2.6419099999999999E-3	13	GGGGGGGCGGGGGGGGCGGGGGGGGGGGC	GGGGGCGGGAAGG	+	E2F6
						ZNF740_full	-17	1.30885E-5	2.7093200000000001E-2	2.6419099999999999E-3	10	GGGGGGGCGGGGGGGGCGGGGGGGGGGGC	GTGGGGGGGG	-
						MA0073.1	-6	1.3089699999999999E-5	2.70957E-2	2.6419099999999999E-3	20	GGGGGGGCGGGGGGGGCGGGGGGGGGGGC	GGGGGGGGGGTGGTTTGGGG	-	RREB1
						MA0162.4	-13	1.35667E-5	2.8083E-2	2.6419099999999999E-3	14	GGGGGGGCGGGGGGGGCGGGGGGGGGGGC	GGGCGTGGGCGTGG	-	EGR1
						MA1965.1	-11	1.47401E-5	3.05121E-2	2.7399500000000001E-3	10	GGGGGGGCGGGGGGGGCGGGGGGGGGGGC	GGGGGAGGGG	-	SP5
						MA1511.2	-12	1.58627E-5	3.2835799999999998E-2	2.8204200000000001E-3	9	GGGGGGGCGGGGGGGGCGGGGGGGGGGGC	GGGGCGGGG	+	KLF10
						MA0740.2	-3	2.01876E-5	4.1788400000000003E-2	3.43984E-3	9	GGGGGGGCGGGGGGGGCGGGGGGGGGGGC	GGGGCGGGG	+	KLF14
						MA1981.1	-10	2.27093E-5	4.7008300000000003E-2	3.7147399999999998E-3	18	GGGGGGGCGGGGGGGGCGGGGGGGGGGGC	GAAAGGAAAGGGGCGGGA	+	ZNF530
						MA1959.1	-12	2.5667400000000001E-5	5.3131400000000002E-2	4.0008099999999996E-3	9	GGGGGGGCGGGGGGGGCGGGGGGGGGGGC	GGGGCGGGG	+	KLF7
						Zfp740_DBD	-17	2.64148E-5	5.4678600000000001E-2	4.0008099999999996E-3	10	GGGGGGGCGGGGGGGGCGGGGGGGGGGGC	GTGGGGGGGG	-
						MA0039.4	-17	3.5412099999999999E-5	7.3303099999999996E-2	5.1720000000000004E-3	12	GGGGGGGCGGGGGGGGCGGGGGGGGGGGC	GGGGGTGGGGCG	-	KLF4
						MA1627.1	-4	4.4447799999999998E-5	9.2007000000000005E-2	6.2678300000000003E-3	14	GGGGGGGCGGGGGGGGCGGGGGGGGGGGC	GTGTGGGGGAGGGG	-	Wt1
						UP00002_1	-13	4.8540600000000001E-5	0.100479	6.6167999999999999E-3	16	GGGGGGGCGGGGGGGGCGGGGGGGGGGGC	GAGAAGGGGGCGGGACC	-
						MA1564.1	-17	5.6280799999999998E-5	0.11650099999999999	7.4244300000000001E-3	12	GGGGGGGCGGGGGGGGCGGGGGGGGGGGC	GGGGGGCGTGGC	-	SP9
						MA0493.2	-3	9.4847700000000003E-5	0.19633500000000001	1.2121099999999999E-2	9	GGGGGGGCGGGGGGGGCGGGGGGGGGGGC	GGGGCGGGG	+	KLF1
						MA0163.1	-11	2.1289799999999999E-4	0.44069900000000001	2.6382900000000001E-2	14	GGGGGGGCGGGGGGGGCGGGGGGGGGGGC	GGGGCCCAAGGGGG	+	PLAG1
						MA0741.1	-18	2.3056699999999999E-4	0.47727399999999998	2.69398E-2	11	GGGGGGGCGGGGGGGGCGGGGGGGGGGGC	GGGGGCGTGGC	-	KLF16
						KLF16_DBD	-18	2.3056699999999999E-4	0.47727399999999998	2.69398E-2	11	GGGGGGGCGGGGGGGGCGGGGGGGGGGGC	GGGGGCGTGGC	-
						MA0746.2	0	2.5856499999999999E-4	0.53522899999999995	2.93718E-2	13	GGGGGGGCGGGGGGGGCGGGGGGGGGGGC	GGTGGGCGTGGCC	-	SP3
						MA0599.1	-19	3.6807400000000003E-4	0.76191200000000003	4.0681599999999998E-2	10	GGGGGGGCGGGGGGGGCGGGGGGGGGGGC	GGGGCGGGGC	-	KLF5
						UP00007_1	-12	3.8336199999999999E-4	0.79356000000000004	4.07683E-2	14	GGGGGGGCGGGGGGGGCGGGGGGGGGGGC	AATGCGGGGGCGGA	-
						MA1107.2	-3	3.9726399999999998E-4	0.82233800000000001	4.07683E-2	16	GGGGGGGCGGGGGGGGCGGGGGGGGGGGC	GGGGTGGGTGTGGCTG	-	KLF9
						MA1987.1	-1	3.98766E-4	0.82544499999999998	4.07683E-2	21	GGGGGGGCGGGGGGGGCGGGGGGGGGGGC	GAGCACCAAAGGGGGGAAGGG	+	ZNF701
						SP3_DBD	-1	4.2470700000000003E-4	0.87914400000000004	4.23614E-2	11	GGGGGGGCGGGGGGGGCGGGGGGGGGGGC	GGGGGCGTGGC	-
						MA1650.1	-11	5.0690299999999995E-4	1.0492900000000001	4.9355999999999997E-2	12	GGGGGGGCGGGGGGGGCGGGGGGGGGGGC	GGGTGCGCGGGG	-	ZBTB14
